# Supplementary material for: scGRNom: a computational pipeline of integrative multi-omics analyses for predicting cell-type disease genes and regulatory networks
Source: Genome Med. 2021 May 27;13:95. doi: 10.1186/s13073-021-00908-9 (PMC8161957; doi:10.1186/s13073-021-00908-9)
Supplement: Supplementary file 1 — Additional file 1. Statistics of cell-type gene regulatory networks in the human brain. [file 13073_2021_908_MOESM1_ESM.xlsx]

## Sheet: GRNs with open chrom
Statistics of human brain cell-type gene regulatory networks that include the enhancers that overlap the cell-type open chromatin regions predicted by recent scATAC-seq data (broad excitatory and inhibitory neurons, microglia and oligodendrocyte) [17]
Cell type	# of cells	# of genes	# of TFs	# of TGs	# of enhancers	# of edges (TF-TG)
microglia	317	11142	180	1236	1893	47353
oligodendrocyte	2657	14195	238	988	2198	48580
Ex1	5059	15681	263	1569	3768	81720
Ex2	1428	15450	259	1560	3760	88892
Ex3e	660	13086	216	1516	3731	71029
Ex4	1571	14932	251	1553	3747	73491
Ex5b	2665	15651	262	1567	3767	92559
Ex6a	319	11746	172	1422	3604	36447
Ex6b	1426	14833	242	1550	3742	70005
Ex8	320	11613	173	1435	3627	38915
Ex9	261	10324	168	1399	3599	42498
In1a	185	10092	144	1473	3569	46763
In1b	348	11914	187	1608	3710	71494
In1c	667	13160	208	1660	3756	74219
In3	629	13312	211	1668	3763	76742
In4a	249	10485	158	1520	3627	44387
In4b	614	13102	210	1662	3746	65979
In6a	272	10800	160	1529	3614	43107
In6b	1432	14735	236	1709	3795	78651
In7	305	11340	174	1571	3664	61179
In8	1344	14178	234	1693	3781	91795

## Sheet: GRNs without openchrom
Statistics of human brain cell-type gene regulatory networks that include the edges that only include the top 10% TFs with absolute coefficients for each target gene without considering cell-type open chromatin regions
Cell type	# of cells	# of genes	# of TFs	# of TGs	# of enhancers	# of edges (TF-TG)
microglial	317	11142	180	4289	12068	23581
oligodendrocyte	2657	14195	236	3685	15659	23797
Ex1	5059	15681	262	5282	30207	37937
Ex2	1428	15450	257	5245	30244	40527
Ex3e	660	13086	216	4988	29699	32354
Ex4	1571	14932	251	5202	29732	33503
Ex5b	2665	15651	261	5273	30228	41178
Ex6a	319	11746	168	4639	25779	18175
Ex6b	1426	14833	242	5177	29433	31823
Ex8	320	11613	171	4645	26816	19400
Ex9	261	10324	167	4436	26447	20035
In1a	185	10092	144	4256	24313	19055
In1b	348	11914	187	4734	29046	29603
In1c	667	13160	207	4979	29391	31054
In3	629	13312	211	4997	29411	32284
In4a	249	10485	156	4387	26543	18837
In4b	614	13102	208	4956	28929	28168
In6a	272	10800	158	4448	26291	19018
In6b	1432	14735	236	5181	29613	32297
In7	305	11340	174	4599	27865	25283
In8	1344	14178	234	5123	29877	37550
