# Supplementary material for: scGRNom: a computational pipeline of integrative multi-omics analyses for predicting cell-type disease genes and regulatory networks
Source: Genome Med. 2021 May 27;13:95. doi: 10.1186/s13073-021-00908-9 (PMC8161957; doi:10.1186/s13073-021-00908-9)
Supplement: Supplementary file 2 — Additional file 2. Human brain cell-type gene regulatory networks (TF, enhancer, target gene). [file 13073_2021_908_MOESM2_ESM.xlsx]

## Sheet: Ex1_GRN_with_openchrom
Ex1 GRN that includes the enhancers that overlap the cell-type open chromatin regions predicted by recent scATAC-seq data [17]
TG	TF	enhancer
SRA1	ATF4	chr5:140002429-140003029
SRA1	BACH2	chr5:140001766-140002172, chr5:140002429-140003029
SRA1	ESR2	chr5:140001766-140002172
SRA1	ESRRA	chr5:140001766-140002172, chr5:140002429-140003029
SRA1	GRHL1	chr5:140002429-140003029
SRA1	GRHL2	chr5:140002429-140003029
SRA1	HES7	chr5:140001766-140002172, chr5:140002429-140003029
SRA1	HSF2	chr5:140001766-140002172, chr5:140002429-140003029
SRA1	HSF4	chr5:140001766-140002172, chr5:140002429-140003029
SRA1	IRF1	chr5:140001766-140002172, chr5:140002429-140003029
SRA1	IRF2	chr5:140001766-140002172, chr5:140002429-140003029
SRA1	JUN	chr5:140002429-140003029
SRA1	JUND	chr5:140002429-140003029, chr5:140001766-140002172
SRA1	KLF5	chr5:140002429-140003029
SRA1	LEF1	chr5:140001766-140002172, chr5:140002429-140003029
SRA1	MAFG	chr5:140001766-140002172, chr5:140002429-140003029
SRA1	MAFK	chr5:140001766-140002172, chr5:140002429-140003029
SRA1	MEF2C	chr5:140001766-140002172, chr5:140002429-140003029
SRA1	MEF2D	chr5:140001766-140002172, chr5:140002429-140003029
SRA1	MITF	chr5:140001766-140002172, chr5:140002429-140003029
SRA1	MZF1	chr5:140001766-140002172
SRA1	NFE2L2	chr5:140002429-140003029
SRA1	NFKB1	chr5:140001766-140002172, chr5:140002429-140003029
SRA1	ONECUT2	chr5:140001766-140002172
SRA1	PLAG1	chr5:140001766-140002172, chr5:140002429-140003029
SRA1	POU2F2	chr5:140001766-140002172, chr5:140002429-140003029
SRA1	PRDM1	chr5:140001766-140002172, chr5:140002429-140003029
SRA1	RARA	chr5:140001766-140002172, chr5:140002429-140003029
SRA1	RBPJ	chr5:140002429-140003029
SRA1	RELB	chr5:140001766-140002172
SRA1	RXRA	chr5:140001766-140002172, chr5:140002429-140003029
SRA1	SP2	chr5:140001766-140002172, chr5:140002429-140003029
SRA1	SPI1	chr5:140001766-140002172, chr5:140002429-140003029
SRA1	SRF	chr5:140001766-140002172, chr5:140002429-140003029
SRA1	STAT1	chr5:140002429-140003029, chr5:140001766-140002172
SRA1	TCF3	chr5:140002429-140003029
SRA1	TCF7L2	chr5:140002429-140003029
SRA1	TP53	chr5:140002429-140003029
SRA1	TWIST1	chr5:140002429-140003029
SRA1	VDR	chr5:140001766-140002172, chr5:140002429-140003029
SRA1	YY1	chr5:140001766-140002172
SRA1	ZBTB18	chr5:140002429-140003029
SRA1	ZIC1	chr5:140001766-140002172, chr5:140002429-140003029
SRA1	ZNF263	chr5:140001766-140002172, chr5:140002429-140003029
GPR158-AS1	AR	chr10:25687561-25687920, chr10:25757637-25757919, chr10:25758196-25758647
GPR158-AS1	ASCL1	chr10:25758196-25758647
GPR158-AS1	CTCF	chr10:25687561-25687920, chr10:25757637-25757919, chr10:25758196-25758647
GPR158-AS1	EGR1	chr10:25687561-25687920, chr10:25757637-25757919, chr10:25758196-25758647
GPR158-AS1	EGR3	chr10:25687561-25687920, chr10:25757637-25757919, chr10:25758196-25758647
GPR158-AS1	EGR4	chr10:25687561-25687920, chr10:25757637-25757919, chr10:25758196-25758647
GPR158-AS1	ESR2	chr10:25687561-25687920, chr10:25757637-25757919, chr10:25758196-25758647
GPR158-AS1	GLIS1	chr10:25687561-25687920, chr10:25757637-25757919, chr10:25758196-25758647
GPR158-AS1	GLIS3	chr10:25687561-25687920, chr10:25757637-25757919, chr10:25758196-25758647
GPR158-AS1	HSF1	chr10:25687561-25687920, chr10:25757637-25757919, chr10:25758196-25758647
GPR158-AS1	HSF2	chr10:25687561-25687920, chr10:25757637-25757919, chr10:25758196-25758647
GPR158-AS1	IRF3	chr10:25687561-25687920, chr10:25757637-25757919, chr10:25758196-25758647
GPR158-AS1	IRF5	chr10:25687561-25687920, chr10:25757637-25757919, chr10:25758196-25758647
GPR158-AS1	JUN	chr10:25758196-25758647
GPR158-AS1	MAFF	chr10:25687561-25687920, chr10:25757637-25757919, chr10:25758196-25758647
GPR158-AS1	NFE2L2	chr10:25687561-25687920
GPR158-AS1	NFIC	chr10:25757637-25757919
GPR158-AS1	NFIX	chr10:25757637-25757919
GPR158-AS1	NFYA	chr10:25687561-25687920, chr10:25757637-25757919, chr10:25758196-25758647
GPR158-AS1	NR1H2	chr10:25687561-25687920
GPR158-AS1	NR2F1	chr10:25758196-25758647
GPR158-AS1	NR3C1	chr10:25687561-25687920, chr10:25757637-25757919, chr10:25758196-25758647
GPR158-AS1	NR3C2	chr10:25687561-25687920, chr10:25757637-25757919, chr10:25758196-25758647
GPR158-AS1	PBX3	chr10:25687561-25687920, chr10:25757637-25757919, chr10:25758196-25758647
GPR158-AS1	PLAG1	chr10:25687561-25687920, chr10:25757637-25757919, chr10:25758196-25758647
GPR158-AS1	POU2F2	chr10:25758196-25758647
GPR158-AS1	PPARG	chr10:25687561-25687920, chr10:25757637-25757919, chr10:25758196-25758647
GPR158-AS1	PROX1	chr10:25687561-25687920, chr10:25757637-25757919, chr10:25758196-25758647
GPR158-AS1	RARA	chr10:25687561-25687920, chr10:25757637-25757919, chr10:25758196-25758647
GPR158-AS1	RUNX2	chr10:25687561-25687920, chr10:25757637-25757919, chr10:25758196-25758647
GPR158-AS1	RXRA	chr10:25687561-25687920, chr10:25757637-25757919, chr10:25758196-25758647
GPR158-AS1	RXRB	chr10:25687561-25687920, chr10:25757637-25757919, chr10:25758196-25758647
GPR158-AS1	SCRT1	chr10:25687561-25687920, chr10:25757637-25757919, chr10:25758196-25758647
GPR158-AS1	SMAD2	chr10:25757637-25757919, chr10:25758196-25758647
GPR158-AS1	SMAD3	chr10:25757637-25757919, chr10:25758196-25758647
GPR158-AS1	SMAD4	chr10:25757637-25757919, chr10:25758196-25758647
GPR158-AS1	SNAI2	chr10:25758196-25758647
GPR158-AS1	SP2	chr10:25687561-25687920, chr10:25757637-25757919, chr10:25758196-25758647
GPR158-AS1	SPI1	chr10:25687561-25687920, chr10:25757637-25757919, chr10:25758196-25758647
GPR158-AS1	STAT3	chr10:25757637-25757919
GPR158-AS1	TBR1	chr10:25758196-25758647
GPR158-AS1	TCF3	chr10:25758196-25758647
GPR158-AS1	TCF4	chr10:25758196-25758647
GPR158-AS1	YY1	chr10:25758196-25758647
GPR158-AS1	ZEB1	chr10:25758196-25758647
GPR158-AS1	ZNF24	chr10:25687561-25687920, chr10:25757637-25757919, chr10:25758196-25758647
GPR158-AS1	ZNF263	chr10:25687561-25687920, chr10:25757637-25757919, chr10:25758196-25758647
GPR158-AS1	ZNF354C	chr10:25758196-25758647
FAM47E	AR	chr4:77217761-77218760
FAM47E	BACH2	chr4:77216911-77217410, chr4:77217761-77218760, chr4:77219011-77219451
FAM47E	BATF	chr4:77217761-77218760
FAM47E	CTCF	chr4:77216911-77217410, chr4:77217761-77218760, chr4:77219011-77219451
FAM47E	E2F3	chr4:77216911-77217410, chr4:77217761-77218760, chr4:77219011-77219451
FAM47E	E2F6	chr4:77217761-77218760
FAM47E	EGR1	chr4:77216911-77217410, chr4:77217761-77218760, chr4:77219011-77219451
FAM47E	EGR3	chr4:77216911-77217410, chr4:77217761-77218760, chr4:77219011-77219451
FAM47E	EGR4	chr4:77216911-77217410, chr4:77217761-77218760, chr4:77219011-77219451
FAM47E	ELF1	chr4:77216911-77217410
FAM47E	ESR1	chr4:77216911-77217410, chr4:77217761-77218760, chr4:77219011-77219451
FAM47E	FOS	chr4:77217761-77218760
FAM47E	FOSL2	chr4:77217761-77218760
FAM47E	FOXF2	chr4:77219011-77219451
FAM47E	FOXP1	chr4:77217761-77218760, chr4:77219011-77219451, chr4:77216911-77217410
FAM47E	GLIS2	chr4:77216911-77217410, chr4:77217761-77218760, chr4:77219011-77219451
FAM47E	HES5	chr4:77216911-77217410, chr4:77217761-77218760, chr4:77219011-77219451
FAM47E	HES7	chr4:77216911-77217410, chr4:77217761-77218760, chr4:77219011-77219451
FAM47E	HNF4G	chr4:77217761-77218760
FAM47E	IRF1	chr4:77216911-77217410, chr4:77217761-77218760, chr4:77219011-77219451
FAM47E	IRF2	chr4:77216911-77217410, chr4:77217761-77218760, chr4:77219011-77219451
FAM47E	IRF3	chr4:77216911-77217410, chr4:77217761-77218760, chr4:77219011-77219451
FAM47E	IRF5	chr4:77216911-77217410, chr4:77217761-77218760, chr4:77219011-77219451
FAM47E	JDP2	chr4:77217761-77218760
FAM47E	JUN	chr4:77217761-77218760
FAM47E	JUNB	chr4:77217761-77218760
FAM47E	KLF13	chr4:77216911-77217410, chr4:77217761-77218760, chr4:77219011-77219451
FAM47E	KLF16	chr4:77217761-77218760
FAM47E	MAF	chr4:77216911-77217410, chr4:77217761-77218760, chr4:77219011-77219451
FAM47E	MAFG	chr4:77217761-77218760
FAM47E	MTF1	chr4:77216911-77217410, chr4:77217761-77218760, chr4:77219011-77219451
FAM47E	NFE2L2	chr4:77219011-77219451
FAM47E	NFIC	chr4:77217761-77218760, chr4:77216911-77217410, chr4:77219011-77219451
FAM47E	NR2C2	chr4:77219011-77219451, chr4:77216911-77217410, chr4:77217761-77218760
FAM47E	NR3C2	chr4:77216911-77217410, chr4:77217761-77218760, chr4:77219011-77219451
FAM47E	ONECUT2	chr4:77216911-77217410, chr4:77219011-77219451, chr4:77217761-77218760
FAM47E	PAX5	chr4:77216911-77217410, chr4:77217761-77218760, chr4:77219011-77219451
FAM47E	PBX3	chr4:77216911-77217410, chr4:77217761-77218760, chr4:77219011-77219451
FAM47E	PLAG1	chr4:77216911-77217410, chr4:77217761-77218760, chr4:77219011-77219451
FAM47E	POU2F2	chr4:77216911-77217410, chr4:77217761-77218760, chr4:77219011-77219451
FAM47E	RBPJ	chr4:77216911-77217410, chr4:77219011-77219451
FAM47E	RFX2	chr4:77216911-77217410, chr4:77217761-77218760, chr4:77219011-77219451
FAM47E	RXRB	chr4:77216911-77217410, chr4:77217761-77218760, chr4:77219011-77219451
FAM47E	SOX10	chr4:77216911-77217410, chr4:77217761-77218760, chr4:77219011-77219451
FAM47E	SP2	chr4:77217761-77218760
FAM47E	SP4	chr4:77216911-77217410, chr4:77217761-77218760, chr4:77219011-77219451
FAM47E	SPI1	chr4:77216911-77217410, chr4:77217761-77218760, chr4:77219011-77219451
FAM47E	SRF	chr4:77216911-77217410, chr4:77217761-77218760, chr4:77219011-77219451
FAM47E	STAT1	chr4:77216911-77217410, chr4:77217761-77218760, chr4:77219011-77219451
FAM47E	TP53	chr4:77216911-77217410, chr4:77217761-77218760, chr4:77219011-77219451
FAM47E	TP63	chr4:77216911-77217410, chr4:77217761-77218760, chr4:77219011-77219451
FAM47E	USF2	chr4:77216911-77217410, chr4:77217761-77218760, chr4:77219011-77219451
FAM47E	YY1	chr4:77216911-77217410
FAM47E	ZBTB7A	chr4:77216911-77217410
FAM47E	ZIC1	chr4:77216911-77217410, chr4:77217761-77218760, chr4:77219011-77219451
FAM47E	ZNF24	chr4:77216911-77217410, chr4:77217761-77218760, chr4:77219011-77219451
FAM47E	ZNF282	chr4:77216911-77217410, chr4:77217761-77218760, chr4:77219011-77219451
FAM47E	ZNF354C	chr4:77216911-77217410
FAM47E	ZNF740	chr4:77217761-77218760
ARRDC3-AS1	CTCF	chr5:90160686-90162131
ARRDC3-AS1	E2F3	chr5:90160686-90162131
ARRDC3-AS1	EGR1	chr5:90160686-90162131
ARRDC3-AS1	EGR3	chr5:90160686-90162131
ARRDC3-AS1	ESR2	chr5:90160686-90162131
ARRDC3-AS1	FOXP1	chr5:90160686-90162131
ARRDC3-AS1	GLIS1	chr5:90160686-90162131
ARRDC3-AS1	HSF2	chr5:90160686-90162131
ARRDC3-AS1	IRF1	chr5:90160686-90162131
ARRDC3-AS1	IRF2	chr5:90160686-90162131
ARRDC3-AS1	IRF3	chr5:90160686-90162131
ARRDC3-AS1	JUN	chr5:90160686-90162131
ARRDC3-AS1	KLF13	chr5:90160686-90162131
ARRDC3-AS1	MAF	chr5:90160686-90162131
ARRDC3-AS1	MAFF	chr5:90160686-90162131
ARRDC3-AS1	MEF2D	chr5:90160686-90162131
ARRDC3-AS1	MITF	chr5:90160686-90162131
ARRDC3-AS1	NFATC3	chr5:90160686-90162131
ARRDC3-AS1	NFIC	chr5:90160686-90162131
ARRDC3-AS1	NFYB	chr5:90160686-90162131
ARRDC3-AS1	NR1H2	chr5:90160686-90162131
ARRDC3-AS1	NR2C2	chr5:90160686-90162131
ARRDC3-AS1	PBX3	chr5:90160686-90162131
ARRDC3-AS1	PKNOX1	chr5:90160686-90162131
ARRDC3-AS1	PKNOX2	chr5:90160686-90162131
ARRDC3-AS1	PRDM1	chr5:90160686-90162131
ARRDC3-AS1	RARA	chr5:90160686-90162131
ARRDC3-AS1	RFX2	chr5:90160686-90162131
ARRDC3-AS1	RFX4	chr5:90160686-90162131
ARRDC3-AS1	RFX5	chr5:90160686-90162131
ARRDC3-AS1	RORA	chr5:90160686-90162131
ARRDC3-AS1	RREB1	chr5:90160686-90162131
ARRDC3-AS1	RXRA	chr5:90160686-90162131
ARRDC3-AS1	SMAD2	chr5:90160686-90162131
ARRDC3-AS1	SMAD4	chr5:90160686-90162131
ARRDC3-AS1	SOX4	chr5:90160686-90162131
ARRDC3-AS1	SP2	chr5:90160686-90162131
ARRDC3-AS1	SP4	chr5:90160686-90162131
ARRDC3-AS1	STAT1	chr5:90160686-90162131
ARRDC3-AS1	STAT2	chr5:90160686-90162131
ARRDC3-AS1	STAT3	chr5:90160686-90162131
ARRDC3-AS1	TBR1	chr5:90160686-90162131
ARRDC3-AS1	TCF7L1	chr5:90160686-90162131
ARRDC3-AS1	TCF7L2	chr5:90160686-90162131
ARRDC3-AS1	TGIF1	chr5:90160686-90162131
ARRDC3-AS1	TP53	chr5:90160686-90162131
ARRDC3-AS1	ZIC1	chr5:90160686-90162131
ARRDC3-AS1	ZNF143	chr5:90160686-90162131
ARRDC3-AS1	ZNF24	chr5:90160686-90162131
ARRDC3-AS1	ZNF263	chr5:90160686-90162131
ARRDC3-AS1	ZNF282	chr5:90160686-90162131
ARRDC3-AS1	ZNF740	chr5:90160686-90162131
MIR124-2HG	BACH2	chr8:64375526-64376221, chr8:64482547-64484202, chr8:64484622-64485810
MIR124-2HG	CEBPA	chr8:64376676-64377661
MIR124-2HG	CTCF	chr8:64512634-64519761
MIR124-2HG	E2F4	chr8:64376676-64377661, chr8:64484622-64485810
MIR124-2HG	EGR1	chr8:64512634-64519761, chr8:65178469-65186685, chr8:65187088-65188299, chr8:65189507-65189981, chr8:64374959-64375128, chr8:64375526-64376221, chr8:64376676-64377661, chr8:64377888-64378587, chr8:64378896-64379462, chr8:64381540-64383935, chr8:64478889-64479252, chr8:64482547-64484202, chr8:64484622-64485810
MIR124-2HG	ELF1	chr8:64381540-64383935, chr8:64478889-64479252, chr8:64484622-64485810
MIR124-2HG	ESR1	chr8:64512634-64519761, chr8:65178469-65186685, chr8:65187088-65188299, chr8:65189507-65189981, chr8:64374959-64375128, chr8:64375526-64376221, chr8:64376676-64377661, chr8:64377888-64378587, chr8:64378896-64379462, chr8:64381540-64383935, chr8:64478889-64479252, chr8:64482547-64484202, chr8:64484622-64485810
MIR124-2HG	ESRRA	chr8:65187088-65188299, chr8:64381540-64383935, chr8:64478889-64479252
MIR124-2HG	ETV6	chr8:64484622-64485810
MIR124-2HG	FOSL2	chr8:64376676-64377661, chr8:64377888-64378587
MIR124-2HG	FOXK2	chr8:64375526-64376221, chr8:64378896-64379462
MIR124-2HG	FOXO3	chr8:64375526-64376221, chr8:64378896-64379462
MIR124-2HG	FOXP1	chr8:64512634-64519761, chr8:64375526-64376221, chr8:64378896-64379462, chr8:64482547-64484202, chr8:64484622-64485810
MIR124-2HG	GLIS1	chr8:64512634-64519761, chr8:65178469-65186685, chr8:65187088-65188299, chr8:65189507-65189981, chr8:64374959-64375128, chr8:64375526-64376221, chr8:64376676-64377661, chr8:64377888-64378587, chr8:64378896-64379462, chr8:64381540-64383935, chr8:64478889-64479252, chr8:64482547-64484202, chr8:64484622-64485810
MIR124-2HG	GLIS3	chr8:64377888-64378587, chr8:64378896-64379462
MIR124-2HG	GRHL1	chr8:64376676-64377661
MIR124-2HG	HIC2	chr8:65187088-65188299, chr8:65189507-65189981
MIR124-2HG	HLF	chr8:64377888-64378587
MIR124-2HG	HSF2	chr8:65178469-65186685, chr8:65187088-65188299, chr8:64376676-64377661
MIR124-2HG	HSF4	chr8:65187088-65188299, chr8:64376676-64377661
MIR124-2HG	ID4	chr8:64378896-64379462
MIR124-2HG	JUNB	chr8:64376676-64377661, chr8:64377888-64378587
MIR124-2HG	JUND	chr8:64376676-64377661, chr8:64377888-64378587
MIR124-2HG	KLF13	chr8:64512634-64519761, chr8:64378896-64379462, chr8:64478889-64479252
MIR124-2HG	KLF16	chr8:64375526-64376221, chr8:64377888-64378587, chr8:64478889-64479252
MIR124-2HG	MAFK	chr8:64512634-64519761, chr8:65187088-65188299, chr8:64375526-64376221, chr8:64377888-64378587, chr8:64381540-64383935, chr8:64482547-64484202, chr8:64484622-64485810
MIR124-2HG	MAX	chr8:64376676-64377661, chr8:64482547-64484202
MIR124-2HG	MEF2A	chr8:64512634-64519761, chr8:65178469-65186685, chr8:65187088-65188299, chr8:65189507-65189981, chr8:64374959-64375128, chr8:64375526-64376221, chr8:64376676-64377661, chr8:64377888-64378587, chr8:64378896-64379462, chr8:64381540-64383935, chr8:64478889-64479252, chr8:64482547-64484202, chr8:64484622-64485810
MIR124-2HG	MEF2C	chr8:64512634-64519761, chr8:64381540-64383935, chr8:64484622-64485810
MIR124-2HG	MZF1	chr8:64378896-64379462
MIR124-2HG	NFATC2	chr8:64374959-64375128, chr8:64378896-64379462, chr8:64478889-64479252
MIR124-2HG	NFIA	chr8:64482547-64484202
MIR124-2HG	NFIC	chr8:65187088-65188299, chr8:64376676-64377661, chr8:64377888-64378587, chr8:64381540-64383935, chr8:64482547-64484202
MIR124-2HG	NFKB1	chr8:65189507-65189981, chr8:64377888-64378587, chr8:64482547-64484202
MIR124-2HG	NR2F1	chr8:65187088-65188299
MIR124-2HG	NR4A1	chr8:64378896-64379462
MIR124-2HG	NR4A2	chr8:65187088-65188299, chr8:64478889-64479252
MIR124-2HG	PBX1	chr8:64375526-64376221, chr8:64376676-64377661
MIR124-2HG	PKNOX2	chr8:65178469-65186685, chr8:64482547-64484202
MIR124-2HG	POU6F2	chr8:64375526-64376221
MIR124-2HG	PPARG	chr8:64512634-64519761, chr8:65178469-65186685, chr8:64478889-64479252
MIR124-2HG	RARA	chr8:64512634-64519761, chr8:65178469-65186685, chr8:65187088-65188299, chr8:64374959-64375128, chr8:64375526-64376221, chr8:64378896-64379462
MIR124-2HG	REL	chr8:65189507-65189981
MIR124-2HG	RFX2	chr8:64512634-64519761, chr8:65178469-65186685, chr8:65187088-65188299, chr8:65189507-65189981, chr8:64374959-64375128, chr8:64375526-64376221, chr8:64376676-64377661, chr8:64377888-64378587, chr8:64378896-64379462, chr8:64381540-64383935, chr8:64478889-64479252, chr8:64482547-64484202, chr8:64484622-64485810
MIR124-2HG	RUNX1	chr8:64478889-64479252, chr8:64482547-64484202
MIR124-2HG	RXRB	chr8:64512634-64519761, chr8:65178469-65186685, chr8:65187088-65188299
MIR124-2HG	SMAD2	chr8:64374959-64375128, chr8:64377888-64378587, chr8:64478889-64479252, chr8:64482547-64484202
MIR124-2HG	SMAD3	chr8:64374959-64375128, chr8:64377888-64378587, chr8:64478889-64479252, chr8:64482547-64484202
MIR124-2HG	SOX8	chr8:64512634-64519761, chr8:65178469-65186685, chr8:64482547-64484202
MIR124-2HG	SP3	chr8:64374959-64375128, chr8:64375526-64376221, chr8:64478889-64479252
MIR124-2HG	SP4	chr8:64512634-64519761, chr8:65178469-65186685, chr8:65187088-65188299, chr8:65189507-65189981, chr8:64374959-64375128, chr8:64375526-64376221, chr8:64376676-64377661, chr8:64377888-64378587, chr8:64378896-64379462, chr8:64381540-64383935, chr8:64478889-64479252, chr8:64482547-64484202, chr8:64484622-64485810
MIR124-2HG	STAT2	chr8:64512634-64519761, chr8:65178469-65186685, chr8:65187088-65188299, chr8:65189507-65189981, chr8:64374959-64375128, chr8:64375526-64376221, chr8:64376676-64377661, chr8:64377888-64378587, chr8:64378896-64379462, chr8:64381540-64383935, chr8:64478889-64479252, chr8:64482547-64484202, chr8:64484622-64485810
MIR124-2HG	STAT3	chr8:65189507-65189981, chr8:64381540-64383935
MIR124-2HG	TCF4	chr8:64378896-64379462
MIR124-2HG	TEAD1	chr8:65187088-65188299, chr8:64378896-64379462, chr8:64482547-64484202
MIR124-2HG	ZBTB18	chr8:64375526-64376221, chr8:64381540-64383935
MIR124-2HG	ZEB1	chr8:64374959-64375128, chr8:64376676-64377661, chr8:64378896-64379462
MIR124-2HG	ZNF143	chr8:64512634-64519761, chr8:65178469-65186685, chr8:64482547-64484202
MIR124-2HG	ZNF24	chr8:64512634-64519761, chr8:65178469-65186685, chr8:65187088-65188299, chr8:65189507-65189981, chr8:64374959-64375128, chr8:64375526-64376221, chr8:64376676-64377661, chr8:64377888-64378587, chr8:64378896-64379462, chr8:64381540-64383935, chr8:64478889-64479252, chr8:64482547-64484202, chr8:64484622-64485810
CKMT2-AS1	ATF4	chr5:80000596-80004984
CKMT2-AS1	BACH2	chr5:80000596-80004984
CKMT2-AS1	CREB3L1	chr5:80000596-80004984
CKMT2-AS1	CTCF	chr5:80000596-80004984
CKMT2-AS1	E2F3	chr5:80000596-80004984
CKMT2-AS1	EGR1	chr5:80000596-80004984
CKMT2-AS1	EGR3	chr5:80000596-80004984
CKMT2-AS1	ELF1	chr5:80000596-80004984
CKMT2-AS1	ESR1	chr5:80000596-80004984
CKMT2-AS1	ESRRA	chr5:80000596-80004984
CKMT2-AS1	FOXP1	chr5:80000596-80004984
CKMT2-AS1	GLIS1	chr5:80000596-80004984
CKMT2-AS1	GRHL2	chr5:80000596-80004984
CKMT2-AS1	IRF2	chr5:80000596-80004984
CKMT2-AS1	KLF13	chr5:80000596-80004984
CKMT2-AS1	MAFK	chr5:80000596-80004984
CKMT2-AS1	MEF2A	chr5:80000596-80004984
CKMT2-AS1	MEF2D	chr5:80000596-80004984
CKMT2-AS1	NFIC	chr5:80000596-80004984
CKMT2-AS1	NFKB1	chr5:80000596-80004984
CKMT2-AS1	NR1H2	chr5:80000596-80004984
CKMT2-AS1	NR3C1	chr5:80000596-80004984
CKMT2-AS1	NR3C2	chr5:80000596-80004984
CKMT2-AS1	ONECUT2	chr5:80000596-80004984
CKMT2-AS1	PAX5	chr5:80000596-80004984
CKMT2-AS1	PBX3	chr5:80000596-80004984
CKMT2-AS1	PKNOX2	chr5:80000596-80004984
CKMT2-AS1	PLAG1	chr5:80000596-80004984
CKMT2-AS1	PPARG	chr5:80000596-80004984
CKMT2-AS1	RARA	chr5:80000596-80004984
CKMT2-AS1	RFX2	chr5:80000596-80004984
CKMT2-AS1	RFX5	chr5:80000596-80004984
CKMT2-AS1	RORA	chr5:80000596-80004984
CKMT2-AS1	RXRA	chr5:80000596-80004984
CKMT2-AS1	RXRB	chr5:80000596-80004984
CKMT2-AS1	SPI1	chr5:80000596-80004984
CKMT2-AS1	STAT1	chr5:80000596-80004984
CKMT2-AS1	STAT2	chr5:80000596-80004984
CKMT2-AS1	TCF7L1	chr5:80000596-80004984
CKMT2-AS1	TP63	chr5:80000596-80004984
CKMT2-AS1	ZBTB7A	chr5:80000596-80004984
CKMT2-AS1	ZIC1	chr5:80000596-80004984
CKMT2-AS1	ZNF282	chr5:80000596-80004984
CKMT2-AS1	ZNF384	chr5:80000596-80004984
HDAC5	ATF4	chr17:42172587-42172957, chr17:42173179-42175667, chr17:42182965-42183132
HDAC5	BACH2	chr17:42172587-42172957, chr17:42173179-42175667, chr17:42182965-42183132
HDAC5	CENPB	chr17:42172587-42172957, chr17:42173179-42175667, chr17:42182965-42183132
HDAC5	E2F6	chr17:42182965-42183132
HDAC5	EGR1	chr17:42172587-42172957, chr17:42173179-42175667, chr17:42182965-42183132
HDAC5	ESR2	chr17:42172587-42172957, chr17:42173179-42175667, chr17:42182965-42183132
HDAC5	FOXO3	chr17:42182965-42183132
HDAC5	FOXP1	chr17:42173179-42175667, chr17:42172587-42172957, chr17:42182965-42183132
HDAC5	GLIS1	chr17:42172587-42172957, chr17:42173179-42175667, chr17:42182965-42183132
HDAC5	GLIS2	chr17:42172587-42172957, chr17:42173179-42175667, chr17:42182965-42183132
HDAC5	HES7	chr17:42172587-42172957, chr17:42173179-42175667, chr17:42182965-42183132
HDAC5	HSF1	chr17:42172587-42172957
HDAC5	IRF2	chr17:42172587-42172957, chr17:42173179-42175667, chr17:42182965-42183132
HDAC5	KLF13	chr17:42172587-42172957, chr17:42173179-42175667, chr17:42182965-42183132
HDAC5	KLF5	chr17:42172587-42172957
HDAC5	LEF1	chr17:42172587-42172957, chr17:42173179-42175667, chr17:42182965-42183132
HDAC5	MAF	chr17:42172587-42172957, chr17:42173179-42175667, chr17:42182965-42183132
HDAC5	MAFG	chr17:42172587-42172957, chr17:42173179-42175667, chr17:42182965-42183132
HDAC5	MEF2A	chr17:42172587-42172957, chr17:42173179-42175667, chr17:42182965-42183132
HDAC5	MTF1	chr17:42172587-42172957, chr17:42173179-42175667, chr17:42182965-42183132
HDAC5	NFIC	chr17:42172587-42172957, chr17:42173179-42175667, chr17:42182965-42183132
HDAC5	NFKB1	chr17:42173179-42175667
HDAC5	NR1H2	chr17:42173179-42175667, chr17:42172587-42172957, chr17:42182965-42183132
HDAC5	NR2C2	chr17:42173179-42175667, chr17:42172587-42172957, chr17:42182965-42183132
HDAC5	PBX3	chr17:42173179-42175667, chr17:42182965-42183132, chr17:42172587-42172957
HDAC5	PKNOX1	chr17:42173179-42175667, chr17:42172587-42172957, chr17:42182965-42183132
HDAC5	PLAG1	chr17:42172587-42172957, chr17:42173179-42175667, chr17:42182965-42183132
HDAC5	PPARA	chr17:42173179-42175667, chr17:42172587-42172957, chr17:42182965-42183132
HDAC5	PPARG	chr17:42172587-42172957, chr17:42173179-42175667, chr17:42182965-42183132
HDAC5	RARA	chr17:42172587-42172957, chr17:42173179-42175667, chr17:42182965-42183132
HDAC5	RFX4	chr17:42172587-42172957, chr17:42173179-42175667
HDAC5	RHOXF1	chr17:42182965-42183132
HDAC5	RORA	chr17:42173179-42175667
HDAC5	RUNX2	chr17:42173179-42175667
HDAC5	RXRA	chr17:42172587-42172957, chr17:42173179-42175667, chr17:42182965-42183132
HDAC5	RXRB	chr17:42173179-42175667, chr17:42172587-42172957, chr17:42182965-42183132
HDAC5	RXRG	chr17:42173179-42175667, chr17:42172587-42172957, chr17:42182965-42183132
HDAC5	SCRT1	chr17:42173179-42175667
HDAC5	SMAD3	chr17:42172587-42172957, chr17:42173179-42175667, chr17:42182965-42183132
HDAC5	SOX8	chr17:42172587-42172957, chr17:42173179-42175667, chr17:42182965-42183132
HDAC5	SP1	chr17:42172587-42172957, chr17:42182965-42183132
HDAC5	SP2	chr17:42172587-42172957, chr17:42173179-42175667, chr17:42182965-42183132
HDAC5	SP3	chr17:42172587-42172957
HDAC5	SRF	chr17:42173179-42175667, chr17:42172587-42172957, chr17:42182965-42183132
HDAC5	TCF7L1	chr17:42172587-42172957, chr17:42173179-42175667, chr17:42182965-42183132
HDAC5	TEAD1	chr17:42182965-42183132
HDAC5	TGIF1	chr17:42173179-42175667, chr17:42172587-42172957, chr17:42182965-42183132
HDAC5	TP53	chr17:42172587-42172957, chr17:42173179-42175667, chr17:42182965-42183132
HDAC5	USF2	chr17:42172587-42172957, chr17:42173179-42175667, chr17:42182965-42183132
HDAC5	VDR	chr17:42173179-42175667, chr17:42172587-42172957, chr17:42182965-42183132
HDAC5	ZBTB18	chr17:42173179-42175667
HDAC5	ZNF24	chr17:42172587-42172957, chr17:42173179-42175667, chr17:42182965-42183132
HDAC5	ZNF263	chr17:42172587-42172957, chr17:42173179-42175667, chr17:42182965-42183132
HDAC5	ZNF282	chr17:42172587-42172957, chr17:42173179-42175667, chr17:42182965-42183132
SH2B3	BACH2	chr12:111871974-111889593
SH2B3	E2F3	chr12:111871974-111889593
SH2B3	EGR1	chr12:111871974-111889593
SH2B3	EGR3	chr12:111871974-111889593
SH2B3	ESR1	chr12:111871974-111889593
SH2B3	ESR2	chr12:111871974-111889593
SH2B3	FOXP1	chr12:111871974-111889593
SH2B3	GLIS1	chr12:111871974-111889593
SH2B3	GLIS2	chr12:111871974-111889593
SH2B3	GLIS3	chr12:111871974-111889593
SH2B3	HES7	chr12:111871974-111889593
SH2B3	IRF1	chr12:111871974-111889593
SH2B3	IRF2	chr12:111871974-111889593
SH2B3	IRF3	chr12:111871974-111889593
SH2B3	KLF13	chr12:111871974-111889593
SH2B3	LEF1	chr12:111871974-111889593
SH2B3	MAFF	chr12:111871974-111889593
SH2B3	MAFG	chr12:111871974-111889593
SH2B3	MAFK	chr12:111871974-111889593
SH2B3	MEF2A	chr12:111871974-111889593
SH2B3	MTF1	chr12:111871974-111889593
SH2B3	NFKB1	chr12:111871974-111889593
SH2B3	NR2C2	chr12:111871974-111889593
SH2B3	NR3C2	chr12:111871974-111889593
SH2B3	ONECUT2	chr12:111871974-111889593
SH2B3	PAX5	chr12:111871974-111889593
SH2B3	PBX3	chr12:111871974-111889593
SH2B3	PKNOX2	chr12:111871974-111889593
SH2B3	PPARA	chr12:111871974-111889593
SH2B3	PPARG	chr12:111871974-111889593
SH2B3	PRDM1	chr12:111871974-111889593
SH2B3	RARA	chr12:111871974-111889593
SH2B3	REST	chr12:111871974-111889593
SH2B3	RFX2	chr12:111871974-111889593
SH2B3	RFX3	chr12:111871974-111889593
SH2B3	RXRA	chr12:111871974-111889593
SH2B3	RXRB	chr12:111871974-111889593
SH2B3	SCRT1	chr12:111871974-111889593
SH2B3	SOX8	chr12:111871974-111889593
SH2B3	SRF	chr12:111871974-111889593
SH2B3	STAT1	chr12:111871974-111889593
SH2B3	STAT2	chr12:111871974-111889593
SH2B3	TBX19	chr12:111871974-111889593
SH2B3	TP53	chr12:111871974-111889593
SH2B3	TP63	chr12:111871974-111889593
SH2B3	VDR	chr12:111871974-111889593
SH2B3	ZIC1	chr12:111871974-111889593
SH2B3	ZNF143	chr12:111871974-111889593
SH2B3	ZNF24	chr12:111871974-111889593
SH2B3	ZNF263	chr12:111871974-111889593
SH2B3	ZNF282	chr12:111871974-111889593
ZEB2-AS1	BATF3	chr2:145154680-145171131
ZEB2-AS1	CREB3L1	chr2:145154680-145171131
ZEB2-AS1	CTCF	chr2:145154680-145171131
ZEB2-AS1	EBF1	chr2:145154680-145171131
ZEB2-AS1	ESR1	chr2:145154680-145171131
ZEB2-AS1	GLIS1	chr2:145154680-145171131
ZEB2-AS1	IRF1	chr2:145154680-145171131
ZEB2-AS1	IRF2	chr2:145154680-145171131
ZEB2-AS1	KLF13	chr2:145154680-145171131
ZEB2-AS1	MAF	chr2:145154680-145171131
ZEB2-AS1	MAFG	chr2:145154680-145171131
ZEB2-AS1	MAFK	chr2:145154680-145171131
ZEB2-AS1	MEF2A	chr2:145154680-145171131
ZEB2-AS1	MEF2D	chr2:145154680-145171131
ZEB2-AS1	MTF1	chr2:145154680-145171131
ZEB2-AS1	NFYA	chr2:145154680-145171131
ZEB2-AS1	NR1H2	chr2:145154680-145171131
ZEB2-AS1	NR3C2	chr2:145154680-145171131
ZEB2-AS1	PLAG1	chr2:145154680-145171131
ZEB2-AS1	PPARA	chr2:145154680-145171131
ZEB2-AS1	PRDM1	chr2:145154680-145171131
ZEB2-AS1	REST	chr2:145154680-145171131
ZEB2-AS1	RFX2	chr2:145154680-145171131
ZEB2-AS1	RFX5	chr2:145154680-145171131
ZEB2-AS1	RREB1	chr2:145154680-145171131
ZEB2-AS1	SOX8	chr2:145154680-145171131
ZEB2-AS1	SP2	chr2:145154680-145171131
ZEB2-AS1	SP4	chr2:145154680-145171131
ZEB2-AS1	SPI1	chr2:145154680-145171131
ZEB2-AS1	SRF	chr2:145154680-145171131
ZEB2-AS1	STAT1	chr2:145154680-145171131
ZEB2-AS1	STAT2	chr2:145154680-145171131
ZEB2-AS1	TBX19	chr2:145154680-145171131
ZEB2-AS1	TP53	chr2:145154680-145171131
ZEB2-AS1	TP63	chr2:145154680-145171131
ZEB2-AS1	ZNF143	chr2:145154680-145171131
ZEB2-AS1	ZNF24	chr2:145154680-145171131
ZEB2-AS1	ZNF263	chr2:145154680-145171131
ZEB2-AS1	ZNF282	chr2:145154680-145171131
PARP2	ELF1	chr14:21077742-21078278
PARP2	ELF4	chr14:21077742-21078278
PARP2	ESR1	chr14:21077742-21078278
PARP2	ESR2	chr14:21077742-21078278
PARP2	ETV6	chr14:21077742-21078278
PARP2	FOSL2	chr14:21077742-21078278
PARP2	HES7	chr14:21077742-21078278
PARP2	HSF1	chr14:21077742-21078278
PARP2	IRF1	chr14:21077742-21078278
PARP2	IRF2	chr14:21077742-21078278
PARP2	IRF3	chr14:21077742-21078278
PARP2	JDP2	chr14:21077742-21078278
PARP2	JUND	chr14:21077742-21078278
PARP2	KLF13	chr14:21077742-21078278
PARP2	MAFG	chr14:21077742-21078278
PARP2	MAFK	chr14:21077742-21078278
PARP2	MEF2A	chr14:21077742-21078278
PARP2	MEF2C	chr14:21077742-21078278
PARP2	MEF2D	chr14:21077742-21078278
PARP2	NFATC2	chr14:21077742-21078278
PARP2	NFIC	chr14:21077742-21078278
PARP2	NFKB1	chr14:21077742-21078278
PARP2	NR1H2	chr14:21077742-21078278
PARP2	ONECUT2	chr14:21077742-21078278
PARP2	PAX5	chr14:21077742-21078278
PARP2	PBX3	chr14:21077742-21078278
PARP2	POU2F2	chr14:21077742-21078278
PARP2	PPARA	chr14:21077742-21078278
PARP2	PPARG	chr14:21077742-21078278
PARP2	RARA	chr14:21077742-21078278
PARP2	RUNX2	chr14:21077742-21078278
PARP2	RXRA	chr14:21077742-21078278
PARP2	RXRB	chr14:21077742-21078278
PARP2	SCRT1	chr14:21077742-21078278
PARP2	SOX4	chr14:21077742-21078278
PARP2	SRF	chr14:21077742-21078278
PARP2	STAT1	chr14:21077742-21078278
PARP2	STAT2	chr14:21077742-21078278
PARP2	TBX19	chr14:21077742-21078278
PARP2	TP63	chr14:21077742-21078278
PARP2	ZBTB33	chr14:21077742-21078278
PARP2	ZBTB7A	chr14:21077742-21078278
PARP2	ZIC1	chr14:21077742-21078278
PARP2	ZNF263	chr14:21077742-21078278
PARP2	ZNF282	chr14:21077742-21078278
RBM26-AS1	ASCL1	chr13:80104454-80105447
RBM26-AS1	CREB3L1	chr13:80104454-80105447
RBM26-AS1	CTCF	chr13:80104454-80105447
RBM26-AS1	EGR1	chr13:80104454-80105447
RBM26-AS1	EGR3	chr13:80104454-80105447
RBM26-AS1	EGR4	chr13:80104454-80105447
RBM26-AS1	ESR1	chr13:80104454-80105447
RBM26-AS1	FOXP1	chr13:80104454-80105447
RBM26-AS1	GLIS1	chr13:80104454-80105447
RBM26-AS1	HIC2	chr13:80104454-80105447
RBM26-AS1	ID4	chr13:80104454-80105447
RBM26-AS1	IRF1	chr13:80104454-80105447
RBM26-AS1	IRF2	chr13:80104454-80105447
RBM26-AS1	KLF13	chr13:80104454-80105447
RBM26-AS1	LEF1	chr13:80104454-80105447
RBM26-AS1	MAFF	chr13:80104454-80105447
RBM26-AS1	MEF2D	chr13:80104454-80105447
RBM26-AS1	NFE2L2	chr13:80104454-80105447
RBM26-AS1	NFIC	chr13:80104454-80105447
RBM26-AS1	NFIL3	chr13:80104454-80105447
RBM26-AS1	NR1H2	chr13:80104454-80105447
RBM26-AS1	NR4A1	chr13:80104454-80105447
RBM26-AS1	PBX3	chr13:80104454-80105447
RBM26-AS1	PKNOX1	chr13:80104454-80105447
RBM26-AS1	PLAG1	chr13:80104454-80105447
RBM26-AS1	PPARG	chr13:80104454-80105447
RBM26-AS1	RARA	chr13:80104454-80105447
RBM26-AS1	REST	chr13:80104454-80105447
RBM26-AS1	RXRA	chr13:80104454-80105447
RBM26-AS1	SCRT1	chr13:80104454-80105447
RBM26-AS1	SNAI2	chr13:80104454-80105447
RBM26-AS1	SOX10	chr13:80104454-80105447
RBM26-AS1	SP2	chr13:80104454-80105447
RBM26-AS1	SPI1	chr13:80104454-80105447
RBM26-AS1	STAT2	chr13:80104454-80105447
RBM26-AS1	STAT3	chr13:80104454-80105447
RBM26-AS1	TCF3	chr13:80104454-80105447
RBM26-AS1	TCF7L2	chr13:80104454-80105447
RBM26-AS1	TP63	chr13:80104454-80105447
RBM26-AS1	XBP1	chr13:80104454-80105447
RBM26-AS1	YY1	chr13:80104454-80105447
RBM26-AS1	ZBTB33	chr13:80104454-80105447
RBM26-AS1	ZEB1	chr13:80104454-80105447
RBM26-AS1	ZNF24	chr13:80104454-80105447
RBM26-AS1	ZNF263	chr13:80104454-80105447
STARD4-AS1	BACH2	chr5:111453292-111459525
STARD4-AS1	CTCF	chr5:111453292-111459525
STARD4-AS1	EGR1	chr5:111453292-111459525
STARD4-AS1	EGR3	chr5:111453292-111459525
STARD4-AS1	ESR1	chr5:111453292-111459525
STARD4-AS1	ESR2	chr5:111453292-111459525
STARD4-AS1	HSF1	chr5:111453292-111459525
STARD4-AS1	IRF1	chr5:111453292-111459525
STARD4-AS1	IRF2	chr5:111453292-111459525
STARD4-AS1	LEF1	chr5:111453292-111459525
STARD4-AS1	MAF	chr5:111453292-111459525
STARD4-AS1	MAFK	chr5:111453292-111459525
STARD4-AS1	MEF2A	chr5:111453292-111459525
STARD4-AS1	MEF2D	chr5:111453292-111459525
STARD4-AS1	NR1H2	chr5:111453292-111459525
STARD4-AS1	NR3C1	chr5:111453292-111459525
STARD4-AS1	NR3C2	chr5:111453292-111459525
STARD4-AS1	PBX3	chr5:111453292-111459525
STARD4-AS1	PKNOX1	chr5:111453292-111459525
STARD4-AS1	PKNOX2	chr5:111453292-111459525
STARD4-AS1	PPARA	chr5:111453292-111459525
STARD4-AS1	PPARG	chr5:111453292-111459525
STARD4-AS1	RARA	chr5:111453292-111459525
STARD4-AS1	RFX2	chr5:111453292-111459525
STARD4-AS1	RFX3	chr5:111453292-111459525
STARD4-AS1	RFX4	chr5:111453292-111459525
STARD4-AS1	RFX5	chr5:111453292-111459525
STARD4-AS1	SCRT1	chr5:111453292-111459525
STARD4-AS1	SOX4	chr5:111453292-111459525
STARD4-AS1	SP2	chr5:111453292-111459525
STARD4-AS1	SP4	chr5:111453292-111459525
STARD4-AS1	SRF	chr5:111453292-111459525
STARD4-AS1	STAT1	chr5:111453292-111459525
STARD4-AS1	STAT2	chr5:111453292-111459525
STARD4-AS1	TBX19	chr5:111453292-111459525
STARD4-AS1	TGIF1	chr5:111453292-111459525
STARD4-AS1	TP53	chr5:111453292-111459525
STARD4-AS1	TP63	chr5:111453292-111459525
STARD4-AS1	ZIC1	chr5:111453292-111459525
STARD4-AS1	ZNF24	chr5:111453292-111459525
STARD4-AS1	ZNF263	chr5:111453292-111459525
LINC00888	BACH2	chr3:183429288-183430191
LINC00888	DBP	chr3:183429288-183430191
LINC00888	EGR1	chr3:183429288-183430191, chr3:183431670-183431827
LINC00888	EGR3	chr3:183429288-183430191, chr3:183431670-183431827
LINC00888	ESR1	chr3:183429288-183430191
LINC00888	FOS	chr3:183429288-183430191
LINC00888	FOXP1	chr3:183429288-183430191, chr3:183431670-183431827
LINC00888	GLIS1	chr3:183429288-183430191, chr3:183431670-183431827
LINC00888	HES7	chr3:183429288-183430191, chr3:183431670-183431827
LINC00888	HLF	chr3:183429288-183430191
LINC00888	IRF1	chr3:183429288-183430191, chr3:183431670-183431827
LINC00888	IRF3	chr3:183429288-183430191, chr3:183431670-183431827
LINC00888	JUN	chr3:183429288-183430191
LINC00888	MAF	chr3:183429288-183430191
LINC00888	MAFG	chr3:183429288-183430191
LINC00888	MAFK	chr3:183429288-183430191
LINC00888	MEF2A	chr3:183429288-183430191, chr3:183431670-183431827
LINC00888	MEF2C	chr3:183429288-183430191, chr3:183431670-183431827
LINC00888	MEF2D	chr3:183429288-183430191, chr3:183431670-183431827
LINC00888	MSC	chr3:183429288-183430191
LINC00888	NFE2L2	chr3:183429288-183430191
LINC00888	NFIL3	chr3:183429288-183430191
LINC00888	NFKB1	chr3:183429288-183430191, chr3:183431670-183431827
LINC00888	NR1H2	chr3:183429288-183430191, chr3:183431670-183431827
LINC00888	NR3C1	chr3:183429288-183430191, chr3:183431670-183431827
LINC00888	PBX3	chr3:183429288-183430191
LINC00888	PPARG	chr3:183429288-183430191, chr3:183431670-183431827
LINC00888	RARA	chr3:183429288-183430191, chr3:183431670-183431827
LINC00888	RFX5	chr3:183429288-183430191, chr3:183431670-183431827
LINC00888	RXRA	chr3:183429288-183430191, chr3:183431670-183431827
LINC00888	SNAI2	chr3:183431670-183431827
LINC00888	SOX10	chr3:183429288-183430191
LINC00888	SP2	chr3:183429288-183430191, chr3:183431670-183431827
LINC00888	SP4	chr3:183429288-183430191, chr3:183431670-183431827
LINC00888	SPI1	chr3:183429288-183430191, chr3:183431670-183431827
LINC00888	SRF	chr3:183429288-183430191, chr3:183431670-183431827
LINC00888	STAT1	chr3:183429288-183430191, chr3:183431670-183431827
LINC00888	TFAP4	chr3:183429288-183430191
LINC00888	TFEB	chr3:183429288-183430191
LINC00888	TP53	chr3:183429288-183430191, chr3:183431670-183431827
LINC00888	USF1	chr3:183429288-183430191
LINC00888	USF2	chr3:183429288-183430191
LINC00888	ZNF143	chr3:183429288-183430191, chr3:183431670-183431827
LINC00888	ZNF24	chr3:183429288-183430191, chr3:183431670-183431827
LINC00888	ZNF263	chr3:183429288-183430191, chr3:183431670-183431827
LINC00888	ZNF384	chr3:183429288-183430191
APTR	ATF4	chr7:77356998-77358419
APTR	CTCF	chr7:77356998-77358419
APTR	EGR1	chr7:77356998-77358419
APTR	ESR1	chr7:77356998-77358419
APTR	ESR2	chr7:77356998-77358419
APTR	FOXF2	chr7:77356998-77358419
APTR	FOXK1	chr7:77356998-77358419
APTR	FOXP1	chr7:77356998-77358419
APTR	GLIS1	chr7:77356998-77358419
APTR	GLIS2	chr7:77356998-77358419
APTR	GLIS3	chr7:77356998-77358419
APTR	HSF1	chr7:77356998-77358419
APTR	IRF1	chr7:77356998-77358419
APTR	IRF2	chr7:77356998-77358419
APTR	IRF3	chr7:77356998-77358419
APTR	KLF13	chr7:77356998-77358419
APTR	MAF	chr7:77356998-77358419
APTR	MAFK	chr7:77356998-77358419
APTR	MTF1	chr7:77356998-77358419
APTR	NFIC	chr7:77356998-77358419
APTR	NFKB1	chr7:77356998-77358419
APTR	ONECUT2	chr7:77356998-77358419
APTR	PKNOX1	chr7:77356998-77358419
APTR	PKNOX2	chr7:77356998-77358419
APTR	PRDM1	chr7:77356998-77358419
APTR	RARA	chr7:77356998-77358419
APTR	RFX2	chr7:77356998-77358419
APTR	RFX3	chr7:77356998-77358419
APTR	RFX4	chr7:77356998-77358419
APTR	RORA	chr7:77356998-77358419
APTR	RREB1	chr7:77356998-77358419
APTR	RUNX2	chr7:77356998-77358419
APTR	RXRA	chr7:77356998-77358419
APTR	RXRB	chr7:77356998-77358419
APTR	SOX4	chr7:77356998-77358419
APTR	SP2	chr7:77356998-77358419
APTR	SP4	chr7:77356998-77358419
APTR	SPI1	chr7:77356998-77358419
APTR	STAT1	chr7:77356998-77358419
APTR	STAT2	chr7:77356998-77358419
APTR	TGIF1	chr7:77356998-77358419
APTR	TP53	chr7:77356998-77358419
APTR	TP63	chr7:77356998-77358419
APTR	VDR	chr7:77356998-77358419
APTR	ZNF263	chr7:77356998-77358419
PPP5D1	AR	chr19:47022953-47023131, chr19:47023686-47026438
PPP5D1	ATF4	chr19:47023686-47026438
PPP5D1	CTCF	chr19:47022953-47023131, chr19:47023686-47026438
PPP5D1	ELF1	chr19:47023686-47026438
PPP5D1	ESR1	chr19:47022953-47023131, chr19:47023686-47026438
PPP5D1	ESR2	chr19:47023686-47026438
PPP5D1	FOXP1	chr19:47023686-47026438
PPP5D1	GLIS1	chr19:47022953-47023131, chr19:47023686-47026438
PPP5D1	HIC2	chr19:47022953-47023131
PPP5D1	HNF4G	chr19:47022953-47023131, chr19:47023686-47026438
PPP5D1	HSF1	chr19:47022953-47023131, chr19:47023686-47026438
PPP5D1	HSF4	chr19:47023686-47026438
PPP5D1	ID4	chr19:47022953-47023131
PPP5D1	IRF2	chr19:47022953-47023131, chr19:47023686-47026438
PPP5D1	IRF3	chr19:47022953-47023131, chr19:47023686-47026438
PPP5D1	JUN	chr19:47023686-47026438
PPP5D1	MAF	chr19:47022953-47023131, chr19:47023686-47026438
PPP5D1	MAFK	chr19:47022953-47023131, chr19:47023686-47026438
PPP5D1	MEF2A	chr19:47022953-47023131, chr19:47023686-47026438
PPP5D1	MEF2C	chr19:47022953-47023131, chr19:47023686-47026438
PPP5D1	MEF2D	chr19:47022953-47023131, chr19:47023686-47026438
PPP5D1	MTF1	chr19:47022953-47023131, chr19:47023686-47026438
PPP5D1	NFIC	chr19:47022953-47023131, chr19:47023686-47026438
PPP5D1	NFYA	chr19:47022953-47023131, chr19:47023686-47026438
PPP5D1	NFYB	chr19:47022953-47023131, chr19:47023686-47026438
PPP5D1	PAX5	chr19:47022953-47023131, chr19:47023686-47026438
PPP5D1	PKNOX1	chr19:47023686-47026438
PPP5D1	PKNOX2	chr19:47023686-47026438
PPP5D1	PPARG	chr19:47022953-47023131, chr19:47023686-47026438
PPP5D1	RFX2	chr19:47023686-47026438
PPP5D1	RREB1	chr19:47022953-47023131, chr19:47023686-47026438
PPP5D1	RXRA	chr19:47022953-47023131, chr19:47023686-47026438
PPP5D1	RXRB	chr19:47022953-47023131, chr19:47023686-47026438
PPP5D1	SMAD2	chr19:47023686-47026438
PPP5D1	SMAD3	chr19:47023686-47026438
PPP5D1	SOX8	chr19:47023686-47026438
PPP5D1	SP1	chr19:47022953-47023131
PPP5D1	SP2	chr19:47022953-47023131, chr19:47023686-47026438
PPP5D1	SP4	chr19:47022953-47023131, chr19:47023686-47026438
PPP5D1	TCF4	chr19:47022953-47023131
PPP5D1	TP63	chr19:47022953-47023131, chr19:47023686-47026438
PPP5D1	YY1	chr19:47023686-47026438
PPP5D1	ZBTB18	chr19:47023686-47026438
PPP5D1	ZEB1	chr19:47022953-47023131
PPP5D1	ZNF24	chr19:47022953-47023131, chr19:47023686-47026438
PPP5D1	ZNF263	chr19:47022953-47023131, chr19:47023686-47026438
DACT3-AS1	ATF4	chr19:47023686-47026438
DACT3-AS1	CTCF	chr19:47023686-47026438
DACT3-AS1	ESR1	chr19:47023686-47026438
DACT3-AS1	ESR2	chr19:47023686-47026438
DACT3-AS1	FOXP1	chr19:47023686-47026438
DACT3-AS1	GLIS1	chr19:47023686-47026438
DACT3-AS1	HSF1	chr19:47023686-47026438
DACT3-AS1	HSF2	chr19:47023686-47026438
DACT3-AS1	HSF4	chr19:47023686-47026438
DACT3-AS1	KLF13	chr19:47023686-47026438
DACT3-AS1	LEF1	chr19:47023686-47026438
DACT3-AS1	MAFG	chr19:47023686-47026438
DACT3-AS1	MAFK	chr19:47023686-47026438
DACT3-AS1	MEF2D	chr19:47023686-47026438
DACT3-AS1	NFIC	chr19:47023686-47026438
DACT3-AS1	NR1H2	chr19:47023686-47026438
DACT3-AS1	PBX3	chr19:47023686-47026438
DACT3-AS1	PKNOX1	chr19:47023686-47026438
DACT3-AS1	PKNOX2	chr19:47023686-47026438
DACT3-AS1	PLAG1	chr19:47023686-47026438
DACT3-AS1	PPARG	chr19:47023686-47026438
DACT3-AS1	RARA	chr19:47023686-47026438
DACT3-AS1	REST	chr19:47023686-47026438
DACT3-AS1	RREB1	chr19:47023686-47026438
DACT3-AS1	RUNX2	chr19:47023686-47026438
DACT3-AS1	SCRT1	chr19:47023686-47026438
DACT3-AS1	SMAD2	chr19:47023686-47026438
DACT3-AS1	SMAD3	chr19:47023686-47026438
DACT3-AS1	SMAD4	chr19:47023686-47026438
DACT3-AS1	SP2	chr19:47023686-47026438
DACT3-AS1	SP4	chr19:47023686-47026438
DACT3-AS1	SPI1	chr19:47023686-47026438
DACT3-AS1	SRF	chr19:47023686-47026438
DACT3-AS1	TBX19	chr19:47023686-47026438
DACT3-AS1	USF2	chr19:47023686-47026438
DACT3-AS1	YY1	chr19:47023686-47026438
DACT3-AS1	ZBTB18	chr19:47023686-47026438
DACT3-AS1	ZIC1	chr19:47023686-47026438
DACT3-AS1	ZNF143	chr19:47023686-47026438
DACT3-AS1	ZNF24	chr19:47023686-47026438
DACT3-AS1	ZNF263	chr19:47023686-47026438
DACT3-AS1	ZNF384	chr19:47023686-47026438
PAXBP1-AS1	EGR1	chr21:34799210-34800487
PAXBP1-AS1	ESR1	chr21:34799210-34800487
PAXBP1-AS1	ESR2	chr21:34799210-34800487
PAXBP1-AS1	FOXP1	chr21:34799210-34800487
PAXBP1-AS1	GLIS2	chr21:34799210-34800487
PAXBP1-AS1	HSF1	chr21:34799210-34800487
PAXBP1-AS1	IRF3	chr21:34799210-34800487
PAXBP1-AS1	JUN	chr21:34799210-34800487
PAXBP1-AS1	KLF13	chr21:34799210-34800487
PAXBP1-AS1	KLF9	chr21:34799210-34800487
PAXBP1-AS1	LEF1	chr21:34799210-34800487
PAXBP1-AS1	MEF2A	chr21:34799210-34800487
PAXBP1-AS1	MEF2C	chr21:34799210-34800487
PAXBP1-AS1	MEF2D	chr21:34799210-34800487
PAXBP1-AS1	MITF	chr21:34799210-34800487
PAXBP1-AS1	NFIC	chr21:34799210-34800487
PAXBP1-AS1	NR2F1	chr21:34799210-34800487
PAXBP1-AS1	ONECUT2	chr21:34799210-34800487
PAXBP1-AS1	PRDM1	chr21:34799210-34800487
PAXBP1-AS1	RARA	chr21:34799210-34800487
PAXBP1-AS1	RORA	chr21:34799210-34800487
PAXBP1-AS1	RXRA	chr21:34799210-34800487
PAXBP1-AS1	SOX4	chr21:34799210-34800487
PAXBP1-AS1	SP2	chr21:34799210-34800487
PAXBP1-AS1	SP4	chr21:34799210-34800487
PAXBP1-AS1	STAT2	chr21:34799210-34800487
PAXBP1-AS1	STAT3	chr21:34799210-34800487
PAXBP1-AS1	TCF7L1	chr21:34799210-34800487
PAXBP1-AS1	TP53	chr21:34799210-34800487
PAXBP1-AS1	ZEB1	chr21:34799210-34800487
CBR3-AS1	CTCF	chr21:37660261-37661505
CBR3-AS1	E2F3	chr21:37660261-37661505
CBR3-AS1	E2F4	chr21:37660261-37661505
CBR3-AS1	EGR1	chr21:37660261-37661505
CBR3-AS1	EGR4	chr21:37660261-37661505
CBR3-AS1	FOXK1	chr21:37660261-37661505
CBR3-AS1	FOXP2	chr21:37660261-37661505
CBR3-AS1	HSF1	chr21:37660261-37661505
CBR3-AS1	IRF1	chr21:37660261-37661505
CBR3-AS1	JDP2	chr21:37660261-37661505
CBR3-AS1	JUN	chr21:37660261-37661505
CBR3-AS1	JUNB	chr21:37660261-37661505
CBR3-AS1	JUND	chr21:37660261-37661505
CBR3-AS1	KLF13	chr21:37660261-37661505
CBR3-AS1	MAFG	chr21:37660261-37661505
CBR3-AS1	MEF2A	chr21:37660261-37661505
CBR3-AS1	MTF1	chr21:37660261-37661505
CBR3-AS1	NFIC	chr21:37660261-37661505
CBR3-AS1	NR1H2	chr21:37660261-37661505
CBR3-AS1	NR2C2	chr21:37660261-37661505
CBR3-AS1	NR2F1	chr21:37660261-37661505
CBR3-AS1	NR3C1	chr21:37660261-37661505
CBR3-AS1	NR3C2	chr21:37660261-37661505
CBR3-AS1	ONECUT2	chr21:37660261-37661505
CBR3-AS1	PAX5	chr21:37660261-37661505
CBR3-AS1	PBX3	chr21:37660261-37661505
CBR3-AS1	PKNOX1	chr21:37660261-37661505
CBR3-AS1	PKNOX2	chr21:37660261-37661505
CBR3-AS1	PLAG1	chr21:37660261-37661505
CBR3-AS1	PPARG	chr21:37660261-37661505
CBR3-AS1	RREB1	chr21:37660261-37661505
CBR3-AS1	RXRA	chr21:37660261-37661505
CBR3-AS1	RXRB	chr21:37660261-37661505
CBR3-AS1	SOX8	chr21:37660261-37661505
CBR3-AS1	SP4	chr21:37660261-37661505
CBR3-AS1	SPI1	chr21:37660261-37661505
CBR3-AS1	TBX19	chr21:37660261-37661505
CBR3-AS1	TGIF1	chr21:37660261-37661505
CBR3-AS1	ZNF24	chr21:37660261-37661505
CBR3-AS1	ZNF263	chr21:37660261-37661505
CBR3-AS1	ZNF384	chr21:37660261-37661505
PCAT6	CTCF	chr1:202853708-202855817
PCAT6	EGR4	chr1:202853708-202855817
PCAT6	ESR1	chr1:202853708-202855817
PCAT6	FOS	chr1:202853708-202855817
PCAT6	FOXP1	chr1:202853708-202855817
PCAT6	GRHL2	chr1:202853708-202855817
PCAT6	HES5	chr1:202853708-202855817
PCAT6	HES7	chr1:202853708-202855817
PCAT6	HSF2	chr1:202853708-202855817
PCAT6	HSF4	chr1:202853708-202855817
PCAT6	IRF1	chr1:202853708-202855817
PCAT6	JUNB	chr1:202853708-202855817
PCAT6	LEF1	chr1:202853708-202855817
PCAT6	MAFF	chr1:202853708-202855817
PCAT6	MTF1	chr1:202853708-202855817
PCAT6	NR1H2	chr1:202853708-202855817
PCAT6	NR3C1	chr1:202853708-202855817
PCAT6	NR3C2	chr1:202853708-202855817
PCAT6	PBX3	chr1:202853708-202855817
PCAT6	POU2F2	chr1:202853708-202855817
PCAT6	PPARG	chr1:202853708-202855817
PCAT6	RARA	chr1:202853708-202855817
PCAT6	RUNX2	chr1:202853708-202855817
PCAT6	SCRT1	chr1:202853708-202855817
PCAT6	SOX8	chr1:202853708-202855817
PCAT6	SP2	chr1:202853708-202855817
PCAT6	SP4	chr1:202853708-202855817
PCAT6	STAT1	chr1:202853708-202855817
PCAT6	YY1	chr1:202853708-202855817
PCAT6	ZIC1	chr1:202853708-202855817
PCAT6	ZNF143	chr1:202853708-202855817
PCAT6	ZNF24	chr1:202853708-202855817
PCAT6	ZNF263	chr1:202853708-202855817
PCAT6	ZNF282	chr1:202853708-202855817
PCAT6	ZNF384	chr1:202853708-202855817
TMCC1-AS1	ASCL1	chr3:129383685-129383885
TMCC1-AS1	BACH2	chr3:129383685-129383885, chr3:129384181-129384938
TMCC1-AS1	CREB3	chr3:129383685-129383885
TMCC1-AS1	CTCF	chr3:129383685-129383885, chr3:129384181-129384938
TMCC1-AS1	EGR1	chr3:129383685-129383885, chr3:129384181-129384938
TMCC1-AS1	ESR1	chr3:129383685-129383885, chr3:129384181-129384938
TMCC1-AS1	ESR2	chr3:129383685-129383885, chr3:129384181-129384938
TMCC1-AS1	FOS	chr3:129384181-129384938
TMCC1-AS1	FOXO4	chr3:129384181-129384938
TMCC1-AS1	GMEB2	chr3:129384181-129384938
TMCC1-AS1	GRHL2	chr3:129383685-129383885, chr3:129384181-129384938
TMCC1-AS1	HES7	chr3:129383685-129383885, chr3:129384181-129384938
TMCC1-AS1	HSF2	chr3:129383685-129383885, chr3:129384181-129384938
TMCC1-AS1	IRF1	chr3:129383685-129383885, chr3:129384181-129384938
TMCC1-AS1	JUND	chr3:129384181-129384938
TMCC1-AS1	MAF	chr3:129383685-129383885, chr3:129384181-129384938
TMCC1-AS1	MAFF	chr3:129383685-129383885, chr3:129384181-129384938
TMCC1-AS1	MEF2A	chr3:129383685-129383885, chr3:129384181-129384938
TMCC1-AS1	MEF2C	chr3:129383685-129383885, chr3:129384181-129384938
TMCC1-AS1	MEF2D	chr3:129383685-129383885, chr3:129384181-129384938
TMCC1-AS1	MITF	chr3:129383685-129383885, chr3:129384181-129384938
TMCC1-AS1	MTF1	chr3:129383685-129383885, chr3:129384181-129384938
TMCC1-AS1	MYB	chr3:129383685-129383885
TMCC1-AS1	MZF1	chr3:129384181-129384938
TMCC1-AS1	NFATC3	chr3:129384181-129384938
TMCC1-AS1	NFIC	chr3:129384181-129384938
TMCC1-AS1	NFKB1	chr3:129383685-129383885, chr3:129384181-129384938
TMCC1-AS1	PBX3	chr3:129383685-129383885, chr3:129384181-129384938
TMCC1-AS1	PKNOX1	chr3:129383685-129383885, chr3:129384181-129384938
TMCC1-AS1	PRDM1	chr3:129383685-129383885
TMCC1-AS1	RARA	chr3:129383685-129383885, chr3:129384181-129384938
TMCC1-AS1	RELA	chr3:129384181-129384938
TMCC1-AS1	RORA	chr3:129384181-129384938
TMCC1-AS1	RUNX2	chr3:129383685-129383885, chr3:129384181-129384938
TMCC1-AS1	SCRT1	chr3:129383685-129383885, chr3:129384181-129384938
TMCC1-AS1	SP4	chr3:129383685-129383885, chr3:129384181-129384938
TMCC1-AS1	SPI1	chr3:129383685-129383885, chr3:129384181-129384938
TMCC1-AS1	STAT1	chr3:129383685-129383885, chr3:129384181-129384938
TMCC1-AS1	STAT2	chr3:129383685-129383885, chr3:129384181-129384938
TMCC1-AS1	TP63	chr3:129383685-129383885, chr3:129384181-129384938
TMCC1-AS1	ZIC1	chr3:129383685-129383885, chr3:129384181-129384938
TMCC1-AS1	ZNF263	chr3:129383685-129383885, chr3:129384181-129384938
TMEM178B	ASCL1	chr7:141101536-141103262, chr7:141262038-141262499
TMEM178B	BACH2	chr7:141293262-141293717
TMEM178B	E2F3	chr7:141092039-141101131
TMEM178B	EGR2	chr7:141101536-141103262, chr7:141262038-141262499
TMEM178B	EGR3	chr7:141262038-141262499
TMEM178B	ESR1	chr7:141092039-141101131, chr7:141104191-141113803, chr7:141101536-141103262
TMEM178B	ESR2	chr7:141092039-141101131, chr7:141104191-141113803
TMEM178B	FOXK1	chr7:141101536-141103262
TMEM178B	FOXP1	chr7:141092039-141101131, chr7:141104191-141113803, chr7:141101536-141103262, chr7:141262038-141262499, chr7:141292457-141293005, chr7:141293262-141293717, chr7:141351139-141351691, chr7:141352182-141352600, chr7:141354693-141354825, chr7:141355134-141355336
TMEM178B	FOXP2	chr7:141292457-141293005
TMEM178B	GLIS1	chr7:141092039-141101131, chr7:141292457-141293005
TMEM178B	GLIS3	chr7:141092039-141101131, chr7:141101536-141103262, chr7:141292457-141293005
TMEM178B	HIC2	chr7:141352182-141352600
TMEM178B	HSF4	chr7:141352182-141352600
TMEM178B	JUN	chr7:141293262-141293717
TMEM178B	JUNB	chr7:141293262-141293717
TMEM178B	KLF13	chr7:141092039-141101131, chr7:141104191-141113803, chr7:141101536-141103262, chr7:141262038-141262499, chr7:141292457-141293005, chr7:141293262-141293717, chr7:141351139-141351691, chr7:141352182-141352600, chr7:141354693-141354825, chr7:141355134-141355336
TMEM178B	KLF9	chr7:141101536-141103262, chr7:141262038-141262499
TMEM178B	MEF2A	chr7:141292457-141293005
TMEM178B	MEF2C	chr7:141101536-141103262, chr7:141292457-141293005, chr7:141352182-141352600
TMEM178B	MEF2D	chr7:141101536-141103262
TMEM178B	MEIS2	chr7:141292457-141293005
TMEM178B	MEIS3	chr7:141292457-141293005
TMEM178B	MITF	chr7:141104191-141113803
TMEM178B	MNT	chr7:141351139-141351691
TMEM178B	MTF1	chr7:141104191-141113803
TMEM178B	MXI1	chr7:141351139-141351691
TMEM178B	MZF1	chr7:141262038-141262499, chr7:141351139-141351691, chr7:141352182-141352600, chr7:141355134-141355336
TMEM178B	NFATC2	chr7:141351139-141351691, chr7:141352182-141352600
TMEM178B	NFIC	chr7:141092039-141101131, chr7:141104191-141113803, chr7:141101536-141103262, chr7:141262038-141262499, chr7:141292457-141293005, chr7:141293262-141293717, chr7:141351139-141351691, chr7:141352182-141352600, chr7:141354693-141354825, chr7:141355134-141355336
TMEM178B	NFIX	chr7:141351139-141351691
TMEM178B	NR1H2	chr7:141092039-141101131, chr7:141101536-141103262
TMEM178B	NR2C2	chr7:141101536-141103262
TMEM178B	NR2F1	chr7:141101536-141103262, chr7:141292457-141293005
TMEM178B	NR3C1	chr7:141092039-141101131
TMEM178B	NR3C2	chr7:141092039-141101131, chr7:141104191-141113803, chr7:141101536-141103262, chr7:141262038-141262499, chr7:141292457-141293005, chr7:141293262-141293717, chr7:141351139-141351691, chr7:141352182-141352600, chr7:141354693-141354825, chr7:141355134-141355336
TMEM178B	ONECUT2	chr7:141092039-141101131, chr7:141104191-141113803, chr7:141101536-141103262, chr7:141262038-141262499, chr7:141292457-141293005, chr7:141293262-141293717, chr7:141351139-141351691, chr7:141352182-141352600, chr7:141354693-141354825, chr7:141355134-141355336
TMEM178B	PBX3	chr7:141092039-141101131, chr7:141104191-141113803, chr7:141101536-141103262, chr7:141262038-141262499, chr7:141292457-141293005, chr7:141293262-141293717, chr7:141351139-141351691, chr7:141352182-141352600, chr7:141354693-141354825, chr7:141355134-141355336
TMEM178B	PKNOX1	chr7:141104191-141113803
TMEM178B	PKNOX2	chr7:141104191-141113803
TMEM178B	PLAG1	chr7:141092039-141101131, chr7:141104191-141113803, chr7:141101536-141103262, chr7:141262038-141262499, chr7:141292457-141293005, chr7:141293262-141293717, chr7:141351139-141351691, chr7:141352182-141352600, chr7:141354693-141354825, chr7:141355134-141355336
TMEM178B	POU2F1	chr7:141352182-141352600
TMEM178B	PPARG	chr7:141092039-141101131, chr7:141104191-141113803, chr7:141101536-141103262, chr7:141262038-141262499, chr7:141292457-141293005, chr7:141293262-141293717, chr7:141351139-141351691, chr7:141352182-141352600, chr7:141354693-141354825, chr7:141355134-141355336
TMEM178B	RARA	chr7:141092039-141101131, chr7:141104191-141113803, chr7:141101536-141103262, chr7:141262038-141262499, chr7:141292457-141293005, chr7:141293262-141293717, chr7:141351139-141351691, chr7:141352182-141352600, chr7:141354693-141354825, chr7:141355134-141355336
TMEM178B	RBPJ	chr7:141355134-141355336
TMEM178B	RFX2	chr7:141092039-141101131, chr7:141104191-141113803, chr7:141101536-141103262, chr7:141262038-141262499, chr7:141292457-141293005, chr7:141293262-141293717, chr7:141351139-141351691, chr7:141352182-141352600, chr7:141354693-141354825, chr7:141355134-141355336
TMEM178B	RFX3	chr7:141092039-141101131, chr7:141104191-141113803, chr7:141101536-141103262, chr7:141262038-141262499, chr7:141292457-141293005, chr7:141293262-141293717, chr7:141351139-141351691, chr7:141352182-141352600, chr7:141354693-141354825, chr7:141355134-141355336
TMEM178B	RFX4	chr7:141092039-141101131, chr7:141104191-141113803, chr7:141101536-141103262, chr7:141262038-141262499, chr7:141292457-141293005, chr7:141293262-141293717, chr7:141351139-141351691, chr7:141352182-141352600, chr7:141354693-141354825, chr7:141355134-141355336
TMEM178B	RFX5	chr7:141092039-141101131, chr7:141104191-141113803, chr7:141101536-141103262, chr7:141262038-141262499, chr7:141292457-141293005, chr7:141293262-141293717, chr7:141351139-141351691, chr7:141352182-141352600, chr7:141354693-141354825, chr7:141355134-141355336
TMEM178B	RORA	chr7:141351139-141351691
TMEM178B	RUNX2	chr7:141104191-141113803, chr7:141101536-141103262, chr7:141262038-141262499, chr7:141351139-141351691
TMEM178B	RXRA	chr7:141092039-141101131, chr7:141104191-141113803, chr7:141101536-141103262, chr7:141262038-141262499, chr7:141292457-141293005, chr7:141293262-141293717, chr7:141351139-141351691, chr7:141352182-141352600, chr7:141354693-141354825, chr7:141355134-141355336
TMEM178B	RXRB	chr7:141092039-141101131, chr7:141104191-141113803, chr7:141101536-141103262
TMEM178B	SCRT1	chr7:141092039-141101131, chr7:141104191-141113803
TMEM178B	SMAD2	chr7:141293262-141293717
TMEM178B	SMAD3	chr7:141293262-141293717
TMEM178B	SMAD4	chr7:141293262-141293717
TMEM178B	SOX10	chr7:141293262-141293717
TMEM178B	SOX4	chr7:141092039-141101131, chr7:141104191-141113803, chr7:141101536-141103262, chr7:141262038-141262499, chr7:141292457-141293005, chr7:141293262-141293717, chr7:141351139-141351691, chr7:141352182-141352600, chr7:141354693-141354825, chr7:141355134-141355336
TMEM178B	SOX8	chr7:141092039-141101131, chr7:141104191-141113803, chr7:141101536-141103262, chr7:141262038-141262499, chr7:141292457-141293005, chr7:141293262-141293717, chr7:141351139-141351691, chr7:141352182-141352600, chr7:141354693-141354825, chr7:141355134-141355336
TMEM178B	SP2	chr7:141092039-141101131, chr7:141104191-141113803, chr7:141101536-141103262, chr7:141262038-141262499, chr7:141292457-141293005, chr7:141293262-141293717, chr7:141351139-141351691, chr7:141352182-141352600, chr7:141354693-141354825, chr7:141355134-141355336
TMEM178B	SP3	chr7:141262038-141262499
TMEM178B	SRF	chr7:141092039-141101131, chr7:141104191-141113803, chr7:141101536-141103262, chr7:141262038-141262499, chr7:141292457-141293005, chr7:141293262-141293717, chr7:141351139-141351691, chr7:141352182-141352600, chr7:141354693-141354825, chr7:141355134-141355336
TMEM178B	STAT1	chr7:141092039-141101131, chr7:141104191-141113803, chr7:141101536-141103262, chr7:141262038-141262499, chr7:141292457-141293005, chr7:141293262-141293717, chr7:141351139-141351691, chr7:141352182-141352600, chr7:141354693-141354825, chr7:141355134-141355336
TMEM178B	STAT2	chr7:141092039-141101131, chr7:141104191-141113803, chr7:141101536-141103262, chr7:141262038-141262499, chr7:141292457-141293005, chr7:141293262-141293717, chr7:141351139-141351691, chr7:141352182-141352600, chr7:141354693-141354825, chr7:141355134-141355336
TMEM178B	TEAD4	chr7:141355134-141355336
TMEM178B	USF1	chr7:141351139-141351691
TMEM178B	YY1	chr7:141351139-141351691
TMEM178B	ZEB1	chr7:141262038-141262499
TMEM178B	ZIC1	chr7:141092039-141101131, chr7:141104191-141113803, chr7:141101536-141103262, chr7:141262038-141262499, chr7:141292457-141293005, chr7:141293262-141293717, chr7:141351139-141351691, chr7:141352182-141352600, chr7:141354693-141354825, chr7:141355134-141355336
TMEM178B	ZNF24	chr7:141092039-141101131, chr7:141104191-141113803
TMEM178B	ZNF282	chr7:141092039-141101131, chr7:141104191-141113803, chr7:141101536-141103262, chr7:141262038-141262499, chr7:141292457-141293005, chr7:141293262-141293717, chr7:141351139-141351691, chr7:141352182-141352600, chr7:141354693-141354825, chr7:141355134-141355336
SDCBP2-AS1	ATF4	chr20:1356641-1356760
SDCBP2-AS1	BACH2	chr20:1356641-1356760
SDCBP2-AS1	CREB3L1	chr20:1356641-1356760
SDCBP2-AS1	CTCF	chr20:1356641-1356760
SDCBP2-AS1	EBF1	chr20:1356641-1356760
SDCBP2-AS1	EGR3	chr20:1356641-1356760
SDCBP2-AS1	ESR1	chr20:1356641-1356760
SDCBP2-AS1	FOSL2	chr20:1356641-1356760
SDCBP2-AS1	GCM2	chr20:1356641-1356760
SDCBP2-AS1	IRF1	chr20:1356641-1356760
SDCBP2-AS1	JUN	chr20:1356641-1356760
SDCBP2-AS1	MAF	chr20:1356641-1356760
SDCBP2-AS1	MAFF	chr20:1356641-1356760
SDCBP2-AS1	MZF1	chr20:1356641-1356760
SDCBP2-AS1	NFKB1	chr20:1356641-1356760
SDCBP2-AS1	NR2C2	chr20:1356641-1356760
SDCBP2-AS1	NR3C2	chr20:1356641-1356760
SDCBP2-AS1	ONECUT2	chr20:1356641-1356760
SDCBP2-AS1	PAX5	chr20:1356641-1356760
SDCBP2-AS1	PBX3	chr20:1356641-1356760
SDCBP2-AS1	PKNOX1	chr20:1356641-1356760
SDCBP2-AS1	PLAG1	chr20:1356641-1356760
SDCBP2-AS1	POU2F2	chr20:1356641-1356760
SDCBP2-AS1	PPARG	chr20:1356641-1356760
SDCBP2-AS1	PRDM1	chr20:1356641-1356760
SDCBP2-AS1	RARA	chr20:1356641-1356760
SDCBP2-AS1	RBPJ	chr20:1356641-1356760
SDCBP2-AS1	RELA	chr20:1356641-1356760
SDCBP2-AS1	RFX2	chr20:1356641-1356760
SDCBP2-AS1	RFX5	chr20:1356641-1356760
SDCBP2-AS1	RREB1	chr20:1356641-1356760
SDCBP2-AS1	RXRA	chr20:1356641-1356760
SDCBP2-AS1	RXRB	chr20:1356641-1356760
SDCBP2-AS1	SOX13	chr20:1356641-1356760
SDCBP2-AS1	SOX15	chr20:1356641-1356760
SDCBP2-AS1	SOX8	chr20:1356641-1356760
SDCBP2-AS1	SOX9	chr20:1356641-1356760
SDCBP2-AS1	SP2	chr20:1356641-1356760
SDCBP2-AS1	SPI1	chr20:1356641-1356760
SDCBP2-AS1	SRF	chr20:1356641-1356760
SDCBP2-AS1	STAT1	chr20:1356641-1356760
SDCBP2-AS1	STAT2	chr20:1356641-1356760
SDCBP2-AS1	TBR1	chr20:1356641-1356760
SDCBP2-AS1	ZIC1	chr20:1356641-1356760
SDCBP2-AS1	ZNF24	chr20:1356641-1356760
SDCBP2-AS1	ZNF263	chr20:1356641-1356760
BHLHE40-AS1	BACH2	chr3:4751056-4751459, chr3:4774734-4776220, chr3:4813710-4815142, chr3:4770413-4773919, chr3:4816625-4816785
BHLHE40-AS1	CREB3	chr3:4751056-4751459, chr3:4774734-4776220, chr3:4813710-4815142, chr3:4770413-4773919, chr3:4816625-4816785
BHLHE40-AS1	CTCF	chr3:4813710-4815142, chr3:4751056-4751459, chr3:4774734-4776220, chr3:4770413-4773919, chr3:4816625-4816785
BHLHE40-AS1	E2F3	chr3:4813710-4815142
BHLHE40-AS1	EBF1	chr3:4774734-4776220
BHLHE40-AS1	EGR1	chr3:4751056-4751459, chr3:4774734-4776220, chr3:4813710-4815142, chr3:4770413-4773919, chr3:4816625-4816785
BHLHE40-AS1	EGR4	chr3:4770413-4773919
BHLHE40-AS1	ELF1	chr3:4751056-4751459
BHLHE40-AS1	ESR2	chr3:4751056-4751459, chr3:4774734-4776220, chr3:4813710-4815142, chr3:4770413-4773919, chr3:4816625-4816785
BHLHE40-AS1	ESRRA	chr3:4751056-4751459, chr3:4774734-4776220
BHLHE40-AS1	FOS	chr3:4751056-4751459
BHLHE40-AS1	FOSL2	chr3:4751056-4751459
BHLHE40-AS1	FOXK1	chr3:4813710-4815142
BHLHE40-AS1	FOXP2	chr3:4751056-4751459, chr3:4813710-4815142
BHLHE40-AS1	GABPA	chr3:4751056-4751459
BHLHE40-AS1	GLIS1	chr3:4813710-4815142, chr3:4770413-4773919
BHLHE40-AS1	GLIS2	chr3:4816625-4816785, chr3:4751056-4751459, chr3:4774734-4776220, chr3:4813710-4815142, chr3:4770413-4773919
BHLHE40-AS1	GLIS3	chr3:4813710-4815142
BHLHE40-AS1	HES7	chr3:4813710-4815142
BHLHE40-AS1	HIC2	chr3:4816625-4816785
BHLHE40-AS1	HMBOX1	chr3:4751056-4751459
BHLHE40-AS1	HSF2	chr3:4751056-4751459, chr3:4774734-4776220, chr3:4813710-4815142, chr3:4770413-4773919, chr3:4816625-4816785
BHLHE40-AS1	IRF1	chr3:4751056-4751459, chr3:4774734-4776220, chr3:4813710-4815142, chr3:4770413-4773919, chr3:4816625-4816785
BHLHE40-AS1	IRF2	chr3:4751056-4751459, chr3:4774734-4776220, chr3:4813710-4815142, chr3:4770413-4773919, chr3:4816625-4816785
BHLHE40-AS1	JDP2	chr3:4774734-4776220
BHLHE40-AS1	JUN	chr3:4751056-4751459, chr3:4774734-4776220, chr3:4813710-4815142, chr3:4770413-4773919, chr3:4816625-4816785
BHLHE40-AS1	JUNB	chr3:4751056-4751459
BHLHE40-AS1	JUND	chr3:4751056-4751459, chr3:4774734-4776220
BHLHE40-AS1	KLF13	chr3:4770413-4773919
BHLHE40-AS1	MAF	chr3:4751056-4751459, chr3:4774734-4776220, chr3:4813710-4815142, chr3:4770413-4773919, chr3:4816625-4816785
BHLHE40-AS1	MAFF	chr3:4751056-4751459, chr3:4774734-4776220, chr3:4813710-4815142, chr3:4770413-4773919, chr3:4816625-4816785
BHLHE40-AS1	MAFG	chr3:4751056-4751459, chr3:4774734-4776220, chr3:4813710-4815142, chr3:4770413-4773919, chr3:4816625-4816785
BHLHE40-AS1	MAFK	chr3:4751056-4751459, chr3:4813710-4815142
BHLHE40-AS1	MAX	chr3:4774734-4776220
BHLHE40-AS1	MTF1	chr3:4770413-4773919, chr3:4751056-4751459, chr3:4774734-4776220, chr3:4813710-4815142, chr3:4816625-4816785
BHLHE40-AS1	MXI1	chr3:4813710-4815142
BHLHE40-AS1	NFE2L2	chr3:4751056-4751459
BHLHE40-AS1	NFKB1	chr3:4774734-4776220, chr3:4813710-4815142
BHLHE40-AS1	NR1H2	chr3:4770413-4773919, chr3:4751056-4751459, chr3:4774734-4776220, chr3:4813710-4815142, chr3:4816625-4816785
BHLHE40-AS1	NR1H4	chr3:4774734-4776220
BHLHE40-AS1	NR2C2	chr3:4751056-4751459, chr3:4774734-4776220, chr3:4813710-4815142, chr3:4770413-4773919, chr3:4816625-4816785
BHLHE40-AS1	NR3C1	chr3:4813710-4815142, chr3:4770413-4773919
BHLHE40-AS1	NR3C2	chr3:4770413-4773919
BHLHE40-AS1	NR4A2	chr3:4751056-4751459, chr3:4774734-4776220, chr3:4813710-4815142, chr3:4770413-4773919, chr3:4816625-4816785
BHLHE40-AS1	ONECUT2	chr3:4774734-4776220
BHLHE40-AS1	PAX7	chr3:4751056-4751459, chr3:4774734-4776220, chr3:4813710-4815142, chr3:4770413-4773919, chr3:4816625-4816785
BHLHE40-AS1	PBX2	chr3:4751056-4751459
BHLHE40-AS1	PKNOX2	chr3:4751056-4751459, chr3:4774734-4776220, chr3:4813710-4815142, chr3:4770413-4773919, chr3:4816625-4816785
BHLHE40-AS1	POU2F2	chr3:4751056-4751459, chr3:4774734-4776220, chr3:4813710-4815142, chr3:4770413-4773919, chr3:4816625-4816785
BHLHE40-AS1	PPARA	chr3:4751056-4751459, chr3:4774734-4776220, chr3:4813710-4815142, chr3:4770413-4773919, chr3:4816625-4816785
BHLHE40-AS1	RARA	chr3:4751056-4751459, chr3:4774734-4776220, chr3:4813710-4815142, chr3:4770413-4773919, chr3:4816625-4816785
BHLHE40-AS1	REST	chr3:4751056-4751459, chr3:4774734-4776220, chr3:4813710-4815142, chr3:4770413-4773919, chr3:4816625-4816785
BHLHE40-AS1	RFX2	chr3:4774734-4776220, chr3:4770413-4773919, chr3:4751056-4751459, chr3:4813710-4815142, chr3:4816625-4816785
BHLHE40-AS1	RFX3	chr3:4774734-4776220, chr3:4770413-4773919
BHLHE40-AS1	RFX4	chr3:4774734-4776220, chr3:4770413-4773919
BHLHE40-AS1	RFX5	chr3:4774734-4776220, chr3:4770413-4773919, chr3:4751056-4751459, chr3:4813710-4815142, chr3:4816625-4816785
BHLHE40-AS1	RREB1	chr3:4751056-4751459, chr3:4774734-4776220, chr3:4813710-4815142, chr3:4770413-4773919, chr3:4816625-4816785
BHLHE40-AS1	RXRA	chr3:4751056-4751459, chr3:4774734-4776220, chr3:4813710-4815142, chr3:4770413-4773919, chr3:4816625-4816785
BHLHE40-AS1	RXRB	chr3:4813710-4815142, chr3:4770413-4773919, chr3:4751056-4751459, chr3:4774734-4776220, chr3:4816625-4816785
BHLHE40-AS1	SCRT1	chr3:4770413-4773919, chr3:4751056-4751459, chr3:4774734-4776220, chr3:4813710-4815142, chr3:4816625-4816785
BHLHE40-AS1	SMAD2	chr3:4813710-4815142
BHLHE40-AS1	SMAD3	chr3:4813710-4815142
BHLHE40-AS1	SOX4	chr3:4751056-4751459, chr3:4774734-4776220, chr3:4813710-4815142, chr3:4770413-4773919, chr3:4816625-4816785
BHLHE40-AS1	SP1	chr3:4774734-4776220, chr3:4816625-4816785
BHLHE40-AS1	SPI1	chr3:4751056-4751459, chr3:4774734-4776220, chr3:4813710-4815142, chr3:4770413-4773919, chr3:4816625-4816785
BHLHE40-AS1	SRF	chr3:4751056-4751459, chr3:4774734-4776220, chr3:4813710-4815142, chr3:4770413-4773919, chr3:4816625-4816785
BHLHE40-AS1	STAT1	chr3:4751056-4751459, chr3:4774734-4776220, chr3:4813710-4815142, chr3:4770413-4773919, chr3:4816625-4816785
BHLHE40-AS1	STAT2	chr3:4751056-4751459, chr3:4774734-4776220, chr3:4813710-4815142, chr3:4770413-4773919, chr3:4816625-4816785
BHLHE40-AS1	TEAD1	chr3:4816625-4816785
BHLHE40-AS1	ZIC1	chr3:4813710-4815142, chr3:4751056-4751459, chr3:4774734-4776220, chr3:4770413-4773919, chr3:4816625-4816785
BHLHE40-AS1	ZNF24	chr3:4751056-4751459, chr3:4813710-4815142, chr3:4770413-4773919, chr3:4774734-4776220, chr3:4816625-4816785
BHLHE40-AS1	ZNF282	chr3:4751056-4751459, chr3:4774734-4776220, chr3:4813710-4815142, chr3:4770413-4773919, chr3:4816625-4816785
BHLHE40-AS1	ZNF384	chr3:4774734-4776220
BHLHE40-AS1	ZNF740	chr3:4816625-4816785
ACBD6	ATF4	chr1:181120353-181123442
ACBD6	BATF3	chr1:181120353-181123442
ACBD6	CTCF	chr1:181120353-181123442
ACBD6	EBF1	chr1:181120353-181123442
ACBD6	EGR3	chr1:181120353-181123442
ACBD6	ESR2	chr1:181120353-181123442
ACBD6	FOXP1	chr1:181120353-181123442
ACBD6	GLIS1	chr1:181120353-181123442
ACBD6	GLIS3	chr1:181120353-181123442
ACBD6	HSF1	chr1:181120353-181123442
ACBD6	HSF2	chr1:181120353-181123442
ACBD6	IRF1	chr1:181120353-181123442
ACBD6	IRF2	chr1:181120353-181123442
ACBD6	JUND	chr1:181120353-181123442
ACBD6	MAF	chr1:181120353-181123442
ACBD6	MAFG	chr1:181120353-181123442
ACBD6	MAFK	chr1:181120353-181123442
ACBD6	MEF2A	chr1:181120353-181123442
ACBD6	MEF2C	chr1:181120353-181123442
ACBD6	MEF2D	chr1:181120353-181123442
ACBD6	MTF1	chr1:181120353-181123442
ACBD6	NR2C2	chr1:181120353-181123442
ACBD6	NR3C1	chr1:181120353-181123442
ACBD6	NR3C2	chr1:181120353-181123442
ACBD6	NR4A2	chr1:181120353-181123442
ACBD6	PBX3	chr1:181120353-181123442
ACBD6	PKNOX1	chr1:181120353-181123442
ACBD6	PPARA	chr1:181120353-181123442
ACBD6	RARA	chr1:181120353-181123442
ACBD6	RXRA	chr1:181120353-181123442
ACBD6	SCRT1	chr1:181120353-181123442
ACBD6	SMAD2	chr1:181120353-181123442
ACBD6	SMAD3	chr1:181120353-181123442
ACBD6	SOX8	chr1:181120353-181123442
ACBD6	SP2	chr1:181120353-181123442
ACBD6	SP4	chr1:181120353-181123442
ACBD6	SPI1	chr1:181120353-181123442
ACBD6	SRF	chr1:181120353-181123442
ACBD6	STAT1	chr1:181120353-181123442
ACBD6	STAT2	chr1:181120353-181123442
ACBD6	YY1	chr1:181120353-181123442
ACBD6	ZNF143	chr1:181120353-181123442
ACBD6	ZNF24	chr1:181120353-181123442
ACBD6	ZNF263	chr1:181120353-181123442
ACBD6	ZNF282	chr1:181120353-181123442
BCL2L2-PABPN1	CENPB	chr14:23573730-23574203
BCL2L2-PABPN1	E2F3	chr14:23573730-23574203
BCL2L2-PABPN1	EGR3	chr14:23573730-23574203
BCL2L2-PABPN1	EGR4	chr14:23573730-23574203
BCL2L2-PABPN1	ESR1	chr14:23573730-23574203
BCL2L2-PABPN1	ETS1	chr14:23573730-23574203
BCL2L2-PABPN1	FOXP1	chr14:23573730-23574203
BCL2L2-PABPN1	HNF4A	chr14:23573730-23574203
BCL2L2-PABPN1	HNF4G	chr14:23573730-23574203
BCL2L2-PABPN1	IRF1	chr14:23573730-23574203
BCL2L2-PABPN1	IRF3	chr14:23573730-23574203
BCL2L2-PABPN1	KLF13	chr14:23573730-23574203
BCL2L2-PABPN1	MAF	chr14:23573730-23574203
BCL2L2-PABPN1	MAFF	chr14:23573730-23574203
BCL2L2-PABPN1	MEF2A	chr14:23573730-23574203
BCL2L2-PABPN1	MEF2D	chr14:23573730-23574203
BCL2L2-PABPN1	MYBL2	chr14:23573730-23574203
BCL2L2-PABPN1	NFIC	chr14:23573730-23574203
BCL2L2-PABPN1	NFYA	chr14:23573730-23574203
BCL2L2-PABPN1	NR2C2	chr14:23573730-23574203
BCL2L2-PABPN1	ONECUT2	chr14:23573730-23574203
BCL2L2-PABPN1	PAX5	chr14:23573730-23574203
BCL2L2-PABPN1	PPARA	chr14:23573730-23574203
BCL2L2-PABPN1	PPARG	chr14:23573730-23574203
BCL2L2-PABPN1	PRDM1	chr14:23573730-23574203
BCL2L2-PABPN1	RARA	chr14:23573730-23574203
BCL2L2-PABPN1	REST	chr14:23573730-23574203
BCL2L2-PABPN1	RREB1	chr14:23573730-23574203
BCL2L2-PABPN1	RXRA	chr14:23573730-23574203
BCL2L2-PABPN1	RXRG	chr14:23573730-23574203
BCL2L2-PABPN1	SCRT1	chr14:23573730-23574203
BCL2L2-PABPN1	SP2	chr14:23573730-23574203
BCL2L2-PABPN1	SP4	chr14:23573730-23574203
BCL2L2-PABPN1	SPI1	chr14:23573730-23574203
BCL2L2-PABPN1	SREBF2	chr14:23573730-23574203
BCL2L2-PABPN1	STAT1	chr14:23573730-23574203
BCL2L2-PABPN1	STAT2	chr14:23573730-23574203
BCL2L2-PABPN1	TP53	chr14:23573730-23574203
BCL2L2-PABPN1	VDR	chr14:23573730-23574203
BCL2L2-PABPN1	ZEB1	chr14:23573730-23574203
BCL2L2-PABPN1	ZIC1	chr14:23573730-23574203
BCL2L2-PABPN1	ZNF24	chr14:23573730-23574203
BCL2L2-PABPN1	ZNF263	chr14:23573730-23574203
NBL1	BACH2	chr1:19731111-19731963
NBL1	CEBPB	chr1:19732361-19733640
NBL1	CREB3	chr1:19666083-19666314, chr1:19669688-19672584, chr1:19680804-19681313, chr1:19762071-19762492, chr1:19673799-19674235, chr1:19731111-19731963, chr1:19732361-19733640
NBL1	CTCF	chr1:19669688-19672584, chr1:19731111-19731963, chr1:19666083-19666314, chr1:19680804-19681313, chr1:19762071-19762492, chr1:19673799-19674235, chr1:19732361-19733640
NBL1	E2F3	chr1:19666083-19666314, chr1:19669688-19672584, chr1:19680804-19681313, chr1:19762071-19762492, chr1:19673799-19674235, chr1:19731111-19731963, chr1:19732361-19733640
NBL1	EGR1	chr1:19666083-19666314, chr1:19669688-19672584, chr1:19680804-19681313, chr1:19762071-19762492, chr1:19673799-19674235, chr1:19731111-19731963, chr1:19732361-19733640
NBL1	EGR2	chr1:19732361-19733640
NBL1	EGR3	chr1:19666083-19666314, chr1:19669688-19672584, chr1:19680804-19681313, chr1:19762071-19762492, chr1:19673799-19674235, chr1:19731111-19731963, chr1:19732361-19733640
NBL1	EMX2	chr1:19732361-19733640
NBL1	ESR2	chr1:19666083-19666314, chr1:19669688-19672584, chr1:19680804-19681313, chr1:19762071-19762492, chr1:19673799-19674235, chr1:19731111-19731963, chr1:19732361-19733640
NBL1	ESRRB	chr1:19666083-19666314, chr1:19669688-19672584, chr1:19680804-19681313, chr1:19762071-19762492, chr1:19673799-19674235, chr1:19731111-19731963, chr1:19732361-19733640
NBL1	ETS1	chr1:19673799-19674235
NBL1	FOS	chr1:19762071-19762492, chr1:19731111-19731963
NBL1	FOSL2	chr1:19731111-19731963
NBL1	FOXF2	chr1:19680804-19681313
NBL1	FOXP1	chr1:19666083-19666314, chr1:19669688-19672584, chr1:19680804-19681313, chr1:19762071-19762492, chr1:19673799-19674235, chr1:19731111-19731963, chr1:19732361-19733640
NBL1	GLIS1	chr1:19666083-19666314, chr1:19669688-19672584, chr1:19680804-19681313, chr1:19762071-19762492, chr1:19673799-19674235, chr1:19731111-19731963, chr1:19732361-19733640
NBL1	GLIS3	chr1:19666083-19666314, chr1:19669688-19672584, chr1:19680804-19681313, chr1:19762071-19762492, chr1:19673799-19674235, chr1:19731111-19731963, chr1:19732361-19733640
NBL1	GRHL2	chr1:19673799-19674235
NBL1	HSF4	chr1:19673799-19674235, chr1:19732361-19733640
NBL1	IRF2	chr1:19666083-19666314, chr1:19669688-19672584, chr1:19680804-19681313, chr1:19762071-19762492, chr1:19673799-19674235, chr1:19731111-19731963, chr1:19732361-19733640
NBL1	JUN	chr1:19762071-19762492, chr1:19731111-19731963, chr1:19732361-19733640
NBL1	JUNB	chr1:19731111-19731963, chr1:19732361-19733640
NBL1	JUND	chr1:19762071-19762492, chr1:19731111-19731963
NBL1	LHX2	chr1:19732361-19733640
NBL1	MAFF	chr1:19666083-19666314, chr1:19669688-19672584, chr1:19680804-19681313, chr1:19762071-19762492, chr1:19673799-19674235, chr1:19731111-19731963, chr1:19732361-19733640
NBL1	MAFK	chr1:19666083-19666314
NBL1	MEF2A	chr1:19666083-19666314, chr1:19669688-19672584, chr1:19680804-19681313, chr1:19762071-19762492, chr1:19673799-19674235, chr1:19731111-19731963, chr1:19732361-19733640
NBL1	MEF2C	chr1:19666083-19666314, chr1:19669688-19672584, chr1:19680804-19681313, chr1:19762071-19762492, chr1:19673799-19674235, chr1:19731111-19731963, chr1:19732361-19733640
NBL1	MEF2D	chr1:19666083-19666314, chr1:19669688-19672584, chr1:19680804-19681313, chr1:19762071-19762492, chr1:19673799-19674235, chr1:19731111-19731963, chr1:19732361-19733640
NBL1	MGA	chr1:19732361-19733640
NBL1	MTF1	chr1:19669688-19672584
NBL1	MZF1	chr1:19673799-19674235
NBL1	NFE2L2	chr1:19731111-19731963
NBL1	NFIC	chr1:19666083-19666314, chr1:19669688-19672584, chr1:19680804-19681313, chr1:19762071-19762492, chr1:19673799-19674235, chr1:19731111-19731963, chr1:19732361-19733640
NBL1	NFKB1	chr1:19666083-19666314, chr1:19669688-19672584, chr1:19680804-19681313, chr1:19762071-19762492, chr1:19673799-19674235, chr1:19731111-19731963, chr1:19732361-19733640
NBL1	NR1H2	chr1:19666083-19666314, chr1:19669688-19672584, chr1:19680804-19681313, chr1:19762071-19762492, chr1:19673799-19674235, chr1:19731111-19731963, chr1:19732361-19733640
NBL1	NR2F1	chr1:19732361-19733640
NBL1	NR3C1	chr1:19669688-19672584, chr1:19732361-19733640
NBL1	NR4A2	chr1:19669688-19672584, chr1:19731111-19731963, chr1:19732361-19733640
NBL1	PBX3	chr1:19666083-19666314, chr1:19669688-19672584, chr1:19680804-19681313, chr1:19762071-19762492, chr1:19673799-19674235, chr1:19731111-19731963, chr1:19732361-19733640
NBL1	PLAG1	chr1:19669688-19672584, chr1:19666083-19666314, chr1:19680804-19681313, chr1:19762071-19762492, chr1:19673799-19674235, chr1:19731111-19731963, chr1:19732361-19733640
NBL1	POU6F1	chr1:19732361-19733640
NBL1	POU6F2	chr1:19680804-19681313, chr1:19732361-19733640
NBL1	PPARG	chr1:19666083-19666314, chr1:19669688-19672584, chr1:19680804-19681313, chr1:19762071-19762492, chr1:19673799-19674235, chr1:19731111-19731963, chr1:19732361-19733640
NBL1	RARA	chr1:19666083-19666314, chr1:19669688-19672584, chr1:19680804-19681313, chr1:19762071-19762492, chr1:19673799-19674235, chr1:19731111-19731963, chr1:19732361-19733640
NBL1	RBPJ	chr1:19731111-19731963, chr1:19732361-19733640
NBL1	RFX5	chr1:19673799-19674235, chr1:19731111-19731963
NBL1	RUNX1	chr1:19732361-19733640
NBL1	RUNX2	chr1:19669688-19672584, chr1:19732361-19733640
NBL1	RXRA	chr1:19666083-19666314, chr1:19669688-19672584, chr1:19680804-19681313, chr1:19762071-19762492, chr1:19673799-19674235, chr1:19731111-19731963, chr1:19732361-19733640
NBL1	RXRB	chr1:19669688-19672584
NBL1	SCRT1	chr1:19666083-19666314, chr1:19669688-19672584, chr1:19680804-19681313, chr1:19762071-19762492, chr1:19673799-19674235, chr1:19731111-19731963, chr1:19732361-19733640
NBL1	SNAI2	chr1:19762071-19762492
NBL1	SOX4	chr1:19666083-19666314, chr1:19669688-19672584, chr1:19680804-19681313, chr1:19762071-19762492, chr1:19673799-19674235, chr1:19731111-19731963, chr1:19732361-19733640
NBL1	SREBF2	chr1:19680804-19681313
NBL1	STAT1	chr1:19666083-19666314, chr1:19669688-19672584, chr1:19680804-19681313, chr1:19762071-19762492, chr1:19673799-19674235, chr1:19731111-19731963, chr1:19732361-19733640
NBL1	STAT2	chr1:19666083-19666314, chr1:19669688-19672584, chr1:19680804-19681313, chr1:19762071-19762492, chr1:19673799-19674235, chr1:19731111-19731963, chr1:19732361-19733640
NBL1	STAT3	chr1:19673799-19674235
NBL1	TCF4	chr1:19762071-19762492, chr1:19673799-19674235, chr1:19731111-19731963
NBL1	TCF7L1	chr1:19666083-19666314, chr1:19669688-19672584, chr1:19680804-19681313, chr1:19762071-19762492, chr1:19673799-19674235, chr1:19731111-19731963, chr1:19732361-19733640
NBL1	TCF7L2	chr1:19731111-19731963
NBL1	USF2	chr1:19731111-19731963
NBL1	YY1	chr1:19680804-19681313, chr1:19762071-19762492
NBL1	ZBTB18	chr1:19666083-19666314, chr1:19669688-19672584, chr1:19680804-19681313, chr1:19762071-19762492, chr1:19673799-19674235, chr1:19731111-19731963, chr1:19732361-19733640
NBL1	ZBTB33	chr1:19666083-19666314, chr1:19669688-19672584, chr1:19680804-19681313, chr1:19762071-19762492, chr1:19673799-19674235, chr1:19731111-19731963, chr1:19732361-19733640
NBL1	ZNF143	chr1:19666083-19666314, chr1:19669688-19672584, chr1:19680804-19681313, chr1:19762071-19762492, chr1:19673799-19674235, chr1:19731111-19731963, chr1:19732361-19733640
NBL1	ZNF24	chr1:19666083-19666314, chr1:19669688-19672584, chr1:19680804-19681313, chr1:19762071-19762492, chr1:19673799-19674235, chr1:19731111-19731963, chr1:19732361-19733640
NBL1	ZNF263	chr1:19666083-19666314, chr1:19669688-19672584, chr1:19680804-19681313, chr1:19762071-19762492, chr1:19673799-19674235, chr1:19731111-19731963, chr1:19732361-19733640
NBL1	ZNF740	chr1:19732361-19733640
CDH10	ASCL1	chr5:24234350-24235031
CDH10	CREB3	chr5:24237869-24240643
CDH10	ELK3	chr5:24234350-24235031
CDH10	FOS	chr5:24234350-24235031
CDH10	FOSB	chr5:24234350-24235031
CDH10	FOSL2	chr5:24234350-24235031
CDH10	FOXK1	chr5:24237869-24240643
CDH10	FOXP1	chr5:24237869-24240643
CDH10	HSF1	chr5:24233682-24234003, chr5:24234350-24235031, chr5:24237869-24240643
CDH10	IRF2	chr5:24233682-24234003, chr5:24234350-24235031, chr5:24237869-24240643
CDH10	JUN	chr5:24234350-24235031
CDH10	JUNB	chr5:24234350-24235031
CDH10	MEF2C	chr5:24237869-24240643
CDH10	MZF1	chr5:24234350-24235031
CDH10	NFATC2	chr5:24234350-24235031
CDH10	NFATC3	chr5:24233682-24234003
CDH10	NFIC	chr5:24237869-24240643
CDH10	NFKB1	chr5:24234350-24235031
CDH10	NR1H2	chr5:24233682-24234003, chr5:24234350-24235031, chr5:24237869-24240643
CDH10	PKNOX1	chr5:24233682-24234003, chr5:24234350-24235031, chr5:24237869-24240643
CDH10	PKNOX2	chr5:24233682-24234003, chr5:24234350-24235031, chr5:24237869-24240643
CDH10	POU2F2	chr5:24237869-24240643
CDH10	PPARG	chr5:24233682-24234003, chr5:24234350-24235031, chr5:24237869-24240643
CDH10	RARA	chr5:24233682-24234003, chr5:24234350-24235031, chr5:24237869-24240643
CDH10	RFX2	chr5:24233682-24234003, chr5:24234350-24235031, chr5:24237869-24240643
CDH10	RXRA	chr5:24233682-24234003, chr5:24234350-24235031, chr5:24237869-24240643
CDH10	SCRT1	chr5:24237869-24240643
CDH10	SOX4	chr5:24233682-24234003, chr5:24234350-24235031, chr5:24237869-24240643
CDH10	SP4	chr5:24233682-24234003, chr5:24234350-24235031, chr5:24237869-24240643
CDH10	SRF	chr5:24237869-24240643
CDH10	STAT1	chr5:24234350-24235031, chr5:24237869-24240643
CDH10	STAT2	chr5:24237869-24240643
CDH10	STAT3	chr5:24234350-24235031
CDH10	TGIF1	chr5:24233682-24234003, chr5:24234350-24235031, chr5:24237869-24240643
CDH10	XBP1	chr5:24233682-24234003, chr5:24234350-24235031, chr5:24237869-24240643
CDH10	ZIC1	chr5:24233682-24234003, chr5:24234350-24235031, chr5:24237869-24240643
CDH10	ZNF24	chr5:24233682-24234003, chr5:24234350-24235031, chr5:24237869-24240643
CDH10	ZNF282	chr5:24233682-24234003, chr5:24234350-24235031, chr5:24237869-24240643
SHANK2-AS1	BACH2	chr11:70322385-70337127
SHANK2-AS1	CTCF	chr11:70322385-70337127
SHANK2-AS1	EGR1	chr11:70322385-70337127
SHANK2-AS1	EGR3	chr11:70322385-70337127
SHANK2-AS1	EGR4	chr11:70322385-70337127
SHANK2-AS1	ESR1	chr11:70322385-70337127
SHANK2-AS1	ESR2	chr11:70322385-70337127
SHANK2-AS1	HNF4A	chr11:70322385-70337127
SHANK2-AS1	HSF1	chr11:70322385-70337127
SHANK2-AS1	HSF2	chr11:70322385-70337127
SHANK2-AS1	IRF1	chr11:70322385-70337127
SHANK2-AS1	IRF3	chr11:70322385-70337127
SHANK2-AS1	JUND	chr11:70322385-70337127
SHANK2-AS1	KLF13	chr11:70322385-70337127
SHANK2-AS1	LEF1	chr11:70322385-70337127
SHANK2-AS1	MAF	chr11:70322385-70337127
SHANK2-AS1	MAFF	chr11:70322385-70337127
SHANK2-AS1	MAFG	chr11:70322385-70337127
SHANK2-AS1	MAFK	chr11:70322385-70337127
SHANK2-AS1	MTF1	chr11:70322385-70337127
SHANK2-AS1	NFIC	chr11:70322385-70337127
SHANK2-AS1	NFYA	chr11:70322385-70337127
SHANK2-AS1	NR1H2	chr11:70322385-70337127
SHANK2-AS1	NR3C1	chr11:70322385-70337127
SHANK2-AS1	PBX3	chr11:70322385-70337127
SHANK2-AS1	PLAG1	chr11:70322385-70337127
SHANK2-AS1	PPARG	chr11:70322385-70337127
SHANK2-AS1	RARA	chr11:70322385-70337127
SHANK2-AS1	REST	chr11:70322385-70337127
SHANK2-AS1	RFX2	chr11:70322385-70337127
SHANK2-AS1	RREB1	chr11:70322385-70337127
SHANK2-AS1	RXRB	chr11:70322385-70337127
SHANK2-AS1	SCRT1	chr11:70322385-70337127
SHANK2-AS1	SMAD2	chr11:70322385-70337127
SHANK2-AS1	SMAD3	chr11:70322385-70337127
SHANK2-AS1	SMAD4	chr11:70322385-70337127
SHANK2-AS1	SOX4	chr11:70322385-70337127
SHANK2-AS1	SP4	chr11:70322385-70337127
SHANK2-AS1	SPI1	chr11:70322385-70337127
SHANK2-AS1	SRF	chr11:70322385-70337127
SHANK2-AS1	TP63	chr11:70322385-70337127
SHANK2-AS1	ZIC1	chr11:70322385-70337127
SHANK2-AS1	ZNF143	chr11:70322385-70337127
SHANK2-AS1	ZNF263	chr11:70322385-70337127
SHANK2-AS1	ZNF282	chr11:70322385-70337127
UGDH-AS1	CTCF	chr4:39885875-39886024
UGDH-AS1	EGR1	chr4:39885875-39886024
UGDH-AS1	ESR1	chr4:39885875-39886024
UGDH-AS1	ESR2	chr4:39885875-39886024
UGDH-AS1	FOXK1	chr4:39885875-39886024
UGDH-AS1	GLIS1	chr4:39885875-39886024
UGDH-AS1	GLIS3	chr4:39885875-39886024
UGDH-AS1	IRF1	chr4:39885875-39886024
UGDH-AS1	IRF3	chr4:39885875-39886024
UGDH-AS1	MEF2A	chr4:39885875-39886024
UGDH-AS1	MEF2C	chr4:39885875-39886024
UGDH-AS1	MEF2D	chr4:39885875-39886024
UGDH-AS1	MEIS2	chr4:39885875-39886024
UGDH-AS1	MZF1	chr4:39885875-39886024
UGDH-AS1	NR3C1	chr4:39885875-39886024
UGDH-AS1	ONECUT2	chr4:39885875-39886024
UGDH-AS1	PAX5	chr4:39885875-39886024
UGDH-AS1	PKNOX1	chr4:39885875-39886024
UGDH-AS1	PKNOX2	chr4:39885875-39886024
UGDH-AS1	PLAG1	chr4:39885875-39886024
UGDH-AS1	PPARG	chr4:39885875-39886024
UGDH-AS1	REST	chr4:39885875-39886024
UGDH-AS1	RXRA	chr4:39885875-39886024
UGDH-AS1	SP2	chr4:39885875-39886024
UGDH-AS1	SP4	chr4:39885875-39886024
UGDH-AS1	SPI1	chr4:39885875-39886024
UGDH-AS1	STAT1	chr4:39885875-39886024
UGDH-AS1	STAT2	chr4:39885875-39886024
UGDH-AS1	TP53	chr4:39885875-39886024
UGDH-AS1	ZNF24	chr4:39885875-39886024
UGDH-AS1	ZNF263	chr4:39885875-39886024
CDH11	AR	chr16:65831395-65832478
CDH11	BACH2	chr16:65345931-65346073, chr16:65829617-65831166, chr16:65831395-65832478, chr16:66131115-66131699, chr16:66132042-66132569, chr16:66133230-66134181
CDH11	CEBPA	chr16:66133230-66134181
CDH11	CREB3	chr16:65831395-65832478
CDH11	DUXA	chr16:66131115-66131699
CDH11	EBF1	chr16:65829617-65831166, chr16:65345931-65346073, chr16:65831395-65832478, chr16:66131115-66131699, chr16:66132042-66132569, chr16:66133230-66134181
CDH11	EGR1	chr16:65345931-65346073, chr16:65829617-65831166, chr16:65831395-65832478, chr16:66131115-66131699, chr16:66132042-66132569, chr16:66133230-66134181
CDH11	EGR3	chr16:65345931-65346073, chr16:65829617-65831166, chr16:65831395-65832478, chr16:66131115-66131699, chr16:66132042-66132569, chr16:66133230-66134181
CDH11	ELK4	chr16:66133230-66134181
CDH11	ESR1	chr16:65345931-65346073, chr16:65829617-65831166, chr16:65831395-65832478, chr16:66131115-66131699, chr16:66132042-66132569, chr16:66133230-66134181
CDH11	FOXP1	chr16:65345931-65346073, chr16:65829617-65831166, chr16:65831395-65832478, chr16:66131115-66131699, chr16:66132042-66132569, chr16:66133230-66134181
CDH11	FOXP2	chr16:65829617-65831166
CDH11	GLIS1	chr16:65345931-65346073, chr16:65829617-65831166, chr16:65831395-65832478, chr16:66131115-66131699, chr16:66132042-66132569, chr16:66133230-66134181
CDH11	GLIS3	chr16:65831395-65832478, chr16:65345931-65346073, chr16:65829617-65831166, chr16:66131115-66131699, chr16:66132042-66132569, chr16:66133230-66134181
CDH11	GRHL1	chr16:65831395-65832478
CDH11	HIC2	chr16:65345931-65346073
CDH11	HNF4G	chr16:65345931-65346073, chr16:65829617-65831166, chr16:65831395-65832478, chr16:66131115-66131699, chr16:66132042-66132569, chr16:66133230-66134181
CDH11	HSF2	chr16:65829617-65831166
CDH11	IRF2	chr16:65345931-65346073, chr16:65829617-65831166, chr16:65831395-65832478, chr16:66131115-66131699, chr16:66132042-66132569, chr16:66133230-66134181
CDH11	JUN	chr16:65829617-65831166, chr16:66131115-66131699, chr16:65345931-65346073, chr16:65831395-65832478, chr16:66132042-66132569, chr16:66133230-66134181
CDH11	JUND	chr16:66131115-66131699, chr16:65345931-65346073, chr16:65829617-65831166, chr16:65831395-65832478, chr16:66132042-66132569, chr16:66133230-66134181
CDH11	KLF16	chr16:65831395-65832478, chr16:66133230-66134181
CDH11	KLF9	chr16:65831395-65832478
CDH11	MAFG	chr16:65345931-65346073, chr16:65829617-65831166, chr16:65831395-65832478, chr16:66131115-66131699, chr16:66132042-66132569, chr16:66133230-66134181
CDH11	MAFK	chr16:65345931-65346073, chr16:65829617-65831166, chr16:65831395-65832478, chr16:66131115-66131699, chr16:66132042-66132569, chr16:66133230-66134181
CDH11	MAX	chr16:66133230-66134181
CDH11	MEF2A	chr16:65345931-65346073, chr16:65829617-65831166, chr16:65831395-65832478, chr16:66131115-66131699, chr16:66132042-66132569, chr16:66133230-66134181
CDH11	MEF2C	chr16:65345931-65346073, chr16:65829617-65831166, chr16:65831395-65832478, chr16:66131115-66131699, chr16:66132042-66132569, chr16:66133230-66134181
CDH11	MEF2D	chr16:65345931-65346073, chr16:65829617-65831166, chr16:65831395-65832478, chr16:66131115-66131699, chr16:66132042-66132569, chr16:66133230-66134181
CDH11	MLXIPL	chr16:66133230-66134181
CDH11	MXI1	chr16:66133230-66134181
CDH11	MZF1	chr16:66131115-66131699
CDH11	NFATC2	chr16:66131115-66131699
CDH11	NFIC	chr16:65345931-65346073, chr16:65829617-65831166, chr16:65831395-65832478, chr16:66131115-66131699, chr16:66132042-66132569, chr16:66133230-66134181
CDH11	NFIX	chr16:66132042-66132569
CDH11	NFKB1	chr16:65345931-65346073, chr16:65829617-65831166, chr16:65831395-65832478, chr16:66131115-66131699, chr16:66132042-66132569, chr16:66133230-66134181
CDH11	NR2C2	chr16:65831395-65832478, chr16:65345931-65346073, chr16:65829617-65831166, chr16:66131115-66131699, chr16:66132042-66132569, chr16:66133230-66134181
CDH11	NR3C1	chr16:65345931-65346073, chr16:65829617-65831166, chr16:65831395-65832478, chr16:66131115-66131699, chr16:66132042-66132569, chr16:66133230-66134181
CDH11	NR3C2	chr16:65345931-65346073, chr16:65829617-65831166, chr16:65831395-65832478, chr16:66131115-66131699, chr16:66132042-66132569, chr16:66133230-66134181
CDH11	NR4A2	chr16:65345931-65346073, chr16:65829617-65831166, chr16:65831395-65832478, chr16:66131115-66131699, chr16:66132042-66132569, chr16:66133230-66134181
CDH11	ONECUT2	chr16:65345931-65346073, chr16:65829617-65831166, chr16:65831395-65832478, chr16:66131115-66131699, chr16:66132042-66132569, chr16:66133230-66134181
CDH11	PBX3	chr16:65829617-65831166, chr16:65345931-65346073, chr16:65831395-65832478, chr16:66131115-66131699, chr16:66132042-66132569, chr16:66133230-66134181
CDH11	PKNOX2	chr16:65345931-65346073, chr16:65829617-65831166, chr16:65831395-65832478, chr16:66131115-66131699, chr16:66132042-66132569, chr16:66133230-66134181
CDH11	PLAG1	chr16:65345931-65346073, chr16:65829617-65831166, chr16:65831395-65832478, chr16:66131115-66131699, chr16:66132042-66132569, chr16:66133230-66134181
CDH11	POU2F1	chr16:65829617-65831166, chr16:66133230-66134181
CDH11	PPARG	chr16:65345931-65346073, chr16:65829617-65831166, chr16:65831395-65832478, chr16:66131115-66131699, chr16:66132042-66132569, chr16:66133230-66134181
CDH11	RARA	chr16:65345931-65346073, chr16:65829617-65831166, chr16:65831395-65832478, chr16:66131115-66131699, chr16:66132042-66132569, chr16:66133230-66134181
CDH11	REL	chr16:66131115-66131699
CDH11	REST	chr16:65345931-65346073, chr16:65829617-65831166, chr16:65831395-65832478, chr16:66131115-66131699, chr16:66132042-66132569, chr16:66133230-66134181
CDH11	RORA	chr16:65345931-65346073, chr16:65829617-65831166, chr16:65831395-65832478, chr16:66131115-66131699, chr16:66132042-66132569, chr16:66133230-66134181
CDH11	RUNX1	chr16:66131115-66131699
CDH11	RUNX2	chr16:65831395-65832478, chr16:66131115-66131699
CDH11	RXRA	chr16:65345931-65346073, chr16:65829617-65831166, chr16:65831395-65832478, chr16:66131115-66131699, chr16:66132042-66132569, chr16:66133230-66134181
CDH11	RXRB	chr16:65345931-65346073, chr16:65829617-65831166, chr16:65831395-65832478, chr16:66131115-66131699, chr16:66132042-66132569, chr16:66133230-66134181
CDH11	SCRT1	chr16:65345931-65346073, chr16:65829617-65831166, chr16:65831395-65832478, chr16:66131115-66131699, chr16:66132042-66132569, chr16:66133230-66134181
CDH11	SP1	chr16:65345931-65346073, chr16:66133230-66134181
CDH11	SP3	chr16:65831395-65832478
CDH11	SP4	chr16:65345931-65346073, chr16:65829617-65831166, chr16:65831395-65832478, chr16:66131115-66131699, chr16:66132042-66132569, chr16:66133230-66134181
CDH11	SPI1	chr16:65345931-65346073, chr16:65829617-65831166, chr16:65831395-65832478, chr16:66131115-66131699, chr16:66132042-66132569, chr16:66133230-66134181
CDH11	STAT1	chr16:65345931-65346073, chr16:65829617-65831166, chr16:65831395-65832478, chr16:66131115-66131699, chr16:66132042-66132569, chr16:66133230-66134181
CDH11	STAT2	chr16:65345931-65346073, chr16:65829617-65831166, chr16:65831395-65832478, chr16:66131115-66131699, chr16:66132042-66132569, chr16:66133230-66134181
CDH11	STAT3	chr16:65831395-65832478, chr16:66131115-66131699, chr16:66132042-66132569
CDH11	TEAD1	chr16:65829617-65831166, chr16:65831395-65832478
CDH11	TFCP2	chr16:65831395-65832478
CDH11	THAP1	chr16:66131115-66131699
CDH11	USF2	chr16:66133230-66134181
CDH11	YY1	chr16:66133230-66134181
CDH11	ZBTB7C	chr16:65345931-65346073
CDH11	ZNF143	chr16:65345931-65346073, chr16:65829617-65831166, chr16:65831395-65832478, chr16:66131115-66131699, chr16:66132042-66132569, chr16:66133230-66134181
CDH11	ZNF24	chr16:65345931-65346073, chr16:65829617-65831166, chr16:65831395-65832478, chr16:66131115-66131699, chr16:66132042-66132569, chr16:66133230-66134181
CDH11	ZNF263	chr16:65345931-65346073, chr16:65829617-65831166, chr16:65831395-65832478, chr16:66131115-66131699, chr16:66132042-66132569, chr16:66133230-66134181
CDH11	ZNF282	chr16:65345931-65346073, chr16:65829617-65831166, chr16:65831395-65832478, chr16:66131115-66131699, chr16:66132042-66132569, chr16:66133230-66134181
CDH11	ZNF354C	chr16:66132042-66132569
CDH11	ZNF384	chr16:65829617-65831166, chr16:65831395-65832478, chr16:66131115-66131699
CDH11	ZNF740	chr16:65345931-65346073, chr16:66133230-66134181
CDH12	ASCL1	chr5:22770683-22771150
CDH12	BATF3	chr5:21920264-21920732, chr5:21921238-21922292, chr5:22770264-22770465, chr5:22770683-22771150, chr5:22771401-22772068
CDH12	CTCF	chr5:21920264-21920732, chr5:21921238-21922292, chr5:22770264-22770465, chr5:22770683-22771150, chr5:22771401-22772068
CDH12	EBF1	chr5:21920264-21920732, chr5:21921238-21922292, chr5:22770264-22770465, chr5:22770683-22771150, chr5:22771401-22772068
CDH12	EGR1	chr5:21920264-21920732, chr5:21921238-21922292, chr5:22770264-22770465, chr5:22770683-22771150, chr5:22771401-22772068
CDH12	EGR3	chr5:21920264-21920732, chr5:21921238-21922292, chr5:22770264-22770465, chr5:22770683-22771150, chr5:22771401-22772068
CDH12	EGR4	chr5:21920264-21920732, chr5:21921238-21922292, chr5:22770264-22770465, chr5:22770683-22771150, chr5:22771401-22772068
CDH12	FOSB	chr5:21921238-21922292
CDH12	FOSL2	chr5:21921238-21922292
CDH12	GLIS3	chr5:21920264-21920732, chr5:21921238-21922292, chr5:22770264-22770465, chr5:22770683-22771150, chr5:22771401-22772068
CDH12	HESX1	chr5:22770683-22771150
CDH12	HIC2	chr5:21920264-21920732
CDH12	HMBOX1	chr5:22770683-22771150
CDH12	HNF4G	chr5:21921238-21922292, chr5:21920264-21920732, chr5:22770264-22770465, chr5:22770683-22771150, chr5:22771401-22772068
CDH12	INSM1	chr5:21920264-21920732, chr5:22771401-22772068
CDH12	IRF1	chr5:21920264-21920732, chr5:21921238-21922292, chr5:22770264-22770465, chr5:22770683-22771150, chr5:22771401-22772068
CDH12	IRF2	chr5:21920264-21920732, chr5:21921238-21922292, chr5:22770264-22770465, chr5:22770683-22771150, chr5:22771401-22772068
CDH12	IRF3	chr5:22770264-22770465
CDH12	JUN	chr5:21920264-21920732, chr5:21921238-21922292, chr5:22770264-22770465, chr5:22770683-22771150, chr5:22771401-22772068
CDH12	JUNB	chr5:21921238-21922292
CDH12	JUND	chr5:21920264-21920732, chr5:21921238-21922292, chr5:22770264-22770465, chr5:22770683-22771150, chr5:22771401-22772068
CDH12	KLF13	chr5:21920264-21920732, chr5:21921238-21922292, chr5:22770264-22770465, chr5:22770683-22771150, chr5:22771401-22772068
CDH12	KLF9	chr5:21920264-21920732, chr5:22771401-22772068
CDH12	LEF1	chr5:21920264-21920732, chr5:21921238-21922292, chr5:22770264-22770465, chr5:22770683-22771150, chr5:22771401-22772068
CDH12	MEF2A	chr5:21920264-21920732, chr5:21921238-21922292, chr5:22770264-22770465, chr5:22770683-22771150, chr5:22771401-22772068
CDH12	MEIS1	chr5:21921238-21922292
CDH12	MEIS2	chr5:21921238-21922292
CDH12	MEIS3	chr5:21921238-21922292
CDH12	MITF	chr5:22770683-22771150, chr5:21920264-21920732, chr5:21921238-21922292, chr5:22770264-22770465, chr5:22771401-22772068
CDH12	NFATC3	chr5:22770683-22771150
CDH12	NFKB1	chr5:21920264-21920732, chr5:21921238-21922292, chr5:22770264-22770465, chr5:22770683-22771150, chr5:22771401-22772068
CDH12	NR1H2	chr5:21920264-21920732, chr5:21921238-21922292, chr5:22770264-22770465, chr5:22770683-22771150, chr5:22771401-22772068
CDH12	NR2C2	chr5:22771401-22772068, chr5:21920264-21920732, chr5:21921238-21922292, chr5:22770264-22770465, chr5:22770683-22771150
CDH12	NR2F1	chr5:22770683-22771150
CDH12	NR3C1	chr5:21920264-21920732, chr5:21921238-21922292, chr5:22770264-22770465, chr5:22770683-22771150, chr5:22771401-22772068
CDH12	NRL	chr5:22771401-22772068
CDH12	ONECUT2	chr5:21920264-21920732, chr5:21921238-21922292, chr5:22770264-22770465, chr5:22770683-22771150, chr5:22771401-22772068
CDH12	PBX3	chr5:21920264-21920732, chr5:21921238-21922292, chr5:22770264-22770465, chr5:22770683-22771150, chr5:22771401-22772068
CDH12	PKNOX2	chr5:21920264-21920732, chr5:21921238-21922292, chr5:22770264-22770465, chr5:22770683-22771150, chr5:22771401-22772068
CDH12	PLAG1	chr5:21920264-21920732, chr5:21921238-21922292
CDH12	POU2F2	chr5:21920264-21920732, chr5:21921238-21922292, chr5:22770264-22770465, chr5:22770683-22771150, chr5:22771401-22772068
CDH12	POU3F2	chr5:22771401-22772068
CDH12	RARA	chr5:21920264-21920732, chr5:21921238-21922292, chr5:22770264-22770465, chr5:22770683-22771150, chr5:22771401-22772068
CDH12	REST	chr5:21920264-21920732, chr5:21921238-21922292, chr5:22770264-22770465, chr5:22770683-22771150, chr5:22771401-22772068
CDH12	RFX2	chr5:22771401-22772068
CDH12	RFX5	chr5:22771401-22772068
CDH12	RORA	chr5:21921238-21922292
CDH12	RORB	chr5:21921238-21922292
CDH12	RREB1	chr5:21920264-21920732, chr5:21921238-21922292, chr5:22770264-22770465, chr5:22770683-22771150, chr5:22771401-22772068
CDH12	RXRA	chr5:21920264-21920732, chr5:21921238-21922292, chr5:22770264-22770465, chr5:22770683-22771150, chr5:22771401-22772068
CDH12	RXRB	chr5:22771401-22772068, chr5:21920264-21920732, chr5:21921238-21922292, chr5:22770264-22770465, chr5:22770683-22771150
CDH12	SCRT1	chr5:21920264-21920732, chr5:21921238-21922292, chr5:22770264-22770465, chr5:22770683-22771150, chr5:22771401-22772068
CDH12	SOX10	chr5:21920264-21920732, chr5:21921238-21922292, chr5:22771401-22772068
CDH12	SOX4	chr5:21920264-21920732, chr5:21921238-21922292, chr5:22770264-22770465, chr5:22770683-22771150, chr5:22771401-22772068
CDH12	SOX8	chr5:21921238-21922292, chr5:22771401-22772068, chr5:21920264-21920732, chr5:22770264-22770465, chr5:22770683-22771150
CDH12	SP4	chr5:21920264-21920732, chr5:21921238-21922292, chr5:22770264-22770465, chr5:22770683-22771150, chr5:22771401-22772068
CDH12	SREBF1	chr5:21920264-21920732
CDH12	STAT2	chr5:21920264-21920732, chr5:21921238-21922292, chr5:22770264-22770465, chr5:22770683-22771150, chr5:22771401-22772068
CDH12	TCF7L1	chr5:21920264-21920732, chr5:21921238-21922292, chr5:22770264-22770465, chr5:22770683-22771150, chr5:22771401-22772068
CDH12	TFE3	chr5:22770683-22771150
CDH12	TP53	chr5:21920264-21920732
CDH12	USF2	chr5:21920264-21920732, chr5:22770683-22771150
CDH12	VDR	chr5:22770683-22771150, chr5:21920264-21920732, chr5:21921238-21922292, chr5:22770264-22770465, chr5:22771401-22772068
CDH12	ZNF143	chr5:21920264-21920732
CDH12	ZNF263	chr5:21920264-21920732, chr5:21921238-21922292, chr5:22770264-22770465, chr5:22770683-22771150, chr5:22771401-22772068
CDH12	ZNF282	chr5:21920264-21920732, chr5:21921238-21922292, chr5:22770264-22770465, chr5:22770683-22771150, chr5:22771401-22772068
CDH12	ZNF740	chr5:21920264-21920732, chr5:21921238-21922292
ACTR1A	BHLHE40	chr10:104302492-104303086
ACTR1A	BHLHE41	chr10:104302492-104303086
ACTR1A	CEBPB	chr10:104302492-104303086
ACTR1A	CREB1	chr10:104302492-104303086
ACTR1A	CTCF	chr10:104380799-104381214
ACTR1A	EGR1	chr10:104380118-104380304, chr10:104380799-104381214, chr10:104302492-104303086
ACTR1A	FOS	chr10:104302492-104303086
ACTR1A	FOSB	chr10:104302492-104303086
ACTR1A	FOXF2	chr10:104302492-104303086
ACTR1A	FOXP1	chr10:104380118-104380304, chr10:104380799-104381214, chr10:104302492-104303086
ACTR1A	GLIS3	chr10:104380799-104381214
ACTR1A	HES7	chr10:104380118-104380304, chr10:104380799-104381214, chr10:104302492-104303086
ACTR1A	IRF1	chr10:104380118-104380304, chr10:104380799-104381214, chr10:104302492-104303086
ACTR1A	JDP2	chr10:104302492-104303086
ACTR1A	JUN	chr10:104302492-104303086
ACTR1A	JUND	chr10:104302492-104303086
ACTR1A	MAFF	chr10:104380118-104380304, chr10:104380799-104381214, chr10:104302492-104303086
ACTR1A	MAFK	chr10:104380118-104380304, chr10:104380799-104381214, chr10:104302492-104303086
ACTR1A	MEF2A	chr10:104380118-104380304, chr10:104380799-104381214, chr10:104302492-104303086
ACTR1A	MZF1	chr10:104380799-104381214
ACTR1A	NFKB1	chr10:104380799-104381214
ACTR1A	NFYB	chr10:104380118-104380304, chr10:104380799-104381214, chr10:104302492-104303086
ACTR1A	NR2C2	chr10:104380118-104380304, chr10:104380799-104381214, chr10:104302492-104303086
ACTR1A	NR4A1	chr10:104380799-104381214
ACTR1A	NRF1	chr10:104380118-104380304, chr10:104380799-104381214, chr10:104302492-104303086
ACTR1A	PKNOX1	chr10:104380118-104380304, chr10:104380799-104381214, chr10:104302492-104303086
ACTR1A	PKNOX2	chr10:104380118-104380304, chr10:104380799-104381214, chr10:104302492-104303086
ACTR1A	PLAG1	chr10:104380118-104380304, chr10:104380799-104381214, chr10:104302492-104303086
ACTR1A	POU2F1	chr10:104380799-104381214
ACTR1A	POU2F2	chr10:104380799-104381214, chr10:104302492-104303086
ACTR1A	RARA	chr10:104380118-104380304, chr10:104380799-104381214, chr10:104302492-104303086
ACTR1A	RELA	chr10:104380799-104381214
ACTR1A	RUNX2	chr10:104380118-104380304, chr10:104380799-104381214, chr10:104302492-104303086
ACTR1A	RXRA	chr10:104302492-104303086
ACTR1A	RXRB	chr10:104302492-104303086
ACTR1A	SCRT1	chr10:104380118-104380304
ACTR1A	SNAI2	chr10:104380118-104380304
ACTR1A	SOX4	chr10:104380118-104380304, chr10:104380799-104381214, chr10:104302492-104303086
ACTR1A	SPI1	chr10:104380799-104381214, chr10:104302492-104303086
ACTR1A	SRF	chr10:104302492-104303086
ACTR1A	STAT2	chr10:104380118-104380304, chr10:104380799-104381214, chr10:104302492-104303086
ACTR1A	TCF7L1	chr10:104380118-104380304, chr10:104380799-104381214, chr10:104302492-104303086
ACTR1A	TP53	chr10:104380118-104380304, chr10:104380799-104381214, chr10:104302492-104303086
ACTR1A	YY1	chr10:104380118-104380304, chr10:104380799-104381214, chr10:104302492-104303086
ACTR1A	ZEB1	chr10:104380118-104380304
ACTR1A	ZNF24	chr10:104380118-104380304, chr10:104380799-104381214, chr10:104302492-104303086
ACTR1A	ZNF263	chr10:104380118-104380304, chr10:104380799-104381214, chr10:104302492-104303086
ACTR1A	ZNF282	chr10:104380118-104380304, chr10:104380799-104381214, chr10:104302492-104303086
ARL4C	AR	chr2:235087300-235087637
ARL4C	ESR1	chr2:235087300-235087637
ARL4C	GLIS2	chr2:235087300-235087637
ARL4C	HSF1	chr2:235087300-235087637
ARL4C	IRF1	chr2:235087300-235087637
ARL4C	IRF2	chr2:235087300-235087637
ARL4C	IRF3	chr2:235087300-235087637
ARL4C	KLF9	chr2:235087300-235087637
ARL4C	LEF1	chr2:235087300-235087637
ARL4C	MEF2C	chr2:235087300-235087637
ARL4C	MTF1	chr2:235087300-235087637
ARL4C	MZF1	chr2:235087300-235087637
ARL4C	NFIC	chr2:235087300-235087637
ARL4C	NFYA	chr2:235087300-235087637
ARL4C	NFYB	chr2:235087300-235087637
ARL4C	NR1H2	chr2:235087300-235087637
ARL4C	ONECUT2	chr2:235087300-235087637
ARL4C	PLAG1	chr2:235087300-235087637
ARL4C	PPARA	chr2:235087300-235087637
ARL4C	PPARG	chr2:235087300-235087637
ARL4C	PRDM1	chr2:235087300-235087637
ARL4C	RARA	chr2:235087300-235087637
ARL4C	REST	chr2:235087300-235087637
ARL4C	RFX5	chr2:235087300-235087637
ARL4C	RREB1	chr2:235087300-235087637
ARL4C	RXRA	chr2:235087300-235087637
ARL4C	RXRB	chr2:235087300-235087637
ARL4C	RXRG	chr2:235087300-235087637
ARL4C	SOX8	chr2:235087300-235087637
ARL4C	SP2	chr2:235087300-235087637
ARL4C	SPI1	chr2:235087300-235087637
ARL4C	STAT1	chr2:235087300-235087637
ARL4C	STAT2	chr2:235087300-235087637
ARL4C	TCF7L1	chr2:235087300-235087637
ARL4C	TCF7L2	chr2:235087300-235087637
ARL4C	TP63	chr2:235087300-235087637
ARL4C	VDR	chr2:235087300-235087637
ARL4C	ZIC1	chr2:235087300-235087637
ARL4C	ZIC4	chr2:235087300-235087637
ARL4C	ZNF24	chr2:235087300-235087637
ARL4C	ZNF282	chr2:235087300-235087637
ARL4A	AR	chr7:12949551-12951556
ARL4A	ASCL1	chr7:12949551-12951556
ARL4A	CTCF	chr7:12949551-12951556
ARL4A	E2F3	chr7:12949551-12951556
ARL4A	EBF1	chr7:12949551-12951556
ARL4A	EGR3	chr7:12949551-12951556
ARL4A	EGR4	chr7:12949551-12951556
ARL4A	ESR1	chr7:12949551-12951556
ARL4A	ESR2	chr7:12949551-12951556
ARL4A	HES5	chr7:12949551-12951556
ARL4A	HSF1	chr7:12949551-12951556
ARL4A	IRF1	chr7:12949551-12951556
ARL4A	IRF3	chr7:12949551-12951556
ARL4A	KLF13	chr7:12949551-12951556
ARL4A	LEF1	chr7:12949551-12951556
ARL4A	MAFF	chr7:12949551-12951556
ARL4A	MAFG	chr7:12949551-12951556
ARL4A	MAFK	chr7:12949551-12951556
ARL4A	MEF2C	chr7:12949551-12951556
ARL4A	MEF2D	chr7:12949551-12951556
ARL4A	MXI1	chr7:12949551-12951556
ARL4A	MYBL1	chr7:12949551-12951556
ARL4A	MYC	chr7:12949551-12951556
ARL4A	NFKB1	chr7:12949551-12951556
ARL4A	NFYA	chr7:12949551-12951556
ARL4A	ONECUT2	chr7:12949551-12951556
ARL4A	PLAG1	chr7:12949551-12951556
ARL4A	POU2F1	chr7:12949551-12951556
ARL4A	POU2F2	chr7:12949551-12951556
ARL4A	POU3F1	chr7:12949551-12951556
ARL4A	POU3F2	chr7:12949551-12951556
ARL4A	PPARG	chr7:12949551-12951556
ARL4A	PRDM1	chr7:12949551-12951556
ARL4A	RFX5	chr7:12949551-12951556
ARL4A	RXRA	chr7:12949551-12951556
ARL4A	SCRT1	chr7:12949551-12951556
ARL4A	SOX4	chr7:12949551-12951556
ARL4A	SP2	chr7:12949551-12951556
ARL4A	SP4	chr7:12949551-12951556
ARL4A	SPI1	chr7:12949551-12951556
ARL4A	SRF	chr7:12949551-12951556
ARL4A	STAT1	chr7:12949551-12951556
ARL4A	STAT2	chr7:12949551-12951556
ARL4A	TCF7L1	chr7:12949551-12951556
ARL4A	TCF7L2	chr7:12949551-12951556
ARL4A	USF2	chr7:12949551-12951556
ARL4A	XBP1	chr7:12949551-12951556
ARL4A	ZIC4	chr7:12949551-12951556
ARL4A	ZNF24	chr7:12949551-12951556
ARL4A	ZNF263	chr7:12949551-12951556
ARL4A	ZNF384	chr7:12949551-12951556
PDIA6	BATF3	chr2:11022868-11026219, chr2:11026817-11027505, chr2:11008670-11008804, chr2:11011824-11012320, chr2:11100603-11107915, chr2:11252092-11252522
PDIA6	CEBPA	chr2:11026817-11027505
PDIA6	CREB3L1	chr2:11100603-11107915, chr2:11022868-11026219, chr2:11026817-11027505, chr2:11008670-11008804, chr2:11011824-11012320, chr2:11252092-11252522
PDIA6	CTCF	chr2:11022868-11026219, chr2:11026817-11027505, chr2:11008670-11008804, chr2:11011824-11012320, chr2:11100603-11107915, chr2:11252092-11252522
PDIA6	E2F3	chr2:11022868-11026219, chr2:11026817-11027505, chr2:11008670-11008804, chr2:11011824-11012320, chr2:11100603-11107915, chr2:11252092-11252522
PDIA6	EGR3	chr2:11022868-11026219, chr2:11026817-11027505, chr2:11008670-11008804, chr2:11011824-11012320, chr2:11100603-11107915, chr2:11252092-11252522
PDIA6	EGR4	chr2:11022868-11026219, chr2:11026817-11027505, chr2:11008670-11008804, chr2:11011824-11012320, chr2:11100603-11107915, chr2:11252092-11252522
PDIA6	ELK4	chr2:11252092-11252522
PDIA6	ESR2	chr2:11022868-11026219, chr2:11026817-11027505, chr2:11008670-11008804, chr2:11011824-11012320, chr2:11100603-11107915, chr2:11252092-11252522
PDIA6	ESRRA	chr2:11011824-11012320
PDIA6	FOS	chr2:11252092-11252522
PDIA6	FOSB	chr2:11252092-11252522
PDIA6	FOSL2	chr2:11252092-11252522
PDIA6	FOXP1	chr2:11011824-11012320
PDIA6	GLIS3	chr2:11022868-11026219, chr2:11026817-11027505, chr2:11008670-11008804, chr2:11011824-11012320, chr2:11100603-11107915, chr2:11252092-11252522
PDIA6	IRF2	chr2:11022868-11026219, chr2:11026817-11027505, chr2:11008670-11008804, chr2:11011824-11012320, chr2:11100603-11107915, chr2:11252092-11252522
PDIA6	IRF3	chr2:11022868-11026219, chr2:11026817-11027505, chr2:11008670-11008804, chr2:11011824-11012320, chr2:11100603-11107915, chr2:11252092-11252522
PDIA6	JUN	chr2:11252092-11252522
PDIA6	JUNB	chr2:11252092-11252522
PDIA6	JUND	chr2:11252092-11252522
PDIA6	KLF16	chr2:11252092-11252522
PDIA6	MAF	chr2:11100603-11107915, chr2:11022868-11026219, chr2:11026817-11027505, chr2:11008670-11008804, chr2:11011824-11012320, chr2:11252092-11252522
PDIA6	MAFF	chr2:11022868-11026219, chr2:11026817-11027505, chr2:11008670-11008804, chr2:11011824-11012320, chr2:11100603-11107915, chr2:11252092-11252522
PDIA6	MAFG	chr2:11022868-11026219, chr2:11026817-11027505, chr2:11008670-11008804, chr2:11011824-11012320, chr2:11100603-11107915, chr2:11252092-11252522
PDIA6	MAFK	chr2:11026817-11027505, chr2:11100603-11107915
PDIA6	MEF2A	chr2:11022868-11026219, chr2:11026817-11027505, chr2:11008670-11008804, chr2:11011824-11012320, chr2:11100603-11107915, chr2:11252092-11252522
PDIA6	MEF2D	chr2:11011824-11012320, chr2:11022868-11026219, chr2:11026817-11027505, chr2:11008670-11008804, chr2:11100603-11107915, chr2:11252092-11252522
PDIA6	MEIS1	chr2:11026817-11027505
PDIA6	MEIS2	chr2:11026817-11027505
PDIA6	MSC	chr2:11026817-11027505, chr2:11011824-11012320
PDIA6	MZF1	chr2:11026817-11027505, chr2:11252092-11252522
PDIA6	NFKB1	chr2:11022868-11026219, chr2:11026817-11027505, chr2:11008670-11008804, chr2:11011824-11012320, chr2:11100603-11107915, chr2:11252092-11252522
PDIA6	NFYB	chr2:11022868-11026219
PDIA6	NR1H2	chr2:11022868-11026219, chr2:11026817-11027505, chr2:11008670-11008804, chr2:11011824-11012320, chr2:11100603-11107915, chr2:11252092-11252522
PDIA6	NR2C2	chr2:11022868-11026219, chr2:11026817-11027505, chr2:11252092-11252522, chr2:11008670-11008804, chr2:11011824-11012320, chr2:11100603-11107915
PDIA6	NR2F1	chr2:11011824-11012320, chr2:11252092-11252522
PDIA6	NR3C1	chr2:11022868-11026219, chr2:11026817-11027505, chr2:11008670-11008804, chr2:11011824-11012320, chr2:11100603-11107915, chr2:11252092-11252522
PDIA6	NR3C2	chr2:11022868-11026219, chr2:11100603-11107915, chr2:11026817-11027505, chr2:11008670-11008804, chr2:11011824-11012320, chr2:11252092-11252522
PDIA6	NR4A1	chr2:11026817-11027505, chr2:11011824-11012320
PDIA6	ONECUT2	chr2:11022868-11026219
PDIA6	PBX3	chr2:11011824-11012320, chr2:11022868-11026219, chr2:11026817-11027505, chr2:11008670-11008804, chr2:11100603-11107915, chr2:11252092-11252522
PDIA6	PKNOX1	chr2:11022868-11026219, chr2:11026817-11027505, chr2:11008670-11008804, chr2:11011824-11012320, chr2:11100603-11107915, chr2:11252092-11252522
PDIA6	PLAG1	chr2:11022868-11026219, chr2:11026817-11027505, chr2:11008670-11008804, chr2:11011824-11012320, chr2:11100603-11107915, chr2:11252092-11252522
PDIA6	PPARG	chr2:11022868-11026219, chr2:11026817-11027505, chr2:11008670-11008804, chr2:11011824-11012320, chr2:11100603-11107915, chr2:11252092-11252522
PDIA6	RFX3	chr2:11022868-11026219, chr2:11026817-11027505, chr2:11008670-11008804, chr2:11011824-11012320, chr2:11100603-11107915, chr2:11252092-11252522
PDIA6	RFX4	chr2:11022868-11026219, chr2:11026817-11027505, chr2:11008670-11008804, chr2:11011824-11012320, chr2:11100603-11107915, chr2:11252092-11252522
PDIA6	RORA	chr2:11022868-11026219, chr2:11026817-11027505, chr2:11008670-11008804, chr2:11011824-11012320, chr2:11100603-11107915, chr2:11252092-11252522
PDIA6	RUNX2	chr2:11022868-11026219
PDIA6	RXRA	chr2:11022868-11026219, chr2:11026817-11027505, chr2:11008670-11008804, chr2:11011824-11012320, chr2:11100603-11107915, chr2:11252092-11252522
PDIA6	RXRB	chr2:11022868-11026219, chr2:11026817-11027505, chr2:11008670-11008804, chr2:11011824-11012320, chr2:11100603-11107915, chr2:11252092-11252522
PDIA6	SMAD2	chr2:11011824-11012320
PDIA6	SMAD3	chr2:11011824-11012320, chr2:11252092-11252522
PDIA6	SMAD4	chr2:11011824-11012320
PDIA6	SOX4	chr2:11022868-11026219, chr2:11026817-11027505, chr2:11008670-11008804, chr2:11011824-11012320, chr2:11100603-11107915, chr2:11252092-11252522
PDIA6	SP1	chr2:11252092-11252522
PDIA6	SP3	chr2:11011824-11012320
PDIA6	SRF	chr2:11022868-11026219, chr2:11026817-11027505, chr2:11008670-11008804, chr2:11011824-11012320, chr2:11100603-11107915, chr2:11252092-11252522
PDIA6	STAT2	chr2:11022868-11026219
PDIA6	STAT3	chr2:11026817-11027505, chr2:11252092-11252522
PDIA6	TBR1	chr2:11011824-11012320
PDIA6	TCF4	chr2:11011824-11012320
PDIA6	TFAP4	chr2:11011824-11012320
PDIA6	YY1	chr2:11008670-11008804, chr2:11252092-11252522
PDIA6	ZBTB18	chr2:11026817-11027505
PDIA6	ZEB1	chr2:11011824-11012320
PDIA6	ZNF143	chr2:11022868-11026219, chr2:11026817-11027505, chr2:11008670-11008804, chr2:11011824-11012320, chr2:11100603-11107915, chr2:11252092-11252522
PDIA6	ZNF384	chr2:11011824-11012320
OPTN	BACH2	chr10:12768970-12770863, chr10:12879428-12882901
OPTN	CTCF	chr10:12768970-12770863, chr10:12879428-12882901
OPTN	EGR1	chr10:12768970-12770863, chr10:12879428-12882901
OPTN	EGR3	chr10:12768970-12770863
OPTN	EGR4	chr10:12768970-12770863
OPTN	FOS	chr10:12768970-12770863
OPTN	GLIS3	chr10:12768970-12770863, chr10:12879428-12882901
OPTN	HNF4A	chr10:12879428-12882901
OPTN	HSF1	chr10:12768970-12770863, chr10:12879428-12882901
OPTN	IRF1	chr10:12768970-12770863, chr10:12879428-12882901
OPTN	IRF2	chr10:12768970-12770863, chr10:12879428-12882901
OPTN	IRF3	chr10:12768970-12770863, chr10:12879428-12882901
OPTN	JUN	chr10:12768970-12770863
OPTN	KLF13	chr10:12768970-12770863, chr10:12879428-12882901
OPTN	KLF9	chr10:12768970-12770863
OPTN	MAFF	chr10:12768970-12770863, chr10:12879428-12882901
OPTN	MAFG	chr10:12768970-12770863
OPTN	MEF2A	chr10:12768970-12770863, chr10:12879428-12882901
OPTN	MEF2C	chr10:12768970-12770863, chr10:12879428-12882901
OPTN	MEF2D	chr10:12768970-12770863, chr10:12879428-12882901
OPTN	NFIC	chr10:12879428-12882901
OPTN	NFKB1	chr10:12768970-12770863, chr10:12879428-12882901
OPTN	NFYB	chr10:12879428-12882901
OPTN	NR4A2	chr10:12879428-12882901
OPTN	ONECUT2	chr10:12879428-12882901
OPTN	PBX1	chr10:12879428-12882901
OPTN	PKNOX1	chr10:12768970-12770863, chr10:12879428-12882901
OPTN	PKNOX2	chr10:12768970-12770863, chr10:12879428-12882901
OPTN	RORA	chr10:12768970-12770863, chr10:12879428-12882901
OPTN	RXRA	chr10:12768970-12770863, chr10:12879428-12882901
OPTN	RXRB	chr10:12879428-12882901
OPTN	SOX4	chr10:12768970-12770863, chr10:12879428-12882901
OPTN	SOX8	chr10:12768970-12770863, chr10:12879428-12882901
OPTN	SP2	chr10:12768970-12770863, chr10:12879428-12882901
OPTN	SP4	chr10:12768970-12770863, chr10:12879428-12882901
OPTN	STAT2	chr10:12768970-12770863, chr10:12879428-12882901
OPTN	TP63	chr10:12768970-12770863
OPTN	USF2	chr10:12879428-12882901
OPTN	ZIC1	chr10:12768970-12770863, chr10:12879428-12882901
OPTN	ZNF143	chr10:12768970-12770863
OPTN	ZNF24	chr10:12879428-12882901
OPTN	ZNF263	chr10:12768970-12770863, chr10:12879428-12882901
UCHL1-AS1	BATF3	chr4:41688449-41689521
UCHL1-AS1	CENPB	chr4:41688449-41689521
UCHL1-AS1	CREB3L1	chr4:40913981-40915485
UCHL1-AS1	CTCF	chr4:41688449-41689521, chr4:40911029-40911252, chr4:40913981-40915485
UCHL1-AS1	EGR2	chr4:41688449-41689521
UCHL1-AS1	EGR3	chr4:41688449-41689521, chr4:40911029-40911252, chr4:40913981-40915485
UCHL1-AS1	EGR4	chr4:41688449-41689521
UCHL1-AS1	ESRRB	chr4:41688449-41689521
UCHL1-AS1	FOXK1	chr4:40913981-40915485
UCHL1-AS1	GLIS1	chr4:40913981-40915485
UCHL1-AS1	HLF	chr4:41688449-41689521
UCHL1-AS1	HSF2	chr4:41688449-41689521, chr4:40911029-40911252, chr4:40913981-40915485
UCHL1-AS1	HSF4	chr4:41688449-41689521
UCHL1-AS1	INSM1	chr4:40913981-40915485
UCHL1-AS1	IRF3	chr4:41688449-41689521, chr4:40911029-40911252, chr4:40913981-40915485
UCHL1-AS1	MAF	chr4:41688449-41689521, chr4:40911029-40911252, chr4:40913981-40915485
UCHL1-AS1	MAFG	chr4:40913981-40915485
UCHL1-AS1	MEF2A	chr4:41688449-41689521, chr4:40911029-40911252, chr4:40913981-40915485
UCHL1-AS1	MEF2D	chr4:41688449-41689521, chr4:40911029-40911252, chr4:40913981-40915485
UCHL1-AS1	MITF	chr4:41688449-41689521, chr4:40911029-40911252, chr4:40913981-40915485
UCHL1-AS1	MTF1	chr4:41688449-41689521
UCHL1-AS1	MXI1	chr4:40913981-40915485
UCHL1-AS1	NFE2L2	chr4:41688449-41689521, chr4:40913981-40915485
UCHL1-AS1	NFIC	chr4:41688449-41689521, chr4:40911029-40911252, chr4:40913981-40915485
UCHL1-AS1	NFYA	chr4:41688449-41689521, chr4:40911029-40911252, chr4:40913981-40915485
UCHL1-AS1	NKX6-2	chr4:40911029-40911252
UCHL1-AS1	NR1H2	chr4:41688449-41689521, chr4:40911029-40911252, chr4:40913981-40915485
UCHL1-AS1	NR2C2	chr4:41688449-41689521, chr4:40911029-40911252, chr4:40913981-40915485
UCHL1-AS1	ONECUT2	chr4:41688449-41689521
UCHL1-AS1	PAX5	chr4:41688449-41689521, chr4:40911029-40911252, chr4:40913981-40915485
UCHL1-AS1	PLAG1	chr4:40913981-40915485
UCHL1-AS1	PPARA	chr4:40913981-40915485
UCHL1-AS1	PROX1	chr4:40913981-40915485
UCHL1-AS1	RARA	chr4:40913981-40915485
UCHL1-AS1	RELB	chr4:40913981-40915485
UCHL1-AS1	RXRA	chr4:41688449-41689521, chr4:40911029-40911252, chr4:40913981-40915485
UCHL1-AS1	RXRB	chr4:41688449-41689521
UCHL1-AS1	SP2	chr4:41688449-41689521, chr4:40911029-40911252, chr4:40913981-40915485
UCHL1-AS1	SP4	chr4:41688449-41689521, chr4:40911029-40911252, chr4:40913981-40915485
UCHL1-AS1	SRF	chr4:41688449-41689521, chr4:40911029-40911252, chr4:40913981-40915485
UCHL1-AS1	STAT1	chr4:41688449-41689521, chr4:40911029-40911252, chr4:40913981-40915485
UCHL1-AS1	STAT3	chr4:40913981-40915485
UCHL1-AS1	USF1	chr4:40913981-40915485
UCHL1-AS1	ZIC1	chr4:41688449-41689521, chr4:40911029-40911252, chr4:40913981-40915485
UCHL1-AS1	ZNF143	chr4:41688449-41689521, chr4:40911029-40911252, chr4:40913981-40915485
UCHL1-AS1	ZNF384	chr4:40913981-40915485
FAM13A	CTCF	chr4:89706025-89716358, chr4:89705384-89705563
FAM13A	E2F3	chr4:89706025-89716358, chr4:89705384-89705563
FAM13A	EGR1	chr4:89706025-89716358, chr4:89705384-89705563
FAM13A	EGR3	chr4:89706025-89716358, chr4:89705384-89705563
FAM13A	EGR4	chr4:89706025-89716358, chr4:89705384-89705563
FAM13A	ESR1	chr4:89706025-89716358, chr4:89705384-89705563
FAM13A	ESR2	chr4:89706025-89716358, chr4:89705384-89705563
FAM13A	FOSL2	chr4:89706025-89716358, chr4:89705384-89705563
FAM13A	FOXP1	chr4:89706025-89716358, chr4:89705384-89705563
FAM13A	GLIS1	chr4:89706025-89716358, chr4:89705384-89705563
FAM13A	HES7	chr4:89706025-89716358, chr4:89705384-89705563
FAM13A	HSF1	chr4:89706025-89716358, chr4:89705384-89705563
FAM13A	IRF1	chr4:89706025-89716358, chr4:89705384-89705563
FAM13A	IRF2	chr4:89706025-89716358, chr4:89705384-89705563
FAM13A	IRF3	chr4:89706025-89716358, chr4:89705384-89705563
FAM13A	IRF5	chr4:89706025-89716358, chr4:89705384-89705563
FAM13A	JUND	chr4:89706025-89716358, chr4:89705384-89705563
FAM13A	KLF13	chr4:89706025-89716358, chr4:89705384-89705563
FAM13A	MAFG	chr4:89706025-89716358, chr4:89705384-89705563
FAM13A	MAFK	chr4:89706025-89716358, chr4:89705384-89705563
FAM13A	MAX	chr4:89705384-89705563
FAM13A	MEF2A	chr4:89706025-89716358, chr4:89705384-89705563
FAM13A	MEF2C	chr4:89706025-89716358, chr4:89705384-89705563
FAM13A	MEF2D	chr4:89706025-89716358, chr4:89705384-89705563
FAM13A	MTF1	chr4:89706025-89716358, chr4:89705384-89705563
FAM13A	NFIC	chr4:89706025-89716358, chr4:89705384-89705563
FAM13A	NR2C2	chr4:89706025-89716358
FAM13A	NR3C2	chr4:89706025-89716358, chr4:89705384-89705563
FAM13A	ONECUT2	chr4:89706025-89716358, chr4:89705384-89705563
FAM13A	PBX3	chr4:89706025-89716358, chr4:89705384-89705563
FAM13A	PKNOX1	chr4:89706025-89716358, chr4:89705384-89705563
FAM13A	PKNOX2	chr4:89706025-89716358, chr4:89705384-89705563
FAM13A	POU2F2	chr4:89706025-89716358, chr4:89705384-89705563
FAM13A	RARA	chr4:89706025-89716358, chr4:89705384-89705563
FAM13A	RFX2	chr4:89706025-89716358, chr4:89705384-89705563
FAM13A	RFX3	chr4:89706025-89716358, chr4:89705384-89705563
FAM13A	RUNX2	chr4:89706025-89716358, chr4:89705384-89705563
FAM13A	RXRA	chr4:89706025-89716358, chr4:89705384-89705563
FAM13A	RXRB	chr4:89706025-89716358, chr4:89705384-89705563
FAM13A	SOX8	chr4:89706025-89716358, chr4:89705384-89705563
FAM13A	SP4	chr4:89706025-89716358, chr4:89705384-89705563
FAM13A	STAT2	chr4:89706025-89716358, chr4:89705384-89705563
FAM13A	TCF3	chr4:89705384-89705563
FAM13A	TCF4	chr4:89705384-89705563
FAM13A	TP53	chr4:89706025-89716358, chr4:89705384-89705563
FAM13A	ZEB1	chr4:89705384-89705563
FAM13A	ZNF143	chr4:89706025-89716358, chr4:89705384-89705563
FAM13A	ZNF24	chr4:89706025-89716358, chr4:89705384-89705563
FAM13A	ZNF282	chr4:89706025-89716358, chr4:89705384-89705563
FAM13A	ZNF384	chr4:89706025-89716358, chr4:89705384-89705563
MBNL2	CLOCK	chr13:97909881-97910395
MBNL2	E2F3	chr13:97909881-97910395, chr13:98007291-98007547
MBNL2	EGR3	chr13:97909881-97910395, chr13:98007291-98007547
MBNL2	ESR2	chr13:97909881-97910395, chr13:98007291-98007547
MBNL2	FOXP1	chr13:97909881-97910395, chr13:98007291-98007547
MBNL2	GLIS1	chr13:97909881-97910395, chr13:98007291-98007547
MBNL2	HSF1	chr13:97909881-97910395, chr13:98007291-98007547
MBNL2	HSF2	chr13:97909881-97910395, chr13:98007291-98007547
MBNL2	HSF4	chr13:97909881-97910395, chr13:98007291-98007547
MBNL2	IRF2	chr13:97909881-97910395, chr13:98007291-98007547
MBNL2	JUN	chr13:98007291-98007547, chr13:97909881-97910395
MBNL2	MAFK	chr13:97909881-97910395, chr13:98007291-98007547
MBNL2	MAX	chr13:97909881-97910395
MBNL2	MEF2C	chr13:97909881-97910395, chr13:98007291-98007547
MBNL2	MEF2D	chr13:97909881-97910395, chr13:98007291-98007547
MBNL2	NFIC	chr13:97909881-97910395, chr13:98007291-98007547
MBNL2	NR2C2	chr13:97909881-97910395, chr13:98007291-98007547
MBNL2	NR3C1	chr13:97909881-97910395, chr13:98007291-98007547
MBNL2	NR3C2	chr13:97909881-97910395, chr13:98007291-98007547
MBNL2	NR4A2	chr13:97909881-97910395
MBNL2	NRF1	chr13:97909881-97910395
MBNL2	PBX1	chr13:97909881-97910395, chr13:98007291-98007547
MBNL2	PBX3	chr13:97909881-97910395, chr13:98007291-98007547
MBNL2	PKNOX1	chr13:97909881-97910395, chr13:98007291-98007547
MBNL2	PKNOX2	chr13:97909881-97910395, chr13:98007291-98007547
MBNL2	PPARA	chr13:97909881-97910395, chr13:98007291-98007547
MBNL2	PPARG	chr13:97909881-97910395, chr13:98007291-98007547
MBNL2	RARA	chr13:97909881-97910395, chr13:98007291-98007547
MBNL2	RFX2	chr13:97909881-97910395, chr13:98007291-98007547
MBNL2	RFX3	chr13:97909881-97910395
MBNL2	RFX4	chr13:97909881-97910395
MBNL2	RORA	chr13:97909881-97910395, chr13:98007291-98007547
MBNL2	SMAD2	chr13:97909881-97910395, chr13:98007291-98007547
MBNL2	SMAD3	chr13:97909881-97910395, chr13:98007291-98007547
MBNL2	SMAD4	chr13:97909881-97910395, chr13:98007291-98007547
MBNL2	SOX4	chr13:97909881-97910395, chr13:98007291-98007547
MBNL2	SP4	chr13:97909881-97910395, chr13:98007291-98007547
MBNL2	SRF	chr13:97909881-97910395, chr13:98007291-98007547
MBNL2	STAT2	chr13:97909881-97910395, chr13:98007291-98007547
MBNL2	TBR1	chr13:97909881-97910395
MBNL2	TEAD1	chr13:97909881-97910395
MBNL2	ZBTB18	chr13:98007291-98007547, chr13:97909881-97910395
MBNL2	ZNF282	chr13:97909881-97910395, chr13:98007291-98007547
CDH18	BACH2	chr5:19975492-19976059, chr5:19976399-19976924, chr5:19977282-19977762
CDH18	BATF3	chr5:19975492-19976059, chr5:19976399-19976924, chr5:19977282-19977762
CDH18	BHLHE40	chr5:19977282-19977762
CDH18	CTCF	chr5:19975492-19976059, chr5:19976399-19976924, chr5:19977282-19977762
CDH18	CUX1	chr5:19975492-19976059
CDH18	CUX2	chr5:19975492-19976059
CDH18	E2F3	chr5:19975492-19976059, chr5:19976399-19976924, chr5:19977282-19977762
CDH18	EGR3	chr5:19975492-19976059, chr5:19976399-19976924, chr5:19977282-19977762
CDH18	ELF1	chr5:19977282-19977762
CDH18	ESR2	chr5:19975492-19976059, chr5:19976399-19976924, chr5:19977282-19977762
CDH18	FOXP1	chr5:19975492-19976059, chr5:19976399-19976924, chr5:19977282-19977762
CDH18	GLIS3	chr5:19976399-19976924, chr5:19975492-19976059, chr5:19977282-19977762
CDH18	HIC2	chr5:19975492-19976059
CDH18	HSF1	chr5:19975492-19976059, chr5:19976399-19976924, chr5:19977282-19977762
CDH18	HSF2	chr5:19975492-19976059, chr5:19976399-19976924, chr5:19977282-19977762
CDH18	IRF2	chr5:19975492-19976059, chr5:19976399-19976924, chr5:19977282-19977762
CDH18	IRF3	chr5:19975492-19976059, chr5:19976399-19976924, chr5:19977282-19977762
CDH18	JUN	chr5:19977282-19977762
CDH18	MEF2A	chr5:19975492-19976059, chr5:19976399-19976924, chr5:19977282-19977762
CDH18	MEF2C	chr5:19975492-19976059, chr5:19976399-19976924, chr5:19977282-19977762
CDH18	MEF2D	chr5:19975492-19976059, chr5:19976399-19976924, chr5:19977282-19977762
CDH18	MEIS3	chr5:19976399-19976924
CDH18	MITF	chr5:19975492-19976059, chr5:19976399-19976924, chr5:19977282-19977762
CDH18	MTF1	chr5:19975492-19976059, chr5:19976399-19976924, chr5:19977282-19977762
CDH18	MZF1	chr5:19977282-19977762
CDH18	NEUROD2	chr5:19977282-19977762
CDH18	NFATC2	chr5:19975492-19976059, chr5:19976399-19976924
CDH18	NFATC3	chr5:19975492-19976059
CDH18	NFKB1	chr5:19975492-19976059
CDH18	NFYA	chr5:19975492-19976059, chr5:19976399-19976924, chr5:19977282-19977762
CDH18	NR1H2	chr5:19975492-19976059, chr5:19976399-19976924, chr5:19977282-19977762
CDH18	NR2F1	chr5:19976399-19976924
CDH18	NR3C1	chr5:19975492-19976059, chr5:19976399-19976924, chr5:19977282-19977762
CDH18	NR3C2	chr5:19977282-19977762, chr5:19975492-19976059, chr5:19976399-19976924
CDH18	NR4A1	chr5:19976399-19976924
CDH18	PBX3	chr5:19975492-19976059, chr5:19976399-19976924, chr5:19977282-19977762
CDH18	POU2F1	chr5:19977282-19977762
CDH18	POU2F2	chr5:19977282-19977762, chr5:19975492-19976059, chr5:19976399-19976924
CDH18	POU3F1	chr5:19977282-19977762
CDH18	PPARG	chr5:19975492-19976059, chr5:19976399-19976924, chr5:19977282-19977762
CDH18	PRDM1	chr5:19975492-19976059, chr5:19976399-19976924, chr5:19977282-19977762
CDH18	RARA	chr5:19975492-19976059, chr5:19976399-19976924, chr5:19977282-19977762
CDH18	REL	chr5:19975492-19976059
CDH18	RELB	chr5:19977282-19977762
CDH18	RREB1	chr5:19975492-19976059, chr5:19976399-19976924, chr5:19977282-19977762
CDH18	RXRB	chr5:19975492-19976059, chr5:19976399-19976924, chr5:19977282-19977762
CDH18	SCRT1	chr5:19975492-19976059, chr5:19976399-19976924, chr5:19977282-19977762
CDH18	SOX10	chr5:19975492-19976059
CDH18	SOX4	chr5:19975492-19976059, chr5:19976399-19976924, chr5:19977282-19977762
CDH18	SP1	chr5:19976399-19976924
CDH18	SP4	chr5:19975492-19976059, chr5:19976399-19976924, chr5:19977282-19977762
CDH18	SREBF1	chr5:19975492-19976059, chr5:19977282-19977762
CDH18	SREBF2	chr5:19977282-19977762
CDH18	SRF	chr5:19975492-19976059, chr5:19976399-19976924, chr5:19977282-19977762
CDH18	TEAD1	chr5:19975492-19976059
CDH18	TP53	chr5:19977282-19977762, chr5:19975492-19976059, chr5:19976399-19976924
CDH18	USF2	chr5:19975492-19976059, chr5:19976399-19976924, chr5:19977282-19977762
CDH18	ZBTB18	chr5:19975492-19976059, chr5:19976399-19976924, chr5:19977282-19977762
CDH18	ZIC1	chr5:19975492-19976059, chr5:19976399-19976924, chr5:19977282-19977762
CDH18	ZNF143	chr5:19975492-19976059, chr5:19976399-19976924, chr5:19977282-19977762
CDH18	ZNF24	chr5:19975492-19976059, chr5:19976399-19976924, chr5:19977282-19977762
CDH18	ZNF282	chr5:19976399-19976924, chr5:19975492-19976059, chr5:19977282-19977762
FARP1	ASCL1	chr13:98990730-98991856, chr13:98992754-98993973, chr13:99042259-99042562, chr13:99042976-99043562, chr13:99055856-99056185, chr13:99325134-99325397
FARP1	ATF4	chr13:98990730-98991856
FARP1	CREB3	chr13:98990730-98991856
FARP1	CTCF	chr13:99042259-99042562, chr13:99325134-99325397, chr13:98990730-98991856, chr13:98992754-98993973, chr13:99042976-99043562, chr13:99055856-99056185
FARP1	DUXA	chr13:99042976-99043562
FARP1	E2F3	chr13:98990730-98991856, chr13:98992754-98993973, chr13:99042259-99042562, chr13:99042976-99043562, chr13:99055856-99056185, chr13:99325134-99325397
FARP1	E2F4	chr13:99042259-99042562, chr13:99042976-99043562
FARP1	E2F6	chr13:99042259-99042562, chr13:99042976-99043562
FARP1	EGR1	chr13:98992754-98993973, chr13:99042976-99043562, chr13:98990730-98991856, chr13:99042259-99042562, chr13:99055856-99056185, chr13:99325134-99325397
FARP1	EGR3	chr13:98990730-98991856, chr13:98992754-98993973, chr13:99042259-99042562, chr13:99042976-99043562, chr13:99055856-99056185, chr13:99325134-99325397
FARP1	ELK4	chr13:99042976-99043562
FARP1	ESR2	chr13:98990730-98991856, chr13:98992754-98993973, chr13:99042259-99042562, chr13:99042976-99043562, chr13:99055856-99056185, chr13:99325134-99325397
FARP1	ETV6	chr13:99042976-99043562
FARP1	FOSL2	chr13:98990730-98991856
FARP1	FOXP1	chr13:98990730-98991856, chr13:98992754-98993973, chr13:99042259-99042562, chr13:99042976-99043562, chr13:99055856-99056185, chr13:99325134-99325397
FARP1	GLIS1	chr13:98990730-98991856
FARP1	GLIS3	chr13:98990730-98991856
FARP1	HIC2	chr13:99055856-99056185
FARP1	HSF1	chr13:98990730-98991856, chr13:98992754-98993973, chr13:99042259-99042562, chr13:99042976-99043562, chr13:99055856-99056185, chr13:99325134-99325397
FARP1	HSF4	chr13:98990730-98991856, chr13:99325134-99325397
FARP1	IRF1	chr13:98990730-98991856, chr13:98992754-98993973, chr13:99042259-99042562, chr13:99042976-99043562, chr13:99055856-99056185, chr13:99325134-99325397
FARP1	IRF2	chr13:98990730-98991856, chr13:98992754-98993973, chr13:99042259-99042562, chr13:99042976-99043562, chr13:99055856-99056185, chr13:99325134-99325397
FARP1	JDP2	chr13:98990730-98991856
FARP1	JUN	chr13:98990730-98991856
FARP1	JUND	chr13:98990730-98991856
FARP1	KLF5	chr13:98990730-98991856
FARP1	KLF9	chr13:98992754-98993973, chr13:99042976-99043562
FARP1	LMX1B	chr13:99042976-99043562
FARP1	MAFG	chr13:98990730-98991856, chr13:98992754-98993973, chr13:99042259-99042562, chr13:99042976-99043562, chr13:99055856-99056185, chr13:99325134-99325397
FARP1	MAFK	chr13:98990730-98991856, chr13:98992754-98993973, chr13:99042259-99042562, chr13:99042976-99043562, chr13:99055856-99056185, chr13:99325134-99325397
FARP1	MEF2C	chr13:98990730-98991856, chr13:98992754-98993973, chr13:99042259-99042562, chr13:99042976-99043562, chr13:99055856-99056185, chr13:99325134-99325397
FARP1	MEF2D	chr13:98990730-98991856, chr13:98992754-98993973, chr13:99042259-99042562, chr13:99042976-99043562, chr13:99055856-99056185, chr13:99325134-99325397
FARP1	MTF1	chr13:98990730-98991856, chr13:98992754-98993973, chr13:99042259-99042562, chr13:99042976-99043562, chr13:99055856-99056185, chr13:99325134-99325397
FARP1	MZF1	chr13:98990730-98991856, chr13:99042976-99043562
[truncated: 79,722 more rows]

## Sheet: Ex2_GRN_with_openchrom
Ex2 GRN that includes the enhancers that overlap the cell-type open chromatin regions predicted by recent scATAC-seq data [17]
TG	TF	enhancer
SRA1	ATF4	chr5:140002429-140003029
SRA1	ESR2	chr5:140001766-140002172
SRA1	ESRRA	chr5:140001766-140002172, chr5:140002429-140003029
SRA1	GRHL2	chr5:140002429-140003029
SRA1	HSF2	chr5:140001766-140002172, chr5:140002429-140003029
SRA1	HSF4	chr5:140001766-140002172, chr5:140002429-140003029
SRA1	IRF1	chr5:140001766-140002172, chr5:140002429-140003029
SRA1	IRF2	chr5:140001766-140002172, chr5:140002429-140003029
SRA1	KLF5	chr5:140002429-140003029
SRA1	LMX1B	chr5:140002429-140003029
SRA1	MAF	chr5:140001766-140002172, chr5:140002429-140003029
SRA1	MAFG	chr5:140001766-140002172, chr5:140002429-140003029
SRA1	MAFK	chr5:140001766-140002172, chr5:140002429-140003029
SRA1	MEF2A	chr5:140001766-140002172, chr5:140002429-140003029
SRA1	MEF2D	chr5:140001766-140002172, chr5:140002429-140003029
SRA1	MITF	chr5:140001766-140002172, chr5:140002429-140003029
SRA1	MTF1	chr5:140001766-140002172, chr5:140002429-140003029
SRA1	MZF1	chr5:140001766-140002172
SRA1	NFE2L2	chr5:140002429-140003029
SRA1	NR1H2	chr5:140001766-140002172, chr5:140002429-140003029
SRA1	ONECUT2	chr5:140001766-140002172
SRA1	PAX5	chr5:140002429-140003029
SRA1	PBX3	chr5:140001766-140002172, chr5:140002429-140003029
SRA1	PLAG1	chr5:140001766-140002172, chr5:140002429-140003029
SRA1	POU2F2	chr5:140001766-140002172, chr5:140002429-140003029
SRA1	RARA	chr5:140001766-140002172, chr5:140002429-140003029
SRA1	RBPJ	chr5:140002429-140003029
SRA1	REST	chr5:140001766-140002172, chr5:140002429-140003029
SRA1	RREB1	chr5:140001766-140002172, chr5:140002429-140003029
SRA1	RXRA	chr5:140001766-140002172, chr5:140002429-140003029
SRA1	SOX10	chr5:140001766-140002172, chr5:140002429-140003029
SRA1	SP1	chr5:140002429-140003029
SRA1	STAT1	chr5:140002429-140003029, chr5:140001766-140002172
SRA1	TCF7L1	chr5:140001766-140002172, chr5:140002429-140003029
SRA1	TCF7L2	chr5:140002429-140003029
SRA1	TWIST1	chr5:140002429-140003029
SRA1	ZBTB18	chr5:140002429-140003029
SRA1	ZIC1	chr5:140001766-140002172, chr5:140002429-140003029
SRA1	ZIC4	chr5:140001766-140002172, chr5:140002429-140003029
SRA1	ZNF24	chr5:140001766-140002172, chr5:140002429-140003029
SRA1	ZNF263	chr5:140001766-140002172, chr5:140002429-140003029
SRA1	ZNF740	chr5:140002429-140003029
GPR158-AS1	AR	chr10:25687561-25687920, chr10:25757637-25757919, chr10:25758196-25758647
GPR158-AS1	ASCL1	chr10:25758196-25758647
GPR158-AS1	CTCF	chr10:25687561-25687920, chr10:25757637-25757919, chr10:25758196-25758647
GPR158-AS1	EGR1	chr10:25687561-25687920, chr10:25757637-25757919, chr10:25758196-25758647
GPR158-AS1	EGR3	chr10:25687561-25687920, chr10:25757637-25757919, chr10:25758196-25758647
GPR158-AS1	EGR4	chr10:25687561-25687920, chr10:25757637-25757919, chr10:25758196-25758647
GPR158-AS1	ESR2	chr10:25687561-25687920, chr10:25757637-25757919, chr10:25758196-25758647
GPR158-AS1	GLIS1	chr10:25687561-25687920, chr10:25757637-25757919, chr10:25758196-25758647
GPR158-AS1	GLIS3	chr10:25687561-25687920, chr10:25757637-25757919, chr10:25758196-25758647
GPR158-AS1	HSF1	chr10:25687561-25687920, chr10:25757637-25757919, chr10:25758196-25758647
GPR158-AS1	HSF2	chr10:25687561-25687920, chr10:25757637-25757919, chr10:25758196-25758647
GPR158-AS1	ID4	chr10:25758196-25758647
GPR158-AS1	IRF3	chr10:25687561-25687920, chr10:25757637-25757919, chr10:25758196-25758647
GPR158-AS1	JUN	chr10:25758196-25758647
GPR158-AS1	MZF1	chr10:25687561-25687920
GPR158-AS1	NFE2L2	chr10:25687561-25687920
GPR158-AS1	NFIC	chr10:25757637-25757919
GPR158-AS1	NFIX	chr10:25757637-25757919
GPR158-AS1	NFYA	chr10:25687561-25687920, chr10:25757637-25757919, chr10:25758196-25758647
GPR158-AS1	NR1H2	chr10:25687561-25687920
GPR158-AS1	NR3C2	chr10:25687561-25687920, chr10:25757637-25757919, chr10:25758196-25758647
GPR158-AS1	PAX5	chr10:25758196-25758647
GPR158-AS1	PBX3	chr10:25687561-25687920, chr10:25757637-25757919, chr10:25758196-25758647
GPR158-AS1	PKNOX1	chr10:25758196-25758647
GPR158-AS1	PKNOX2	chr10:25758196-25758647
GPR158-AS1	PLAG1	chr10:25687561-25687920, chr10:25757637-25757919, chr10:25758196-25758647
GPR158-AS1	POU2F1	chr10:25758196-25758647
GPR158-AS1	POU2F2	chr10:25758196-25758647
GPR158-AS1	PPARG	chr10:25687561-25687920, chr10:25757637-25757919, chr10:25758196-25758647
GPR158-AS1	PROX1	chr10:25687561-25687920, chr10:25757637-25757919, chr10:25758196-25758647
GPR158-AS1	RARA	chr10:25687561-25687920, chr10:25757637-25757919, chr10:25758196-25758647
GPR158-AS1	RORA	chr10:25687561-25687920, chr10:25757637-25757919, chr10:25758196-25758647
GPR158-AS1	RUNX2	chr10:25687561-25687920, chr10:25757637-25757919, chr10:25758196-25758647
GPR158-AS1	RXRA	chr10:25687561-25687920, chr10:25757637-25757919, chr10:25758196-25758647
GPR158-AS1	RXRB	chr10:25687561-25687920, chr10:25757637-25757919, chr10:25758196-25758647
GPR158-AS1	RXRG	chr10:25687561-25687920, chr10:25757637-25757919, chr10:25758196-25758647
GPR158-AS1	SCRT1	chr10:25687561-25687920, chr10:25757637-25757919, chr10:25758196-25758647
GPR158-AS1	SMAD4	chr10:25757637-25757919, chr10:25758196-25758647
GPR158-AS1	SNAI2	chr10:25758196-25758647
GPR158-AS1	SP2	chr10:25687561-25687920, chr10:25757637-25757919, chr10:25758196-25758647
GPR158-AS1	SPI1	chr10:25687561-25687920, chr10:25757637-25757919, chr10:25758196-25758647
GPR158-AS1	STAT1	chr10:25687561-25687920, chr10:25757637-25757919, chr10:25758196-25758647
GPR158-AS1	STAT2	chr10:25687561-25687920, chr10:25757637-25757919, chr10:25758196-25758647
GPR158-AS1	TCF4	chr10:25758196-25758647
GPR158-AS1	ZIC1	chr10:25687561-25687920, chr10:25757637-25757919, chr10:25758196-25758647
GPR158-AS1	ZNF24	chr10:25687561-25687920, chr10:25757637-25757919, chr10:25758196-25758647
GPR158-AS1	ZNF263	chr10:25687561-25687920, chr10:25757637-25757919, chr10:25758196-25758647
FAM47E	AR	chr4:77217761-77218760
FAM47E	BACH2	chr4:77216911-77217410, chr4:77217761-77218760, chr4:77219011-77219451
FAM47E	E2F6	chr4:77217761-77218760
FAM47E	EBF1	chr4:77216911-77217410, chr4:77217761-77218760, chr4:77219011-77219451
FAM47E	EGR1	chr4:77216911-77217410, chr4:77217761-77218760, chr4:77219011-77219451
FAM47E	EGR2	chr4:77219011-77219451
FAM47E	EGR3	chr4:77216911-77217410, chr4:77217761-77218760, chr4:77219011-77219451
FAM47E	EGR4	chr4:77216911-77217410, chr4:77217761-77218760, chr4:77219011-77219451
FAM47E	ELF1	chr4:77216911-77217410
FAM47E	ELF4	chr4:77216911-77217410
FAM47E	ELK4	chr4:77216911-77217410
FAM47E	ESR1	chr4:77216911-77217410, chr4:77217761-77218760, chr4:77219011-77219451
FAM47E	FOS	chr4:77217761-77218760
FAM47E	FOSL2	chr4:77217761-77218760
FAM47E	FOXF2	chr4:77219011-77219451
FAM47E	FOXP1	chr4:77217761-77218760, chr4:77219011-77219451, chr4:77216911-77217410
FAM47E	HES7	chr4:77216911-77217410, chr4:77217761-77218760, chr4:77219011-77219451
FAM47E	HMBOX1	chr4:77216911-77217410
FAM47E	IRF2	chr4:77216911-77217410, chr4:77217761-77218760, chr4:77219011-77219451
FAM47E	IRF3	chr4:77216911-77217410, chr4:77217761-77218760, chr4:77219011-77219451
FAM47E	JDP2	chr4:77217761-77218760
FAM47E	JUN	chr4:77217761-77218760
FAM47E	JUNB	chr4:77217761-77218760
FAM47E	JUND	chr4:77217761-77218760
FAM47E	KLF13	chr4:77216911-77217410, chr4:77217761-77218760, chr4:77219011-77219451
FAM47E	KLF16	chr4:77217761-77218760
FAM47E	KLF5	chr4:77217761-77218760
FAM47E	KLF9	chr4:77217761-77218760, chr4:77219011-77219451
FAM47E	MAF	chr4:77216911-77217410, chr4:77217761-77218760, chr4:77219011-77219451
FAM47E	MEF2C	chr4:77217761-77218760, chr4:77219011-77219451
FAM47E	MTF1	chr4:77216911-77217410, chr4:77217761-77218760, chr4:77219011-77219451
FAM47E	NFE2L2	chr4:77219011-77219451
FAM47E	NFIC	chr4:77217761-77218760, chr4:77216911-77217410, chr4:77219011-77219451
FAM47E	NFYA	chr4:77216911-77217410, chr4:77217761-77218760, chr4:77219011-77219451
FAM47E	NR2C2	chr4:77219011-77219451, chr4:77216911-77217410, chr4:77217761-77218760
FAM47E	PAX5	chr4:77216911-77217410, chr4:77217761-77218760, chr4:77219011-77219451
FAM47E	PBX3	chr4:77216911-77217410, chr4:77217761-77218760, chr4:77219011-77219451
FAM47E	PLAG1	chr4:77216911-77217410, chr4:77217761-77218760, chr4:77219011-77219451
FAM47E	PPARA	chr4:77216911-77217410, chr4:77217761-77218760, chr4:77219011-77219451
FAM47E	PRDM1	chr4:77216911-77217410, chr4:77217761-77218760, chr4:77219011-77219451
FAM47E	RARA	chr4:77216911-77217410, chr4:77217761-77218760, chr4:77219011-77219451
FAM47E	RREB1	chr4:77216911-77217410, chr4:77217761-77218760, chr4:77219011-77219451
FAM47E	RXRA	chr4:77216911-77217410, chr4:77217761-77218760, chr4:77219011-77219451
FAM47E	RXRB	chr4:77216911-77217410, chr4:77217761-77218760, chr4:77219011-77219451
FAM47E	RXRG	chr4:77216911-77217410, chr4:77217761-77218760, chr4:77219011-77219451
FAM47E	SOX10	chr4:77216911-77217410, chr4:77217761-77218760, chr4:77219011-77219451
FAM47E	SP1	chr4:77217761-77218760
FAM47E	SP2	chr4:77217761-77218760
FAM47E	SP3	chr4:77217761-77218760
FAM47E	SRF	chr4:77216911-77217410, chr4:77217761-77218760, chr4:77219011-77219451
FAM47E	STAT1	chr4:77216911-77217410, chr4:77217761-77218760, chr4:77219011-77219451
FAM47E	TP53	chr4:77216911-77217410, chr4:77217761-77218760, chr4:77219011-77219451
FAM47E	TP63	chr4:77216911-77217410, chr4:77217761-77218760, chr4:77219011-77219451
FAM47E	USF2	chr4:77216911-77217410, chr4:77217761-77218760, chr4:77219011-77219451
FAM47E	YY1	chr4:77216911-77217410
FAM47E	ZNF143	chr4:77216911-77217410, chr4:77217761-77218760, chr4:77219011-77219451
FAM47E	ZNF282	chr4:77216911-77217410, chr4:77217761-77218760, chr4:77219011-77219451
FAM47E	ZNF740	chr4:77217761-77218760
ARRDC3-AS1	CREB3L1	chr5:90160686-90162131
ARRDC3-AS1	CTCF	chr5:90160686-90162131
ARRDC3-AS1	E2F3	chr5:90160686-90162131
ARRDC3-AS1	EGR1	chr5:90160686-90162131
ARRDC3-AS1	ESR1	chr5:90160686-90162131
ARRDC3-AS1	ESR2	chr5:90160686-90162131
ARRDC3-AS1	FOXP1	chr5:90160686-90162131
ARRDC3-AS1	GLIS1	chr5:90160686-90162131
ARRDC3-AS1	GLIS2	chr5:90160686-90162131
ARRDC3-AS1	GLIS3	chr5:90160686-90162131
ARRDC3-AS1	GRHL2	chr5:90160686-90162131
ARRDC3-AS1	HSF2	chr5:90160686-90162131
ARRDC3-AS1	IRF1	chr5:90160686-90162131
ARRDC3-AS1	IRF2	chr5:90160686-90162131
ARRDC3-AS1	IRF3	chr5:90160686-90162131
ARRDC3-AS1	JUN	chr5:90160686-90162131
ARRDC3-AS1	KLF13	chr5:90160686-90162131
ARRDC3-AS1	MAF	chr5:90160686-90162131
ARRDC3-AS1	MEF2A	chr5:90160686-90162131
ARRDC3-AS1	MEF2D	chr5:90160686-90162131
ARRDC3-AS1	MTF1	chr5:90160686-90162131
ARRDC3-AS1	NFATC3	chr5:90160686-90162131
ARRDC3-AS1	NFKB1	chr5:90160686-90162131
ARRDC3-AS1	NFYA	chr5:90160686-90162131
ARRDC3-AS1	NFYB	chr5:90160686-90162131
ARRDC3-AS1	NR1H2	chr5:90160686-90162131
ARRDC3-AS1	NR2C2	chr5:90160686-90162131
ARRDC3-AS1	PKNOX1	chr5:90160686-90162131
ARRDC3-AS1	PRDM1	chr5:90160686-90162131
ARRDC3-AS1	RARA	chr5:90160686-90162131
ARRDC3-AS1	RFX2	chr5:90160686-90162131
ARRDC3-AS1	RXRA	chr5:90160686-90162131
ARRDC3-AS1	SMAD3	chr5:90160686-90162131
ARRDC3-AS1	SP2	chr5:90160686-90162131
ARRDC3-AS1	SP4	chr5:90160686-90162131
ARRDC3-AS1	STAT1	chr5:90160686-90162131
ARRDC3-AS1	STAT2	chr5:90160686-90162131
ARRDC3-AS1	STAT3	chr5:90160686-90162131
ARRDC3-AS1	TBR1	chr5:90160686-90162131
ARRDC3-AS1	TCF7L1	chr5:90160686-90162131
ARRDC3-AS1	TCF7L2	chr5:90160686-90162131
ARRDC3-AS1	TGIF1	chr5:90160686-90162131
ARRDC3-AS1	TP53	chr5:90160686-90162131
ARRDC3-AS1	TP63	chr5:90160686-90162131
ARRDC3-AS1	ZNF143	chr5:90160686-90162131
ARRDC3-AS1	ZNF263	chr5:90160686-90162131
ARRDC3-AS1	ZNF282	chr5:90160686-90162131
ARRDC3-AS1	ZNF740	chr5:90160686-90162131
MIR124-2HG	BACH2	chr8:64375526-64376221, chr8:64482547-64484202, chr8:64484622-64485810
MIR124-2HG	CENPB	chr8:64375526-64376221
MIR124-2HG	E2F1	chr8:64376676-64377661
MIR124-2HG	E2F3	chr8:64512634-64519761, chr8:65178469-65186685, chr8:65187088-65188299, chr8:65189507-65189981, chr8:64374959-64375128, chr8:64375526-64376221, chr8:64376676-64377661, chr8:64377888-64378587, chr8:64378896-64379462, chr8:64381540-64383935, chr8:64478889-64479252, chr8:64482547-64484202, chr8:64484622-64485810
MIR124-2HG	E2F4	chr8:64376676-64377661, chr8:64484622-64485810
MIR124-2HG	EGR1	chr8:64512634-64519761, chr8:65178469-65186685, chr8:65187088-65188299, chr8:65189507-65189981, chr8:64374959-64375128, chr8:64375526-64376221, chr8:64376676-64377661, chr8:64377888-64378587, chr8:64378896-64379462, chr8:64381540-64383935, chr8:64478889-64479252, chr8:64482547-64484202, chr8:64484622-64485810
MIR124-2HG	ESR1	chr8:64512634-64519761, chr8:65178469-65186685, chr8:65187088-65188299, chr8:65189507-65189981, chr8:64374959-64375128, chr8:64375526-64376221, chr8:64376676-64377661, chr8:64377888-64378587, chr8:64378896-64379462, chr8:64381540-64383935, chr8:64478889-64479252, chr8:64482547-64484202, chr8:64484622-64485810
MIR124-2HG	ESR2	chr8:64512634-64519761, chr8:65178469-65186685, chr8:65187088-65188299, chr8:65189507-65189981, chr8:64374959-64375128, chr8:64375526-64376221, chr8:64376676-64377661, chr8:64377888-64378587, chr8:64378896-64379462, chr8:64381540-64383935, chr8:64478889-64479252, chr8:64482547-64484202, chr8:64484622-64485810
MIR124-2HG	ESRRA	chr8:65187088-65188299, chr8:64381540-64383935, chr8:64478889-64479252
MIR124-2HG	ETV6	chr8:64484622-64485810
MIR124-2HG	FOSL2	chr8:64376676-64377661, chr8:64377888-64378587
MIR124-2HG	FOXK1	chr8:64378896-64379462
MIR124-2HG	FOXK2	chr8:64375526-64376221, chr8:64378896-64379462
MIR124-2HG	FOXO3	chr8:64375526-64376221, chr8:64378896-64379462
MIR124-2HG	FOXP1	chr8:64512634-64519761, chr8:64375526-64376221, chr8:64378896-64379462, chr8:64482547-64484202, chr8:64484622-64485810
MIR124-2HG	FOXP2	chr8:64375526-64376221, chr8:64378896-64379462
MIR124-2HG	GLIS3	chr8:64377888-64378587, chr8:64378896-64379462
MIR124-2HG	GRHL1	chr8:64376676-64377661
MIR124-2HG	HIC2	chr8:65187088-65188299, chr8:65189507-65189981
MIR124-2HG	HLF	chr8:64377888-64378587
MIR124-2HG	HSF1	chr8:64512634-64519761, chr8:65178469-65186685, chr8:65187088-65188299, chr8:65189507-65189981, chr8:64374959-64375128, chr8:64375526-64376221, chr8:64376676-64377661, chr8:64377888-64378587, chr8:64378896-64379462, chr8:64381540-64383935, chr8:64478889-64479252, chr8:64482547-64484202, chr8:64484622-64485810
MIR124-2HG	HSF2	chr8:65178469-65186685, chr8:65187088-65188299, chr8:64376676-64377661
MIR124-2HG	HSF4	chr8:65187088-65188299, chr8:64376676-64377661
MIR124-2HG	JDP2	chr8:64376676-64377661, chr8:64377888-64378587
MIR124-2HG	JUN	chr8:64375526-64376221, chr8:64376676-64377661, chr8:64377888-64378587
MIR124-2HG	KLF13	chr8:64512634-64519761, chr8:64378896-64379462, chr8:64478889-64479252
MIR124-2HG	KLF9	chr8:65189507-65189981, chr8:64376676-64377661, chr8:64381540-64383935, chr8:64484622-64485810
MIR124-2HG	MAF	chr8:64512634-64519761, chr8:65178469-65186685, chr8:65187088-65188299, chr8:65189507-65189981, chr8:64374959-64375128, chr8:64375526-64376221, chr8:64376676-64377661, chr8:64377888-64378587, chr8:64378896-64379462, chr8:64381540-64383935, chr8:64478889-64479252, chr8:64482547-64484202, chr8:64484622-64485810
MIR124-2HG	MEF2A	chr8:64512634-64519761, chr8:65178469-65186685, chr8:65187088-65188299, chr8:65189507-65189981, chr8:64374959-64375128, chr8:64375526-64376221, chr8:64376676-64377661, chr8:64377888-64378587, chr8:64378896-64379462, chr8:64381540-64383935, chr8:64478889-64479252, chr8:64482547-64484202, chr8:64484622-64485810
MIR124-2HG	MEF2C	chr8:64512634-64519761, chr8:64381540-64383935, chr8:64484622-64485810
MIR124-2HG	MEF2D	chr8:64512634-64519761, chr8:65178469-65186685, chr8:65187088-65188299, chr8:65189507-65189981, chr8:64374959-64375128, chr8:64375526-64376221, chr8:64376676-64377661, chr8:64377888-64378587, chr8:64378896-64379462, chr8:64381540-64383935, chr8:64478889-64479252, chr8:64482547-64484202, chr8:64484622-64485810
MIR124-2HG	MLX	chr8:64482547-64484202
MIR124-2HG	MTF1	chr8:64512634-64519761, chr8:65178469-65186685, chr8:65187088-65188299, chr8:65189507-65189981, chr8:64374959-64375128, chr8:64375526-64376221, chr8:64376676-64377661, chr8:64377888-64378587, chr8:64378896-64379462, chr8:64381540-64383935, chr8:64478889-64479252, chr8:64482547-64484202, chr8:64484622-64485810
MIR124-2HG	NFIC	chr8:65187088-65188299, chr8:64376676-64377661, chr8:64377888-64378587, chr8:64381540-64383935, chr8:64482547-64484202
MIR124-2HG	NFKB1	chr8:65189507-65189981, chr8:64377888-64378587, chr8:64482547-64484202
MIR124-2HG	NR1H2	chr8:64512634-64519761, chr8:65178469-65186685, chr8:64378896-64379462
MIR124-2HG	NR2C2	chr8:65178469-65186685
MIR124-2HG	PKNOX1	chr8:65178469-65186685, chr8:64482547-64484202
MIR124-2HG	PKNOX2	chr8:65178469-65186685, chr8:64482547-64484202
MIR124-2HG	PPARG	chr8:64512634-64519761, chr8:65178469-65186685, chr8:64478889-64479252
MIR124-2HG	RARA	chr8:64512634-64519761, chr8:65178469-65186685, chr8:65187088-65188299, chr8:64374959-64375128, chr8:64375526-64376221, chr8:64378896-64379462
MIR124-2HG	REL	chr8:65189507-65189981
MIR124-2HG	REST	chr8:64512634-64519761, chr8:65178469-65186685, chr8:65187088-65188299, chr8:65189507-65189981, chr8:64374959-64375128, chr8:64375526-64376221, chr8:64376676-64377661, chr8:64377888-64378587, chr8:64378896-64379462, chr8:64381540-64383935, chr8:64478889-64479252, chr8:64482547-64484202, chr8:64484622-64485810
MIR124-2HG	RFX4	chr8:65178469-65186685
MIR124-2HG	RORA	chr8:65178469-65186685
MIR124-2HG	RREB1	chr8:64512634-64519761, chr8:65178469-65186685, chr8:65187088-65188299, chr8:65189507-65189981, chr8:64374959-64375128, chr8:64375526-64376221, chr8:64376676-64377661, chr8:64377888-64378587, chr8:64378896-64379462, chr8:64381540-64383935, chr8:64478889-64479252, chr8:64482547-64484202, chr8:64484622-64485810
MIR124-2HG	RUNX2	chr8:65187088-65188299, chr8:65189507-65189981, chr8:64478889-64479252, chr8:64484622-64485810
MIR124-2HG	RXRB	chr8:64512634-64519761, chr8:65178469-65186685, chr8:65187088-65188299
MIR124-2HG	SOX10	chr8:65187088-65188299, chr8:64375526-64376221, chr8:64378896-64379462, chr8:64381540-64383935, chr8:64478889-64479252
MIR124-2HG	SOX8	chr8:64512634-64519761, chr8:65178469-65186685, chr8:64482547-64484202
MIR124-2HG	SP2	chr8:64374959-64375128, chr8:64375526-64376221, chr8:64376676-64377661, chr8:64377888-64378587, chr8:64478889-64479252
MIR124-2HG	SP4	chr8:64512634-64519761, chr8:65178469-65186685, chr8:65187088-65188299, chr8:65189507-65189981, chr8:64374959-64375128, chr8:64375526-64376221, chr8:64376676-64377661, chr8:64377888-64378587, chr8:64378896-64379462, chr8:64381540-64383935, chr8:64478889-64479252, chr8:64482547-64484202, chr8:64484622-64485810
MIR124-2HG	SREBF1	chr8:64378896-64379462
MIR124-2HG	SREBF2	chr8:64482547-64484202
MIR124-2HG	STAT2	chr8:64512634-64519761, chr8:65178469-65186685, chr8:65187088-65188299, chr8:65189507-65189981, chr8:64374959-64375128, chr8:64375526-64376221, chr8:64376676-64377661, chr8:64377888-64378587, chr8:64378896-64379462, chr8:64381540-64383935, chr8:64478889-64479252, chr8:64482547-64484202, chr8:64484622-64485810
MIR124-2HG	STAT3	chr8:65189507-65189981, chr8:64381540-64383935
MIR124-2HG	TCF7L2	chr8:64484622-64485810
MIR124-2HG	TEAD4	chr8:65187088-65188299
MIR124-2HG	TFDP1	chr8:64376676-64377661
MIR124-2HG	TP63	chr8:64512634-64519761, chr8:65178469-65186685, chr8:65187088-65188299, chr8:65189507-65189981, chr8:64374959-64375128, chr8:64375526-64376221, chr8:64376676-64377661, chr8:64377888-64378587, chr8:64378896-64379462, chr8:64381540-64383935, chr8:64478889-64479252, chr8:64482547-64484202, chr8:64484622-64485810
MIR124-2HG	ZBTB18	chr8:64375526-64376221, chr8:64381540-64383935
MIR124-2HG	ZIC1	chr8:64512634-64519761, chr8:65178469-65186685, chr8:65187088-65188299, chr8:65189507-65189981, chr8:64374959-64375128, chr8:64375526-64376221, chr8:64376676-64377661, chr8:64377888-64378587, chr8:64378896-64379462, chr8:64381540-64383935, chr8:64478889-64479252, chr8:64482547-64484202, chr8:64484622-64485810
MIR124-2HG	ZNF740	chr8:64375526-64376221, chr8:64377888-64378587, chr8:64478889-64479252
CKMT2-AS1	ATF4	chr5:80000596-80004984
CKMT2-AS1	BACH2	chr5:80000596-80004984
CKMT2-AS1	CENPB	chr5:80000596-80004984
CKMT2-AS1	CREB3L1	chr5:80000596-80004984
CKMT2-AS1	CTCF	chr5:80000596-80004984
CKMT2-AS1	E2F3	chr5:80000596-80004984
CKMT2-AS1	EGR1	chr5:80000596-80004984
CKMT2-AS1	EGR3	chr5:80000596-80004984
CKMT2-AS1	ELF1	chr5:80000596-80004984
CKMT2-AS1	ESR1	chr5:80000596-80004984
CKMT2-AS1	ESRRA	chr5:80000596-80004984
CKMT2-AS1	FOXP1	chr5:80000596-80004984
CKMT2-AS1	GLIS1	chr5:80000596-80004984
CKMT2-AS1	GRHL2	chr5:80000596-80004984
CKMT2-AS1	HES7	chr5:80000596-80004984
CKMT2-AS1	HNF4A	chr5:80000596-80004984
CKMT2-AS1	HSF2	chr5:80000596-80004984
CKMT2-AS1	IRF2	chr5:80000596-80004984
CKMT2-AS1	LEF1	chr5:80000596-80004984
CKMT2-AS1	MAF	chr5:80000596-80004984
CKMT2-AS1	MAFK	chr5:80000596-80004984
CKMT2-AS1	MEF2A	chr5:80000596-80004984
CKMT2-AS1	MEF2C	chr5:80000596-80004984
CKMT2-AS1	MEF2D	chr5:80000596-80004984
CKMT2-AS1	MTF1	chr5:80000596-80004984
CKMT2-AS1	NFIC	chr5:80000596-80004984
CKMT2-AS1	NFKB1	chr5:80000596-80004984
CKMT2-AS1	NR1H2	chr5:80000596-80004984
CKMT2-AS1	NR3C1	chr5:80000596-80004984
CKMT2-AS1	NR3C2	chr5:80000596-80004984
CKMT2-AS1	ONECUT2	chr5:80000596-80004984
CKMT2-AS1	PAX5	chr5:80000596-80004984
CKMT2-AS1	PBX3	chr5:80000596-80004984
CKMT2-AS1	PKNOX1	chr5:80000596-80004984
CKMT2-AS1	PKNOX2	chr5:80000596-80004984
CKMT2-AS1	PLAG1	chr5:80000596-80004984
CKMT2-AS1	PPARG	chr5:80000596-80004984
CKMT2-AS1	PRDM1	chr5:80000596-80004984
CKMT2-AS1	RARA	chr5:80000596-80004984
CKMT2-AS1	RFX2	chr5:80000596-80004984
CKMT2-AS1	RORA	chr5:80000596-80004984
CKMT2-AS1	RREB1	chr5:80000596-80004984
CKMT2-AS1	RXRA	chr5:80000596-80004984
CKMT2-AS1	RXRB	chr5:80000596-80004984
CKMT2-AS1	SCRT1	chr5:80000596-80004984
CKMT2-AS1	SOX4	chr5:80000596-80004984
CKMT2-AS1	SPI1	chr5:80000596-80004984
CKMT2-AS1	STAT1	chr5:80000596-80004984
CKMT2-AS1	STAT2	chr5:80000596-80004984
CKMT2-AS1	TP63	chr5:80000596-80004984
CKMT2-AS1	VDR	chr5:80000596-80004984
CKMT2-AS1	ZBTB18	chr5:80000596-80004984
CKMT2-AS1	ZBTB7A	chr5:80000596-80004984
CKMT2-AS1	ZIC1	chr5:80000596-80004984
CKMT2-AS1	ZNF282	chr5:80000596-80004984
HDAC5	BACH2	chr17:42172587-42172957, chr17:42173179-42175667, chr17:42182965-42183132
HDAC5	CENPB	chr17:42172587-42172957, chr17:42173179-42175667, chr17:42182965-42183132
HDAC5	EGR1	chr17:42172587-42172957, chr17:42173179-42175667, chr17:42182965-42183132
HDAC5	EGR3	chr17:42172587-42172957, chr17:42173179-42175667, chr17:42182965-42183132
HDAC5	EGR4	chr17:42172587-42172957, chr17:42173179-42175667, chr17:42182965-42183132
HDAC5	ESR1	chr17:42172587-42172957, chr17:42173179-42175667, chr17:42182965-42183132
HDAC5	ESR2	chr17:42172587-42172957, chr17:42173179-42175667, chr17:42182965-42183132
HDAC5	ESRRA	chr17:42172587-42172957
HDAC5	FOXO3	chr17:42182965-42183132
HDAC5	FOXP1	chr17:42173179-42175667, chr17:42172587-42172957, chr17:42182965-42183132
HDAC5	GLIS1	chr17:42172587-42172957, chr17:42173179-42175667, chr17:42182965-42183132
HDAC5	GLIS2	chr17:42172587-42172957, chr17:42173179-42175667, chr17:42182965-42183132
HDAC5	GLIS3	chr17:42172587-42172957, chr17:42173179-42175667, chr17:42182965-42183132
HDAC5	HES7	chr17:42172587-42172957, chr17:42173179-42175667, chr17:42182965-42183132
HDAC5	HSF1	chr17:42172587-42172957
HDAC5	IRF1	chr17:42172587-42172957, chr17:42173179-42175667, chr17:42182965-42183132
HDAC5	IRF3	chr17:42173179-42175667
HDAC5	MAF	chr17:42172587-42172957, chr17:42173179-42175667, chr17:42182965-42183132
HDAC5	MAFF	chr17:42173179-42175667
HDAC5	MAFG	chr17:42172587-42172957, chr17:42173179-42175667, chr17:42182965-42183132
HDAC5	MAFK	chr17:42173179-42175667
HDAC5	MEF2A	chr17:42172587-42172957, chr17:42173179-42175667, chr17:42182965-42183132
HDAC5	MEF2C	chr17:42172587-42172957, chr17:42173179-42175667, chr17:42182965-42183132
HDAC5	MEF2D	chr17:42172587-42172957, chr17:42173179-42175667, chr17:42182965-42183132
HDAC5	MITF	chr17:42172587-42172957, chr17:42173179-42175667, chr17:42182965-42183132
HDAC5	NFIC	chr17:42172587-42172957, chr17:42173179-42175667, chr17:42182965-42183132
HDAC5	NFKB1	chr17:42173179-42175667
HDAC5	NFYA	chr17:42172587-42172957, chr17:42173179-42175667, chr17:42182965-42183132
HDAC5	NR1H2	chr17:42173179-42175667, chr17:42172587-42172957, chr17:42182965-42183132
HDAC5	NR2C2	chr17:42173179-42175667, chr17:42172587-42172957, chr17:42182965-42183132
HDAC5	PBX3	chr17:42173179-42175667, chr17:42182965-42183132, chr17:42172587-42172957
HDAC5	PKNOX2	chr17:42173179-42175667, chr17:42172587-42172957, chr17:42182965-42183132
HDAC5	PLAG1	chr17:42172587-42172957, chr17:42173179-42175667, chr17:42182965-42183132
HDAC5	PPARA	chr17:42173179-42175667, chr17:42172587-42172957, chr17:42182965-42183132
HDAC5	PPARG	chr17:42172587-42172957, chr17:42173179-42175667, chr17:42182965-42183132
HDAC5	RARA	chr17:42172587-42172957, chr17:42173179-42175667, chr17:42182965-42183132
HDAC5	RFX2	chr17:42172587-42172957, chr17:42173179-42175667, chr17:42182965-42183132
HDAC5	RFX3	chr17:42172587-42172957, chr17:42173179-42175667
HDAC5	RFX4	chr17:42172587-42172957, chr17:42173179-42175667
HDAC5	RFX5	chr17:42172587-42172957, chr17:42173179-42175667
HDAC5	RHOXF1	chr17:42182965-42183132
HDAC5	RREB1	chr17:42172587-42172957, chr17:42173179-42175667, chr17:42182965-42183132
HDAC5	RXRA	chr17:42172587-42172957, chr17:42173179-42175667, chr17:42182965-42183132
HDAC5	RXRB	chr17:42173179-42175667, chr17:42172587-42172957, chr17:42182965-42183132
HDAC5	SCRT1	chr17:42173179-42175667
HDAC5	SMAD2	chr17:42172587-42172957, chr17:42173179-42175667, chr17:42182965-42183132
HDAC5	SMAD3	chr17:42172587-42172957, chr17:42173179-42175667, chr17:42182965-42183132
HDAC5	SP3	chr17:42172587-42172957
HDAC5	SPI1	chr17:42172587-42172957, chr17:42173179-42175667, chr17:42182965-42183132
HDAC5	SRF	chr17:42173179-42175667, chr17:42172587-42172957, chr17:42182965-42183132
HDAC5	STAT2	chr17:42172587-42172957, chr17:42173179-42175667, chr17:42182965-42183132
HDAC5	TCF7L1	chr17:42172587-42172957, chr17:42173179-42175667, chr17:42182965-42183132
HDAC5	TEAD1	chr17:42182965-42183132
HDAC5	TP53	chr17:42172587-42172957, chr17:42173179-42175667, chr17:42182965-42183132
HDAC5	TP63	chr17:42172587-42172957, chr17:42173179-42175667, chr17:42182965-42183132
HDAC5	VDR	chr17:42173179-42175667, chr17:42172587-42172957, chr17:42182965-42183132
HDAC5	ZBTB18	chr17:42173179-42175667
HDAC5	ZNF24	chr17:42172587-42172957, chr17:42173179-42175667, chr17:42182965-42183132
HDAC5	ZNF263	chr17:42172587-42172957, chr17:42173179-42175667, chr17:42182965-42183132
HDAC5	ZNF282	chr17:42172587-42172957, chr17:42173179-42175667, chr17:42182965-42183132
HDAC5	ZNF740	chr17:42172587-42172957
SH2B3	AR	chr12:111871974-111889593
SH2B3	BACH2	chr12:111871974-111889593
SH2B3	BATF3	chr12:111871974-111889593
SH2B3	E2F3	chr12:111871974-111889593
SH2B3	EGR1	chr12:111871974-111889593
SH2B3	ESR1	chr12:111871974-111889593
SH2B3	ESR2	chr12:111871974-111889593
SH2B3	GLIS1	chr12:111871974-111889593
SH2B3	GLIS3	chr12:111871974-111889593
SH2B3	HES7	chr12:111871974-111889593
SH2B3	HSF1	chr12:111871974-111889593
SH2B3	HSF2	chr12:111871974-111889593
SH2B3	IRF1	chr12:111871974-111889593
SH2B3	IRF2	chr12:111871974-111889593
SH2B3	IRF3	chr12:111871974-111889593
SH2B3	KLF13	chr12:111871974-111889593
SH2B3	MAF	chr12:111871974-111889593
SH2B3	MAFG	chr12:111871974-111889593
SH2B3	MAFK	chr12:111871974-111889593
SH2B3	MEF2A	chr12:111871974-111889593
SH2B3	NR1H2	chr12:111871974-111889593
SH2B3	NR2C2	chr12:111871974-111889593
SH2B3	NR3C1	chr12:111871974-111889593
SH2B3	NR3C2	chr12:111871974-111889593
SH2B3	ONECUT2	chr12:111871974-111889593
SH2B3	PAX5	chr12:111871974-111889593
SH2B3	PBX3	chr12:111871974-111889593
SH2B3	PKNOX1	chr12:111871974-111889593
SH2B3	PKNOX2	chr12:111871974-111889593
SH2B3	PPARG	chr12:111871974-111889593
SH2B3	RARA	chr12:111871974-111889593
SH2B3	RFX2	chr12:111871974-111889593
SH2B3	RFX3	chr12:111871974-111889593
SH2B3	RREB1	chr12:111871974-111889593
SH2B3	RXRB	chr12:111871974-111889593
SH2B3	SCRT1	chr12:111871974-111889593
SH2B3	SOX8	chr12:111871974-111889593
SH2B3	SP2	chr12:111871974-111889593
SH2B3	STAT2	chr12:111871974-111889593
SH2B3	TBX19	chr12:111871974-111889593
SH2B3	TGIF1	chr12:111871974-111889593
SH2B3	TP53	chr12:111871974-111889593
SH2B3	VDR	chr12:111871974-111889593
SH2B3	ZIC1	chr12:111871974-111889593
SH2B3	ZNF24	chr12:111871974-111889593
SH2B3	ZNF282	chr12:111871974-111889593
ZEB2-AS1	CTCF	chr2:145154680-145171131
ZEB2-AS1	EBF1	chr2:145154680-145171131
ZEB2-AS1	ESR1	chr2:145154680-145171131
ZEB2-AS1	FOXP1	chr2:145154680-145171131
ZEB2-AS1	GLIS1	chr2:145154680-145171131
ZEB2-AS1	IRF1	chr2:145154680-145171131
ZEB2-AS1	KLF13	chr2:145154680-145171131
ZEB2-AS1	MAF	chr2:145154680-145171131
ZEB2-AS1	MAFF	chr2:145154680-145171131
ZEB2-AS1	MAFG	chr2:145154680-145171131
ZEB2-AS1	MTF1	chr2:145154680-145171131
ZEB2-AS1	NFYA	chr2:145154680-145171131
ZEB2-AS1	NR3C1	chr2:145154680-145171131
ZEB2-AS1	NR3C2	chr2:145154680-145171131
ZEB2-AS1	PAX5	chr2:145154680-145171131
ZEB2-AS1	PPARA	chr2:145154680-145171131
ZEB2-AS1	PPARG	chr2:145154680-145171131
ZEB2-AS1	RARA	chr2:145154680-145171131
ZEB2-AS1	REST	chr2:145154680-145171131
ZEB2-AS1	RXRA	chr2:145154680-145171131
ZEB2-AS1	SOX8	chr2:145154680-145171131
ZEB2-AS1	SP4	chr2:145154680-145171131
ZEB2-AS1	SRF	chr2:145154680-145171131
ZEB2-AS1	TBX19	chr2:145154680-145171131
ZEB2-AS1	TP63	chr2:145154680-145171131
ZEB2-AS1	ZNF143	chr2:145154680-145171131
ZEB2-AS1	ZNF24	chr2:145154680-145171131
ZEB2-AS1	ZNF263	chr2:145154680-145171131
ZEB2-AS1	ZNF282	chr2:145154680-145171131
PARP2	BATF3	chr14:21077742-21078278
PARP2	EBF1	chr14:21077742-21078278
PARP2	ELF1	chr14:21077742-21078278
PARP2	ELF4	chr14:21077742-21078278
PARP2	ESR1	chr14:21077742-21078278
PARP2	ESR2	chr14:21077742-21078278
PARP2	ETV6	chr14:21077742-21078278
PARP2	FOSL2	chr14:21077742-21078278
PARP2	FOXP1	chr14:21077742-21078278
PARP2	GLIS3	chr14:21077742-21078278
PARP2	GRHL2	chr14:21077742-21078278
PARP2	HES7	chr14:21077742-21078278
PARP2	HSF1	chr14:21077742-21078278
PARP2	IRF2	chr14:21077742-21078278
PARP2	IRF3	chr14:21077742-21078278
PARP2	JDP2	chr14:21077742-21078278
PARP2	JUND	chr14:21077742-21078278
PARP2	KLF13	chr14:21077742-21078278
PARP2	MAFG	chr14:21077742-21078278
PARP2	MAFK	chr14:21077742-21078278
PARP2	MEF2A	chr14:21077742-21078278
PARP2	MEF2C	chr14:21077742-21078278
PARP2	MEF2D	chr14:21077742-21078278
PARP2	NFIC	chr14:21077742-21078278
PARP2	NFKB1	chr14:21077742-21078278
PARP2	NFYA	chr14:21077742-21078278
PARP2	ONECUT2	chr14:21077742-21078278
PARP2	PBX3	chr14:21077742-21078278
PARP2	PPARA	chr14:21077742-21078278
PARP2	PPARG	chr14:21077742-21078278
PARP2	REST	chr14:21077742-21078278
PARP2	RUNX2	chr14:21077742-21078278
PARP2	RXRA	chr14:21077742-21078278
PARP2	RXRB	chr14:21077742-21078278
PARP2	SCRT1	chr14:21077742-21078278
PARP2	SOX4	chr14:21077742-21078278
PARP2	SPI1	chr14:21077742-21078278
PARP2	SRF	chr14:21077742-21078278
PARP2	STAT1	chr14:21077742-21078278
PARP2	STAT2	chr14:21077742-21078278
PARP2	TBX19	chr14:21077742-21078278
PARP2	TP53	chr14:21077742-21078278
PARP2	TP63	chr14:21077742-21078278
PARP2	USF2	chr14:21077742-21078278
PARP2	ZBTB7A	chr14:21077742-21078278
PARP2	ZBTB7B	chr14:21077742-21078278
PARP2	ZBTB7C	chr14:21077742-21078278
PARP2	ZIC1	chr14:21077742-21078278
PARP2	ZIC4	chr14:21077742-21078278
PARP2	ZNF263	chr14:21077742-21078278
PARP2	ZNF282	chr14:21077742-21078278
RBM26-AS1	ASCL1	chr13:80104454-80105447
RBM26-AS1	CREB3L1	chr13:80104454-80105447
RBM26-AS1	CTCF	chr13:80104454-80105447
RBM26-AS1	EGR1	chr13:80104454-80105447
RBM26-AS1	EGR3	chr13:80104454-80105447
RBM26-AS1	EGR4	chr13:80104454-80105447
RBM26-AS1	ELF1	chr13:80104454-80105447
RBM26-AS1	ESR1	chr13:80104454-80105447
RBM26-AS1	FOXO3	chr13:80104454-80105447
RBM26-AS1	GLIS1	chr13:80104454-80105447
RBM26-AS1	GLIS3	chr13:80104454-80105447
RBM26-AS1	HIC2	chr13:80104454-80105447
RBM26-AS1	HSF1	chr13:80104454-80105447
RBM26-AS1	IRF1	chr13:80104454-80105447
RBM26-AS1	IRF2	chr13:80104454-80105447
RBM26-AS1	IRF3	chr13:80104454-80105447
RBM26-AS1	KLF13	chr13:80104454-80105447
RBM26-AS1	LEF1	chr13:80104454-80105447
RBM26-AS1	MAFF	chr13:80104454-80105447
RBM26-AS1	MAFG	chr13:80104454-80105447
RBM26-AS1	MAFK	chr13:80104454-80105447
RBM26-AS1	MEF2D	chr13:80104454-80105447
RBM26-AS1	NFE2L2	chr13:80104454-80105447
RBM26-AS1	NFIC	chr13:80104454-80105447
RBM26-AS1	NR1H2	chr13:80104454-80105447
RBM26-AS1	NR1H4	chr13:80104454-80105447
RBM26-AS1	NR2F1	chr13:80104454-80105447
RBM26-AS1	NR2F2	chr13:80104454-80105447
RBM26-AS1	NR4A2	chr13:80104454-80105447
RBM26-AS1	PKNOX1	chr13:80104454-80105447
RBM26-AS1	PKNOX2	chr13:80104454-80105447
RBM26-AS1	PLAG1	chr13:80104454-80105447
RBM26-AS1	PPARA	chr13:80104454-80105447
RBM26-AS1	PPARG	chr13:80104454-80105447
RBM26-AS1	PRDM1	chr13:80104454-80105447
RBM26-AS1	RARA	chr13:80104454-80105447
RBM26-AS1	REST	chr13:80104454-80105447
RBM26-AS1	RFX4	chr13:80104454-80105447
RBM26-AS1	RREB1	chr13:80104454-80105447
RBM26-AS1	RXRA	chr13:80104454-80105447
RBM26-AS1	RXRG	chr13:80104454-80105447
RBM26-AS1	SCRT1	chr13:80104454-80105447
RBM26-AS1	SNAI2	chr13:80104454-80105447
RBM26-AS1	SOX10	chr13:80104454-80105447
RBM26-AS1	SP2	chr13:80104454-80105447
RBM26-AS1	SP4	chr13:80104454-80105447
RBM26-AS1	SPI1	chr13:80104454-80105447
RBM26-AS1	STAT3	chr13:80104454-80105447
RBM26-AS1	TBX19	chr13:80104454-80105447
RBM26-AS1	TCF7L1	chr13:80104454-80105447
RBM26-AS1	TCF7L2	chr13:80104454-80105447
RBM26-AS1	TGIF1	chr13:80104454-80105447
RBM26-AS1	TP63	chr13:80104454-80105447
RBM26-AS1	YY1	chr13:80104454-80105447
RBM26-AS1	ZEB1	chr13:80104454-80105447
RBM26-AS1	ZNF24	chr13:80104454-80105447
RBM26-AS1	ZNF263	chr13:80104454-80105447
STARD4-AS1	BACH2	chr5:111453292-111459525
STARD4-AS1	CTCF	chr5:111453292-111459525
STARD4-AS1	EGR1	chr5:111453292-111459525
STARD4-AS1	EGR3	chr5:111453292-111459525
STARD4-AS1	ESR1	chr5:111453292-111459525
STARD4-AS1	ESR2	chr5:111453292-111459525
STARD4-AS1	HSF1	chr5:111453292-111459525
STARD4-AS1	IRF1	chr5:111453292-111459525
STARD4-AS1	IRF2	chr5:111453292-111459525
STARD4-AS1	IRF3	chr5:111453292-111459525
STARD4-AS1	KLF9	chr5:111453292-111459525
STARD4-AS1	LEF1	chr5:111453292-111459525
STARD4-AS1	MAF	chr5:111453292-111459525
STARD4-AS1	MAFF	chr5:111453292-111459525
STARD4-AS1	MAFK	chr5:111453292-111459525
STARD4-AS1	MEF2A	chr5:111453292-111459525
STARD4-AS1	MEF2D	chr5:111453292-111459525
STARD4-AS1	NFYA	chr5:111453292-111459525
STARD4-AS1	NR1H2	chr5:111453292-111459525
STARD4-AS1	NR3C1	chr5:111453292-111459525
STARD4-AS1	NR3C2	chr5:111453292-111459525
STARD4-AS1	PKNOX2	chr5:111453292-111459525
STARD4-AS1	PPARA	chr5:111453292-111459525
STARD4-AS1	PPARG	chr5:111453292-111459525
STARD4-AS1	RFX2	chr5:111453292-111459525
STARD4-AS1	RFX3	chr5:111453292-111459525
STARD4-AS1	RFX4	chr5:111453292-111459525
STARD4-AS1	RFX5	chr5:111453292-111459525
STARD4-AS1	RREB1	chr5:111453292-111459525
STARD4-AS1	RXRA	chr5:111453292-111459525
STARD4-AS1	SOX4	chr5:111453292-111459525
STARD4-AS1	SOX8	chr5:111453292-111459525
STARD4-AS1	SP2	chr5:111453292-111459525
STARD4-AS1	SP4	chr5:111453292-111459525
STARD4-AS1	SPI1	chr5:111453292-111459525
STARD4-AS1	SRF	chr5:111453292-111459525
STARD4-AS1	STAT1	chr5:111453292-111459525
STARD4-AS1	STAT2	chr5:111453292-111459525
STARD4-AS1	TBX19	chr5:111453292-111459525
STARD4-AS1	USF2	chr5:111453292-111459525
STARD4-AS1	VDR	chr5:111453292-111459525
STARD4-AS1	ZIC1	chr5:111453292-111459525
STARD4-AS1	ZNF143	chr5:111453292-111459525
STARD4-AS1	ZNF24	chr5:111453292-111459525
STARD4-AS1	ZNF263	chr5:111453292-111459525
LINC00888	AR	chr3:183429288-183430191
LINC00888	BACH2	chr3:183429288-183430191
LINC00888	CREB3L1	chr3:183429288-183430191, chr3:183431670-183431827
LINC00888	EGR1	chr3:183429288-183430191, chr3:183431670-183431827
LINC00888	EGR3	chr3:183429288-183430191, chr3:183431670-183431827
LINC00888	ESR1	chr3:183429288-183430191
LINC00888	FOS	chr3:183429288-183430191
LINC00888	HES7	chr3:183429288-183430191, chr3:183431670-183431827
LINC00888	HLF	chr3:183429288-183430191
LINC00888	IRF2	chr3:183429288-183430191, chr3:183431670-183431827
LINC00888	LEF1	chr3:183429288-183430191, chr3:183431670-183431827
LINC00888	MAF	chr3:183429288-183430191
LINC00888	MAFK	chr3:183429288-183430191
LINC00888	MEF2A	chr3:183429288-183430191, chr3:183431670-183431827
LINC00888	MEF2C	chr3:183429288-183430191, chr3:183431670-183431827
LINC00888	MEF2D	chr3:183429288-183430191, chr3:183431670-183431827
LINC00888	MITF	chr3:183429288-183430191
LINC00888	MTF1	chr3:183429288-183430191, chr3:183431670-183431827
LINC00888	NFE2L2	chr3:183429288-183430191
LINC00888	NFIL3	chr3:183429288-183430191
LINC00888	NFKB1	chr3:183429288-183430191, chr3:183431670-183431827
LINC00888	NR1H2	chr3:183429288-183430191, chr3:183431670-183431827
LINC00888	NR2F1	chr3:183429288-183430191
LINC00888	NR3C1	chr3:183429288-183430191, chr3:183431670-183431827
LINC00888	NR3C2	chr3:183429288-183430191, chr3:183431670-183431827
LINC00888	ONECUT2	chr3:183429288-183430191, chr3:183431670-183431827
LINC00888	PBX3	chr3:183429288-183430191
LINC00888	POU6F2	chr3:183429288-183430191
LINC00888	PPARG	chr3:183429288-183430191, chr3:183431670-183431827
LINC00888	REST	chr3:183429288-183430191, chr3:183431670-183431827
LINC00888	RFX2	chr3:183429288-183430191, chr3:183431670-183431827
LINC00888	RFX4	chr3:183429288-183430191, chr3:183431670-183431827
LINC00888	RREB1	chr3:183429288-183430191, chr3:183431670-183431827
LINC00888	RXRA	chr3:183429288-183430191, chr3:183431670-183431827
LINC00888	SNAI2	chr3:183431670-183431827
LINC00888	SOX10	chr3:183429288-183430191
LINC00888	SP4	chr3:183429288-183430191, chr3:183431670-183431827
LINC00888	SPI1	chr3:183429288-183430191, chr3:183431670-183431827
LINC00888	SRF	chr3:183429288-183430191, chr3:183431670-183431827
LINC00888	STAT1	chr3:183429288-183430191, chr3:183431670-183431827
LINC00888	TFAP4	chr3:183429288-183430191
LINC00888	TFEB	chr3:183429288-183430191
LINC00888	TFEC	chr3:183429288-183430191
LINC00888	TP53	chr3:183429288-183430191, chr3:183431670-183431827
LINC00888	TP63	chr3:183429288-183430191, chr3:183431670-183431827
LINC00888	USF1	chr3:183429288-183430191
LINC00888	USF2	chr3:183429288-183430191
LINC00888	VDR	chr3:183429288-183430191
LINC00888	ZNF143	chr3:183429288-183430191, chr3:183431670-183431827
LINC00888	ZNF24	chr3:183429288-183430191, chr3:183431670-183431827
LINC00888	ZNF263	chr3:183429288-183430191, chr3:183431670-183431827
LINC00888	ZNF384	chr3:183429288-183430191
APTR	BACH2	chr7:77356998-77358419
APTR	CTCF	chr7:77356998-77358419
APTR	ESR2	chr7:77356998-77358419
APTR	FOXF2	chr7:77356998-77358419
APTR	FOXK1	chr7:77356998-77358419
APTR	GLIS1	chr7:77356998-77358419
APTR	GLIS2	chr7:77356998-77358419
APTR	GLIS3	chr7:77356998-77358419
APTR	HSF1	chr7:77356998-77358419
APTR	IRF2	chr7:77356998-77358419
APTR	IRF3	chr7:77356998-77358419
APTR	JUN	chr7:77356998-77358419
APTR	KLF13	chr7:77356998-77358419
APTR	MAF	chr7:77356998-77358419
APTR	MAFK	chr7:77356998-77358419
APTR	MTF1	chr7:77356998-77358419
APTR	NFIC	chr7:77356998-77358419
APTR	NFKB1	chr7:77356998-77358419
APTR	NR1H2	chr7:77356998-77358419
APTR	NR2C2	chr7:77356998-77358419
APTR	ONECUT2	chr7:77356998-77358419
APTR	PAX5	chr7:77356998-77358419
APTR	PBX1	chr7:77356998-77358419
APTR	PKNOX1	chr7:77356998-77358419
APTR	PKNOX2	chr7:77356998-77358419
APTR	PLAG1	chr7:77356998-77358419
APTR	PRDM1	chr7:77356998-77358419
APTR	RARA	chr7:77356998-77358419
APTR	RFX2	chr7:77356998-77358419
APTR	RFX3	chr7:77356998-77358419
APTR	RFX4	chr7:77356998-77358419
APTR	RREB1	chr7:77356998-77358419
APTR	RUNX2	chr7:77356998-77358419
APTR	RXRB	chr7:77356998-77358419
APTR	RXRG	chr7:77356998-77358419
APTR	SOX4	chr7:77356998-77358419
APTR	SOX8	chr7:77356998-77358419
APTR	SP2	chr7:77356998-77358419
APTR	SP4	chr7:77356998-77358419
APTR	SPI1	chr7:77356998-77358419
APTR	SRF	chr7:77356998-77358419
APTR	STAT1	chr7:77356998-77358419
APTR	TGIF1	chr7:77356998-77358419
APTR	TP53	chr7:77356998-77358419
APTR	TP63	chr7:77356998-77358419
APTR	VDR	chr7:77356998-77358419
APTR	ZIC1	chr7:77356998-77358419
APTR	ZNF263	chr7:77356998-77358419
PPP5D1	ATF4	chr19:47023686-47026438
PPP5D1	CTCF	chr19:47022953-47023131, chr19:47023686-47026438
PPP5D1	EBF1	chr19:47022953-47023131, chr19:47023686-47026438
PPP5D1	ELF1	chr19:47023686-47026438
PPP5D1	ELF4	chr19:47023686-47026438
PPP5D1	ESR1	chr19:47022953-47023131, chr19:47023686-47026438
PPP5D1	ESR2	chr19:47023686-47026438
PPP5D1	FOXP1	chr19:47023686-47026438
PPP5D1	GLIS1	chr19:47022953-47023131, chr19:47023686-47026438
PPP5D1	HNF4G	chr19:47022953-47023131, chr19:47023686-47026438
PPP5D1	HSF2	chr19:47023686-47026438
PPP5D1	HSF4	chr19:47023686-47026438
PPP5D1	ID4	chr19:47022953-47023131
PPP5D1	JUN	chr19:47023686-47026438
PPP5D1	KLF13	chr19:47022953-47023131, chr19:47023686-47026438
PPP5D1	MAFF	chr19:47022953-47023131, chr19:47023686-47026438
PPP5D1	MAFG	chr19:47023686-47026438
PPP5D1	MEF2A	chr19:47022953-47023131, chr19:47023686-47026438
PPP5D1	MEF2C	chr19:47022953-47023131, chr19:47023686-47026438
PPP5D1	MEF2D	chr19:47022953-47023131, chr19:47023686-47026438
PPP5D1	MTF1	chr19:47022953-47023131, chr19:47023686-47026438
PPP5D1	NFIC	chr19:47022953-47023131, chr19:47023686-47026438
PPP5D1	NFKB1	chr19:47022953-47023131, chr19:47023686-47026438
PPP5D1	NFYB	chr19:47022953-47023131, chr19:47023686-47026438
PPP5D1	NR2C2	chr19:47022953-47023131, chr19:47023686-47026438
PPP5D1	PKNOX1	chr19:47023686-47026438
PPP5D1	PKNOX2	chr19:47023686-47026438
PPP5D1	PLAG1	chr19:47023686-47026438
PPP5D1	PPARG	chr19:47022953-47023131, chr19:47023686-47026438
PPP5D1	PRDM1	chr19:47022953-47023131, chr19:47023686-47026438
PPP5D1	RARA	chr19:47022953-47023131, chr19:47023686-47026438
PPP5D1	RFX2	chr19:47023686-47026438
PPP5D1	RUNX2	chr19:47023686-47026438
PPP5D1	RXRB	chr19:47022953-47023131, chr19:47023686-47026438
PPP5D1	RXRG	chr19:47022953-47023131, chr19:47023686-47026438
PPP5D1	SMAD2	chr19:47023686-47026438
PPP5D1	SMAD3	chr19:47023686-47026438
PPP5D1	SMAD4	chr19:47023686-47026438
PPP5D1	SOX8	chr19:47023686-47026438
PPP5D1	SP2	chr19:47022953-47023131, chr19:47023686-47026438
PPP5D1	SP4	chr19:47022953-47023131, chr19:47023686-47026438
PPP5D1	SPI1	chr19:47023686-47026438
PPP5D1	SRF	chr19:47022953-47023131, chr19:47023686-47026438
PPP5D1	STAT1	chr19:47022953-47023131, chr19:47023686-47026438
PPP5D1	STAT2	chr19:47022953-47023131, chr19:47023686-47026438
PPP5D1	TCF4	chr19:47022953-47023131
PPP5D1	TP63	chr19:47022953-47023131, chr19:47023686-47026438
PPP5D1	YY1	chr19:47023686-47026438
PPP5D1	ZBTB18	chr19:47023686-47026438
PPP5D1	ZNF143	chr19:47022953-47023131, chr19:47023686-47026438
PPP5D1	ZNF24	chr19:47022953-47023131, chr19:47023686-47026438
PPP5D1	ZNF263	chr19:47022953-47023131, chr19:47023686-47026438
PPP5D1	ZNF384	chr19:47023686-47026438
DACT3-AS1	ATF4	chr19:47023686-47026438
DACT3-AS1	BATF3	chr19:47023686-47026438
DACT3-AS1	EGR1	chr19:47023686-47026438
DACT3-AS1	EGR3	chr19:47023686-47026438
DACT3-AS1	ELF4	chr19:47023686-47026438
DACT3-AS1	ESR1	chr19:47023686-47026438
DACT3-AS1	ESR2	chr19:47023686-47026438
DACT3-AS1	FOXP1	chr19:47023686-47026438
DACT3-AS1	GLIS1	chr19:47023686-47026438
DACT3-AS1	HSF1	chr19:47023686-47026438
DACT3-AS1	HSF2	chr19:47023686-47026438
DACT3-AS1	HSF4	chr19:47023686-47026438
DACT3-AS1	IRF1	chr19:47023686-47026438
DACT3-AS1	IRF2	chr19:47023686-47026438
DACT3-AS1	JUN	chr19:47023686-47026438
DACT3-AS1	KLF13	chr19:47023686-47026438
DACT3-AS1	LEF1	chr19:47023686-47026438
DACT3-AS1	MAFF	chr19:47023686-47026438
DACT3-AS1	MAFG	chr19:47023686-47026438
DACT3-AS1	MAFK	chr19:47023686-47026438
DACT3-AS1	MEF2A	chr19:47023686-47026438
DACT3-AS1	MEF2D	chr19:47023686-47026438
DACT3-AS1	NFIC	chr19:47023686-47026438
DACT3-AS1	NR1H2	chr19:47023686-47026438
DACT3-AS1	PAX5	chr19:47023686-47026438
DACT3-AS1	PBX3	chr19:47023686-47026438
DACT3-AS1	PKNOX1	chr19:47023686-47026438
DACT3-AS1	PKNOX2	chr19:47023686-47026438
DACT3-AS1	PLAG1	chr19:47023686-47026438
DACT3-AS1	PPARG	chr19:47023686-47026438
DACT3-AS1	PRDM1	chr19:47023686-47026438
DACT3-AS1	RARA	chr19:47023686-47026438
DACT3-AS1	RREB1	chr19:47023686-47026438
DACT3-AS1	RUNX2	chr19:47023686-47026438
DACT3-AS1	RXRA	chr19:47023686-47026438
DACT3-AS1	SMAD4	chr19:47023686-47026438
DACT3-AS1	SOX8	chr19:47023686-47026438
DACT3-AS1	SP2	chr19:47023686-47026438
DACT3-AS1	SP4	chr19:47023686-47026438
DACT3-AS1	SPI1	chr19:47023686-47026438
DACT3-AS1	SRF	chr19:47023686-47026438
DACT3-AS1	TP63	chr19:47023686-47026438
DACT3-AS1	YY1	chr19:47023686-47026438
DACT3-AS1	ZBTB18	chr19:47023686-47026438
DACT3-AS1	ZIC1	chr19:47023686-47026438
DACT3-AS1	ZNF143	chr19:47023686-47026438
DACT3-AS1	ZNF24	chr19:47023686-47026438
DACT3-AS1	ZNF263	chr19:47023686-47026438
DACT3-AS1	ZNF384	chr19:47023686-47026438
PAXBP1-AS1	AR	chr21:34799210-34800487
PAXBP1-AS1	CENPB	chr21:34799210-34800487
PAXBP1-AS1	CTCF	chr21:34799210-34800487
PAXBP1-AS1	EGR1	chr21:34799210-34800487
PAXBP1-AS1	ESR1	chr21:34799210-34800487
PAXBP1-AS1	ESR2	chr21:34799210-34800487
PAXBP1-AS1	FOXP1	chr21:34799210-34800487
PAXBP1-AS1	GLIS3	chr21:34799210-34800487
PAXBP1-AS1	GRHL1	chr21:34799210-34800487
PAXBP1-AS1	HSF1	chr21:34799210-34800487
PAXBP1-AS1	IRF1	chr21:34799210-34800487
PAXBP1-AS1	IRF5	chr21:34799210-34800487
PAXBP1-AS1	JUN	chr21:34799210-34800487
PAXBP1-AS1	KLF13	chr21:34799210-34800487
PAXBP1-AS1	KLF16	chr21:34799210-34800487
PAXBP1-AS1	KLF9	chr21:34799210-34800487
PAXBP1-AS1	LEF1	chr21:34799210-34800487
PAXBP1-AS1	MAFK	chr21:34799210-34800487
PAXBP1-AS1	MEF2A	chr21:34799210-34800487
PAXBP1-AS1	MEF2C	chr21:34799210-34800487
PAXBP1-AS1	MEF2D	chr21:34799210-34800487
PAXBP1-AS1	MITF	chr21:34799210-34800487
PAXBP1-AS1	NFIC	chr21:34799210-34800487
PAXBP1-AS1	NFYA	chr21:34799210-34800487
PAXBP1-AS1	NR2F1	chr21:34799210-34800487
PAXBP1-AS1	ONECUT2	chr21:34799210-34800487
PAXBP1-AS1	PAX5	chr21:34799210-34800487
PAXBP1-AS1	PLAG1	chr21:34799210-34800487
PAXBP1-AS1	PRDM1	chr21:34799210-34800487
PAXBP1-AS1	RARA	chr21:34799210-34800487
PAXBP1-AS1	RREB1	chr21:34799210-34800487
PAXBP1-AS1	RXRG	chr21:34799210-34800487
PAXBP1-AS1	SOX4	chr21:34799210-34800487
PAXBP1-AS1	SP2	chr21:34799210-34800487
PAXBP1-AS1	SP4	chr21:34799210-34800487
PAXBP1-AS1	STAT1	chr21:34799210-34800487
PAXBP1-AS1	STAT2	chr21:34799210-34800487
PAXBP1-AS1	TCF4	chr21:34799210-34800487
PAXBP1-AS1	TCF7L1	chr21:34799210-34800487
PAXBP1-AS1	TCF7L2	chr21:34799210-34800487
PAXBP1-AS1	TP63	chr21:34799210-34800487
PAXBP1-AS1	VDR	chr21:34799210-34800487
PAXBP1-AS1	ZIC1	chr21:34799210-34800487
PAXBP1-AS1	ZNF263	chr21:34799210-34800487
PAXBP1-AS1	ZNF384	chr21:34799210-34800487
CBR3-AS1	BACH2	chr21:37660261-37661505
CBR3-AS1	CTCF	chr21:37660261-37661505
CBR3-AS1	E2F4	chr21:37660261-37661505
CBR3-AS1	EGR1	chr21:37660261-37661505
CBR3-AS1	EGR3	chr21:37660261-37661505
CBR3-AS1	EGR4	chr21:37660261-37661505
CBR3-AS1	ESR1	chr21:37660261-37661505
CBR3-AS1	FOSL2	chr21:37660261-37661505
CBR3-AS1	FOXK1	chr21:37660261-37661505
CBR3-AS1	FOXP1	chr21:37660261-37661505
CBR3-AS1	GRHL2	chr21:37660261-37661505
CBR3-AS1	HSF1	chr21:37660261-37661505
CBR3-AS1	IRF1	chr21:37660261-37661505
CBR3-AS1	JDP2	chr21:37660261-37661505
CBR3-AS1	JUNB	chr21:37660261-37661505
CBR3-AS1	KLF13	chr21:37660261-37661505
CBR3-AS1	KLF9	chr21:37660261-37661505
CBR3-AS1	MAFG	chr21:37660261-37661505
CBR3-AS1	MEF2A	chr21:37660261-37661505
CBR3-AS1	MTF1	chr21:37660261-37661505
CBR3-AS1	NFIC	chr21:37660261-37661505
CBR3-AS1	NR2C2	chr21:37660261-37661505
CBR3-AS1	NR2F1	chr21:37660261-37661505
CBR3-AS1	NR3C1	chr21:37660261-37661505
CBR3-AS1	NR3C2	chr21:37660261-37661505
CBR3-AS1	NR4A2	chr21:37660261-37661505
CBR3-AS1	ONECUT2	chr21:37660261-37661505
CBR3-AS1	PAX5	chr21:37660261-37661505
CBR3-AS1	PAX7	chr21:37660261-37661505
CBR3-AS1	PKNOX1	chr21:37660261-37661505
CBR3-AS1	PKNOX2	chr21:37660261-37661505
CBR3-AS1	PLAG1	chr21:37660261-37661505
CBR3-AS1	POU2F2	chr21:37660261-37661505
CBR3-AS1	RREB1	chr21:37660261-37661505
CBR3-AS1	RXRA	chr21:37660261-37661505
CBR3-AS1	RXRB	chr21:37660261-37661505
CBR3-AS1	RXRG	chr21:37660261-37661505
CBR3-AS1	SOX4	chr21:37660261-37661505
CBR3-AS1	SOX8	chr21:37660261-37661505
CBR3-AS1	SP2	chr21:37660261-37661505
CBR3-AS1	SP4	chr21:37660261-37661505
CBR3-AS1	TBX19	chr21:37660261-37661505
CBR3-AS1	TGIF1	chr21:37660261-37661505
CBR3-AS1	XBP1	chr21:37660261-37661505
CBR3-AS1	ZNF263	chr21:37660261-37661505
PCAT6	BACH2	chr1:202853708-202855817
PCAT6	CREB3L1	chr1:202853708-202855817
PCAT6	CTCF	chr1:202853708-202855817
PCAT6	EGR3	chr1:202853708-202855817
PCAT6	EGR4	chr1:202853708-202855817
PCAT6	ESR1	chr1:202853708-202855817
PCAT6	FOS	chr1:202853708-202855817
PCAT6	FOSL2	chr1:202853708-202855817
PCAT6	HES7	chr1:202853708-202855817
PCAT6	HSF1	chr1:202853708-202855817
PCAT6	IRF1	chr1:202853708-202855817
PCAT6	JUN	chr1:202853708-202855817
PCAT6	JUNB	chr1:202853708-202855817
PCAT6	JUND	chr1:202853708-202855817
PCAT6	KLF9	chr1:202853708-202855817
PCAT6	MAFK	chr1:202853708-202855817
PCAT6	MEF2A	chr1:202853708-202855817
PCAT6	MEF2D	chr1:202853708-202855817
PCAT6	MTF1	chr1:202853708-202855817
PCAT6	NFYA	chr1:202853708-202855817
PCAT6	NR1H2	chr1:202853708-202855817
PCAT6	NR2F1	chr1:202853708-202855817
PCAT6	NR4A1	chr1:202853708-202855817
PCAT6	PAX5	chr1:202853708-202855817
PCAT6	POU2F2	chr1:202853708-202855817
PCAT6	PPARG	chr1:202853708-202855817
PCAT6	RARA	chr1:202853708-202855817
PCAT6	RFX2	chr1:202853708-202855817
PCAT6	RFX4	chr1:202853708-202855817
PCAT6	RUNX2	chr1:202853708-202855817
PCAT6	RXRG	chr1:202853708-202855817
PCAT6	SCRT1	chr1:202853708-202855817
PCAT6	SOX8	chr1:202853708-202855817
PCAT6	SP1	chr1:202853708-202855817
PCAT6	SP4	chr1:202853708-202855817
PCAT6	SPI1	chr1:202853708-202855817
PCAT6	STAT2	chr1:202853708-202855817
PCAT6	TP63	chr1:202853708-202855817
PCAT6	YY1	chr1:202853708-202855817
PCAT6	ZNF24	chr1:202853708-202855817
PCAT6	ZNF263	chr1:202853708-202855817
TMCC1-AS1	ASCL1	chr3:129383685-129383885
TMCC1-AS1	BACH2	chr3:129383685-129383885, chr3:129384181-129384938
TMCC1-AS1	CTCF	chr3:129383685-129383885, chr3:129384181-129384938
TMCC1-AS1	EBF1	chr3:129383685-129383885, chr3:129384181-129384938
TMCC1-AS1	EGR1	chr3:129383685-129383885, chr3:129384181-129384938
TMCC1-AS1	ESR1	chr3:129383685-129383885, chr3:129384181-129384938
TMCC1-AS1	ESR2	chr3:129383685-129383885, chr3:129384181-129384938
TMCC1-AS1	FOS	chr3:129384181-129384938
TMCC1-AS1	FOXO4	chr3:129384181-129384938
TMCC1-AS1	GLIS2	chr3:129383685-129383885, chr3:129384181-129384938
TMCC1-AS1	GMEB2	chr3:129384181-129384938
TMCC1-AS1	HSF1	chr3:129383685-129383885, chr3:129384181-129384938
TMCC1-AS1	HSF2	chr3:129383685-129383885, chr3:129384181-129384938
TMCC1-AS1	IRF1	chr3:129383685-129383885, chr3:129384181-129384938
TMCC1-AS1	JUND	chr3:129384181-129384938
TMCC1-AS1	KLF13	chr3:129383685-129383885, chr3:129384181-129384938
TMCC1-AS1	MAF	chr3:129383685-129383885, chr3:129384181-129384938
TMCC1-AS1	MAFF	chr3:129383685-129383885, chr3:129384181-129384938
TMCC1-AS1	MEF2A	chr3:129383685-129383885, chr3:129384181-129384938
TMCC1-AS1	MEF2C	chr3:129383685-129383885, chr3:129384181-129384938
TMCC1-AS1	MEF2D	chr3:129383685-129383885, chr3:129384181-129384938
TMCC1-AS1	MITF	chr3:129383685-129383885, chr3:129384181-129384938
TMCC1-AS1	MTF1	chr3:129383685-129383885, chr3:129384181-129384938
TMCC1-AS1	MYB	chr3:129383685-129383885
TMCC1-AS1	MZF1	chr3:129384181-129384938
TMCC1-AS1	NFATC3	chr3:129384181-129384938
TMCC1-AS1	NFIC	chr3:129384181-129384938
TMCC1-AS1	NR2C2	chr3:129384181-129384938
TMCC1-AS1	NR4A2	chr3:129384181-129384938
TMCC1-AS1	PBX3	chr3:129383685-129383885, chr3:129384181-129384938
TMCC1-AS1	PKNOX2	chr3:129383685-129383885, chr3:129384181-129384938
TMCC1-AS1	PRDM1	chr3:129383685-129383885
TMCC1-AS1	REL	chr3:129384181-129384938
TMCC1-AS1	REST	chr3:129384181-129384938
TMCC1-AS1	RREB1	chr3:129383685-129383885, chr3:129384181-129384938
TMCC1-AS1	RUNX2	chr3:129383685-129383885, chr3:129384181-129384938
TMCC1-AS1	SCRT1	chr3:129383685-129383885, chr3:129384181-129384938
TMCC1-AS1	SP4	chr3:129383685-129383885, chr3:129384181-129384938
TMCC1-AS1	SPI1	chr3:129383685-129383885, chr3:129384181-129384938
TMCC1-AS1	SRF	chr3:129383685-129383885, chr3:129384181-129384938
TMCC1-AS1	STAT1	chr3:129383685-129383885, chr3:129384181-129384938
TMCC1-AS1	STAT2	chr3:129383685-129383885, chr3:129384181-129384938
TMCC1-AS1	TP63	chr3:129383685-129383885, chr3:129384181-129384938
TMCC1-AS1	VDR	chr3:129383685-129383885
TMCC1-AS1	ZIC1	chr3:129383685-129383885, chr3:129384181-129384938
TMCC1-AS1	ZNF263	chr3:129383685-129383885, chr3:129384181-129384938
TMCC1-AS1	ZNF354C	chr3:129384181-129384938
TMEM178B	AR	chr7:141351139-141351691
TMEM178B	ASCL1	chr7:141101536-141103262, chr7:141262038-141262499
TMEM178B	BACH2	chr7:141293262-141293717
TMEM178B	CREB1	chr7:141293262-141293717
TMEM178B	CTCF	chr7:141092039-141101131, chr7:141104191-141113803, chr7:141101536-141103262, chr7:141262038-141262499
TMEM178B	E2F3	chr7:141092039-141101131
TMEM178B	EGR1	chr7:141092039-141101131, chr7:141104191-141113803, chr7:141101536-141103262, chr7:141262038-141262499, chr7:141292457-141293005, chr7:141293262-141293717, chr7:141351139-141351691, chr7:141352182-141352600, chr7:141354693-141354825, chr7:141355134-141355336
TMEM178B	EGR3	chr7:141262038-141262499
TMEM178B	ESR1	chr7:141092039-141101131, chr7:141104191-141113803, chr7:141101536-141103262
TMEM178B	ESR2	chr7:141092039-141101131, chr7:141104191-141113803
TMEM178B	FOS	chr7:141354693-141354825
TMEM178B	FOXP1	chr7:141092039-141101131, chr7:141104191-141113803, chr7:141101536-141103262, chr7:141262038-141262499, chr7:141292457-141293005, chr7:141293262-141293717, chr7:141351139-141351691, chr7:141352182-141352600, chr7:141354693-141354825, chr7:141355134-141355336
TMEM178B	FOXP2	chr7:141292457-141293005
TMEM178B	GLIS2	chr7:141293262-141293717
TMEM178B	HIC2	chr7:141352182-141352600
TMEM178B	HSF1	chr7:141352182-141352600
TMEM178B	IRF2	chr7:141092039-141101131, chr7:141104191-141113803, chr7:141101536-141103262, chr7:141262038-141262499, chr7:141292457-141293005, chr7:141293262-141293717, chr7:141351139-141351691, chr7:141352182-141352600, chr7:141354693-141354825, chr7:141355134-141355336
TMEM178B	JUN	chr7:141293262-141293717
TMEM178B	KLF9	chr7:141101536-141103262, chr7:141262038-141262499
TMEM178B	MAF	chr7:141293262-141293717
TMEM178B	MEF2A	chr7:141292457-141293005
TMEM178B	MEF2C	chr7:141101536-141103262, chr7:141292457-141293005, chr7:141352182-141352600
TMEM178B	MEIS1	chr7:141292457-141293005, chr7:141355134-141355336
TMEM178B	MEIS2	chr7:141292457-141293005
TMEM178B	MEIS3	chr7:141292457-141293005
TMEM178B	MITF	chr7:141104191-141113803
TMEM178B	MNT	chr7:141351139-141351691
TMEM178B	MXI1	chr7:141351139-141351691
TMEM178B	MZF1	chr7:141262038-141262499, chr7:141351139-141351691, chr7:141352182-141352600, chr7:141355134-141355336
TMEM178B	NFIC	chr7:141092039-141101131, chr7:141104191-141113803, chr7:141101536-141103262, chr7:141262038-141262499, chr7:141292457-141293005, chr7:141293262-141293717, chr7:141351139-141351691, chr7:141352182-141352600, chr7:141354693-141354825, chr7:141355134-141355336
TMEM178B	NFIX	chr7:141351139-141351691
TMEM178B	NFYA	chr7:141092039-141101131, chr7:141104191-141113803, chr7:141101536-141103262, chr7:141262038-141262499, chr7:141292457-141293005, chr7:141293262-141293717, chr7:141351139-141351691, chr7:141352182-141352600, chr7:141354693-141354825, chr7:141355134-141355336
TMEM178B	NR3C1	chr7:141092039-141101131
TMEM178B	NR3C2	chr7:141092039-141101131, chr7:141104191-141113803, chr7:141101536-141103262, chr7:141262038-141262499, chr7:141292457-141293005, chr7:141293262-141293717, chr7:141351139-141351691, chr7:141352182-141352600, chr7:141354693-141354825, chr7:141355134-141355336
TMEM178B	ONECUT2	chr7:141092039-141101131, chr7:141104191-141113803, chr7:141101536-141103262, chr7:141262038-141262499, chr7:141292457-141293005, chr7:141293262-141293717, chr7:141351139-141351691, chr7:141352182-141352600, chr7:141354693-141354825, chr7:141355134-141355336
TMEM178B	PBX3	chr7:141092039-141101131, chr7:141104191-141113803, chr7:141101536-141103262, chr7:141262038-141262499, chr7:141292457-141293005, chr7:141293262-141293717, chr7:141351139-141351691, chr7:141352182-141352600, chr7:141354693-141354825, chr7:141355134-141355336
TMEM178B	PKNOX1	chr7:141104191-141113803
TMEM178B	PKNOX2	chr7:141104191-141113803
TMEM178B	PLAG1	chr7:141092039-141101131, chr7:141104191-141113803, chr7:141101536-141103262, chr7:141262038-141262499, chr7:141292457-141293005, chr7:141293262-141293717, chr7:141351139-141351691, chr7:141352182-141352600, chr7:141354693-141354825, chr7:141355134-141355336
TMEM178B	POU2F1	chr7:141352182-141352600
TMEM178B	POU3F2	chr7:141352182-141352600
TMEM178B	PPARA	chr7:141092039-141101131, chr7:141104191-141113803, chr7:141101536-141103262, chr7:141262038-141262499, chr7:141292457-141293005, chr7:141293262-141293717, chr7:141351139-141351691, chr7:141352182-141352600, chr7:141354693-141354825, chr7:141355134-141355336
TMEM178B	RARA	chr7:141092039-141101131, chr7:141104191-141113803, chr7:141101536-141103262, chr7:141262038-141262499, chr7:141292457-141293005, chr7:141293262-141293717, chr7:141351139-141351691, chr7:141352182-141352600, chr7:141354693-141354825, chr7:141355134-141355336
TMEM178B	REST	chr7:141092039-141101131, chr7:141104191-141113803, chr7:141101536-141103262, chr7:141262038-141262499, chr7:141292457-141293005, chr7:141293262-141293717, chr7:141351139-141351691, chr7:141352182-141352600, chr7:141354693-141354825, chr7:141355134-141355336
TMEM178B	RFX3	chr7:141092039-141101131, chr7:141104191-141113803, chr7:141101536-141103262, chr7:141262038-141262499, chr7:141292457-141293005, chr7:141293262-141293717, chr7:141351139-141351691, chr7:141352182-141352600, chr7:141354693-141354825, chr7:141355134-141355336
TMEM178B	RFX4	chr7:141092039-141101131, chr7:141104191-141113803, chr7:141101536-141103262, chr7:141262038-141262499, chr7:141292457-141293005, chr7:141293262-141293717, chr7:141351139-141351691, chr7:141352182-141352600, chr7:141354693-141354825, chr7:141355134-141355336
TMEM178B	RORA	chr7:141351139-141351691
TMEM178B	RREB1	chr7:141092039-141101131, chr7:141104191-141113803, chr7:141101536-141103262, chr7:141262038-141262499, chr7:141292457-141293005, chr7:141293262-141293717, chr7:141351139-141351691, chr7:141352182-141352600, chr7:141354693-141354825, chr7:141355134-141355336
TMEM178B	RUNX2	chr7:141104191-141113803, chr7:141101536-141103262, chr7:141262038-141262499, chr7:141351139-141351691
TMEM178B	RXRG	chr7:141092039-141101131, chr7:141104191-141113803, chr7:141101536-141103262, chr7:141262038-141262499, chr7:141292457-141293005, chr7:141293262-141293717, chr7:141351139-141351691, chr7:141352182-141352600, chr7:141354693-141354825, chr7:141355134-141355336
TMEM178B	SCRT1	chr7:141092039-141101131, chr7:141104191-141113803
TMEM178B	SMAD3	chr7:141293262-141293717
TMEM178B	SMAD4	chr7:141293262-141293717
TMEM178B	SOX10	chr7:141293262-141293717
TMEM178B	SOX4	chr7:141092039-141101131, chr7:141104191-141113803, chr7:141101536-141103262, chr7:141262038-141262499, chr7:141292457-141293005, chr7:141293262-141293717, chr7:141351139-141351691, chr7:141352182-141352600, chr7:141354693-141354825, chr7:141355134-141355336
TMEM178B	SP3	chr7:141262038-141262499
TMEM178B	SP4	chr7:141092039-141101131, chr7:141104191-141113803, chr7:141262038-141262499
TMEM178B	SREBF1	chr7:141262038-141262499
TMEM178B	SRF	chr7:141092039-141101131, chr7:141104191-141113803, chr7:141101536-141103262, chr7:141262038-141262499, chr7:141292457-141293005, chr7:141293262-141293717, chr7:141351139-141351691, chr7:141352182-141352600, chr7:141354693-141354825, chr7:141355134-141355336
TMEM178B	STAT1	chr7:141092039-141101131, chr7:141104191-141113803, chr7:141101536-141103262, chr7:141262038-141262499, chr7:141292457-141293005, chr7:141293262-141293717, chr7:141351139-141351691, chr7:141352182-141352600, chr7:141354693-141354825, chr7:141355134-141355336
TMEM178B	STAT2	chr7:141092039-141101131, chr7:141104191-141113803, chr7:141101536-141103262, chr7:141262038-141262499, chr7:141292457-141293005, chr7:141293262-141293717, chr7:141351139-141351691, chr7:141352182-141352600, chr7:141354693-141354825, chr7:141355134-141355336
TMEM178B	TCF3	chr7:141351139-141351691
TMEM178B	TCF7L1	chr7:141092039-141101131, chr7:141104191-141113803, chr7:141101536-141103262, chr7:141262038-141262499, chr7:141292457-141293005, chr7:141293262-141293717, chr7:141351139-141351691, chr7:141352182-141352600, chr7:141354693-141354825, chr7:141355134-141355336
TMEM178B	TEAD1	chr7:141355134-141355336
TMEM178B	YY1	chr7:141351139-141351691
TMEM178B	ZEB1	chr7:141262038-141262499
TMEM178B	ZNF24	chr7:141092039-141101131, chr7:141104191-141113803
TMEM178B	ZNF263	chr7:141092039-141101131, chr7:141104191-141113803, chr7:141101536-141103262, chr7:141262038-141262499, chr7:141292457-141293005, chr7:141293262-141293717, chr7:141351139-141351691, chr7:141352182-141352600, chr7:141354693-141354825, chr7:141355134-141355336
TMEM178B	ZNF282	chr7:141092039-141101131, chr7:141104191-141113803, chr7:141101536-141103262, chr7:141262038-141262499, chr7:141292457-141293005, chr7:141293262-141293717, chr7:141351139-141351691, chr7:141352182-141352600, chr7:141354693-141354825, chr7:141355134-141355336
SDCBP2-AS1	ATF4	chr20:1356641-1356760
SDCBP2-AS1	BACH2	chr20:1356641-1356760
SDCBP2-AS1	CTCF	chr20:1356641-1356760
SDCBP2-AS1	EGR3	chr20:1356641-1356760
SDCBP2-AS1	FOS	chr20:1356641-1356760
SDCBP2-AS1	GCM2	chr20:1356641-1356760
SDCBP2-AS1	IRF1	chr20:1356641-1356760
SDCBP2-AS1	IRF3	chr20:1356641-1356760
SDCBP2-AS1	JUN	chr20:1356641-1356760
SDCBP2-AS1	JUND	chr20:1356641-1356760
SDCBP2-AS1	MAFF	chr20:1356641-1356760
SDCBP2-AS1	MZF1	chr20:1356641-1356760
SDCBP2-AS1	NFKB1	chr20:1356641-1356760
SDCBP2-AS1	NR2C2	chr20:1356641-1356760
SDCBP2-AS1	NR3C1	chr20:1356641-1356760
SDCBP2-AS1	NR3C2	chr20:1356641-1356760
SDCBP2-AS1	ONECUT2	chr20:1356641-1356760
SDCBP2-AS1	PAX5	chr20:1356641-1356760
SDCBP2-AS1	PBX3	chr20:1356641-1356760
SDCBP2-AS1	PKNOX1	chr20:1356641-1356760
SDCBP2-AS1	PLAG1	chr20:1356641-1356760
SDCBP2-AS1	POU2F2	chr20:1356641-1356760
SDCBP2-AS1	PPARA	chr20:1356641-1356760
SDCBP2-AS1	PPARG	chr20:1356641-1356760
SDCBP2-AS1	RARA	chr20:1356641-1356760
SDCBP2-AS1	RBPJ	chr20:1356641-1356760
SDCBP2-AS1	RELA	chr20:1356641-1356760
SDCBP2-AS1	REST	chr20:1356641-1356760
SDCBP2-AS1	RFX5	chr20:1356641-1356760
SDCBP2-AS1	RXRA	chr20:1356641-1356760
SDCBP2-AS1	RXRG	chr20:1356641-1356760
SDCBP2-AS1	SOX13	chr20:1356641-1356760
SDCBP2-AS1	SOX15	chr20:1356641-1356760
SDCBP2-AS1	SOX8	chr20:1356641-1356760
SDCBP2-AS1	SOX9	chr20:1356641-1356760
SDCBP2-AS1	SP2	chr20:1356641-1356760
SDCBP2-AS1	SPI1	chr20:1356641-1356760
SDCBP2-AS1	SRF	chr20:1356641-1356760
SDCBP2-AS1	STAT1	chr20:1356641-1356760
SDCBP2-AS1	STAT2	chr20:1356641-1356760
SDCBP2-AS1	TP63	chr20:1356641-1356760
SDCBP2-AS1	ZIC1	chr20:1356641-1356760
SDCBP2-AS1	ZNF24	chr20:1356641-1356760
SDCBP2-AS1	ZNF263	chr20:1356641-1356760
BHLHE40-AS1	AR	chr3:4751056-4751459, chr3:4813710-4815142
BHLHE40-AS1	ASCL1	chr3:4813710-4815142
BHLHE40-AS1	CREB1	chr3:4774734-4776220
BHLHE40-AS1	CREB3	chr3:4751056-4751459, chr3:4774734-4776220, chr3:4813710-4815142, chr3:4770413-4773919, chr3:4816625-4816785
BHLHE40-AS1	EBF1	chr3:4774734-4776220
BHLHE40-AS1	EGR1	chr3:4751056-4751459, chr3:4774734-4776220, chr3:4813710-4815142, chr3:4770413-4773919, chr3:4816625-4816785
BHLHE40-AS1	ESRRA	chr3:4751056-4751459, chr3:4774734-4776220
BHLHE40-AS1	FOS	chr3:4751056-4751459
BHLHE40-AS1	FOSB	chr3:4751056-4751459
BHLHE40-AS1	FOXF2	chr3:4813710-4815142
BHLHE40-AS1	FOXK1	chr3:4813710-4815142
BHLHE40-AS1	FOXP2	chr3:4751056-4751459, chr3:4813710-4815142
BHLHE40-AS1	GLIS1	chr3:4813710-4815142, chr3:4770413-4773919
BHLHE40-AS1	HES7	chr3:4813710-4815142
BHLHE40-AS1	HIC2	chr3:4816625-4816785
BHLHE40-AS1	HMBOX1	chr3:4751056-4751459
BHLHE40-AS1	HNF4A	chr3:4770413-4773919
BHLHE40-AS1	HSF1	chr3:4751056-4751459, chr3:4774734-4776220, chr3:4813710-4815142, chr3:4770413-4773919, chr3:4816625-4816785
BHLHE40-AS1	HSF2	chr3:4751056-4751459, chr3:4774734-4776220, chr3:4813710-4815142, chr3:4770413-4773919, chr3:4816625-4816785
BHLHE40-AS1	IRF2	chr3:4751056-4751459, chr3:4774734-4776220, chr3:4813710-4815142, chr3:4770413-4773919, chr3:4816625-4816785
BHLHE40-AS1	IRF3	chr3:4751056-4751459, chr3:4774734-4776220, chr3:4813710-4815142, chr3:4770413-4773919, chr3:4816625-4816785
BHLHE40-AS1	JUN	chr3:4751056-4751459, chr3:4774734-4776220, chr3:4813710-4815142, chr3:4770413-4773919, chr3:4816625-4816785
BHLHE40-AS1	JUND	chr3:4751056-4751459, chr3:4774734-4776220
BHLHE40-AS1	KLF13	chr3:4770413-4773919
BHLHE40-AS1	MAF	chr3:4751056-4751459, chr3:4774734-4776220, chr3:4813710-4815142, chr3:4770413-4773919, chr3:4816625-4816785
BHLHE40-AS1	MAFG	chr3:4751056-4751459, chr3:4774734-4776220, chr3:4813710-4815142, chr3:4770413-4773919, chr3:4816625-4816785
BHLHE40-AS1	MAX	chr3:4774734-4776220
BHLHE40-AS1	MTF1	chr3:4770413-4773919, chr3:4751056-4751459, chr3:4774734-4776220, chr3:4813710-4815142, chr3:4816625-4816785
BHLHE40-AS1	NFE2L2	chr3:4751056-4751459
BHLHE40-AS1	NFKB1	chr3:4774734-4776220, chr3:4813710-4815142
BHLHE40-AS1	NFYA	chr3:4770413-4773919
BHLHE40-AS1	NR1H2	chr3:4770413-4773919, chr3:4751056-4751459, chr3:4774734-4776220, chr3:4813710-4815142, chr3:4816625-4816785
BHLHE40-AS1	NR2C2	chr3:4751056-4751459, chr3:4774734-4776220, chr3:4813710-4815142, chr3:4770413-4773919, chr3:4816625-4816785
BHLHE40-AS1	NR3C1	chr3:4813710-4815142, chr3:4770413-4773919
BHLHE40-AS1	NR3C2	chr3:4770413-4773919
BHLHE40-AS1	NR4A2	chr3:4751056-4751459, chr3:4774734-4776220, chr3:4813710-4815142, chr3:4770413-4773919, chr3:4816625-4816785
BHLHE40-AS1	ONECUT2	chr3:4774734-4776220
BHLHE40-AS1	PBX3	chr3:4813710-4815142, chr3:4770413-4773919, chr3:4751056-4751459, chr3:4774734-4776220, chr3:4816625-4816785
BHLHE40-AS1	PKNOX2	chr3:4751056-4751459, chr3:4774734-4776220, chr3:4813710-4815142, chr3:4770413-4773919, chr3:4816625-4816785
BHLHE40-AS1	PLAG1	chr3:4751056-4751459, chr3:4774734-4776220, chr3:4813710-4815142, chr3:4770413-4773919, chr3:4816625-4816785
BHLHE40-AS1	POU2F2	chr3:4751056-4751459, chr3:4774734-4776220, chr3:4813710-4815142, chr3:4770413-4773919, chr3:4816625-4816785
BHLHE40-AS1	PPARG	chr3:4751056-4751459, chr3:4774734-4776220, chr3:4813710-4815142, chr3:4770413-4773919, chr3:4816625-4816785
BHLHE40-AS1	PRDM1	chr3:4774734-4776220, chr3:4770413-4773919
BHLHE40-AS1	RARA	chr3:4751056-4751459, chr3:4774734-4776220, chr3:4813710-4815142, chr3:4770413-4773919, chr3:4816625-4816785
BHLHE40-AS1	RFX2	chr3:4774734-4776220, chr3:4770413-4773919, chr3:4751056-4751459, chr3:4813710-4815142, chr3:4816625-4816785
BHLHE40-AS1	RFX3	chr3:4774734-4776220, chr3:4770413-4773919
BHLHE40-AS1	RFX4	chr3:4774734-4776220, chr3:4770413-4773919
BHLHE40-AS1	RREB1	chr3:4751056-4751459, chr3:4774734-4776220, chr3:4813710-4815142, chr3:4770413-4773919, chr3:4816625-4816785
BHLHE40-AS1	RUNX2	chr3:4751056-4751459, chr3:4774734-4776220, chr3:4813710-4815142, chr3:4770413-4773919, chr3:4816625-4816785
BHLHE40-AS1	SCRT1	chr3:4770413-4773919, chr3:4751056-4751459, chr3:4774734-4776220, chr3:4813710-4815142, chr3:4816625-4816785
BHLHE40-AS1	SMAD3	chr3:4813710-4815142
BHLHE40-AS1	SOX4	chr3:4751056-4751459, chr3:4774734-4776220, chr3:4813710-4815142, chr3:4770413-4773919, chr3:4816625-4816785
BHLHE40-AS1	SP2	chr3:4751056-4751459, chr3:4774734-4776220, chr3:4813710-4815142, chr3:4770413-4773919, chr3:4816625-4816785
BHLHE40-AS1	SREBF2	chr3:4774734-4776220
BHLHE40-AS1	SRF	chr3:4751056-4751459, chr3:4774734-4776220, chr3:4813710-4815142, chr3:4770413-4773919, chr3:4816625-4816785
BHLHE40-AS1	STAT2	chr3:4751056-4751459, chr3:4774734-4776220, chr3:4813710-4815142, chr3:4770413-4773919, chr3:4816625-4816785
BHLHE40-AS1	STAT3	chr3:4813710-4815142
BHLHE40-AS1	TCF7L1	chr3:4751056-4751459, chr3:4774734-4776220, chr3:4813710-4815142, chr3:4770413-4773919, chr3:4816625-4816785
BHLHE40-AS1	TCF7L2	chr3:4751056-4751459
BHLHE40-AS1	TGIF1	chr3:4751056-4751459, chr3:4774734-4776220, chr3:4813710-4815142, chr3:4770413-4773919, chr3:4816625-4816785
BHLHE40-AS1	TP63	chr3:4813710-4815142, chr3:4751056-4751459, chr3:4774734-4776220, chr3:4770413-4773919, chr3:4816625-4816785
BHLHE40-AS1	YY1	chr3:4774734-4776220
BHLHE40-AS1	ZIC1	chr3:4813710-4815142, chr3:4751056-4751459, chr3:4774734-4776220, chr3:4770413-4773919, chr3:4816625-4816785
BHLHE40-AS1	ZNF24	chr3:4751056-4751459, chr3:4813710-4815142, chr3:4770413-4773919, chr3:4774734-4776220, chr3:4816625-4816785
BHLHE40-AS1	ZNF263	chr3:4751056-4751459, chr3:4774734-4776220, chr3:4813710-4815142, chr3:4770413-4773919, chr3:4816625-4816785
BHLHE40-AS1	ZNF384	chr3:4774734-4776220
ACBD6	ATF4	chr1:181120353-181123442
ACBD6	BATF3	chr1:181120353-181123442
ACBD6	CTCF	chr1:181120353-181123442
ACBD6	EGR1	chr1:181120353-181123442
ACBD6	EGR3	chr1:181120353-181123442
ACBD6	ESR2	chr1:181120353-181123442
ACBD6	ESRRB	chr1:181120353-181123442
ACBD6	GLIS1	chr1:181120353-181123442
ACBD6	GLIS3	chr1:181120353-181123442
ACBD6	HSF1	chr1:181120353-181123442
ACBD6	HSF2	chr1:181120353-181123442
ACBD6	IRF1	chr1:181120353-181123442
ACBD6	IRF2	chr1:181120353-181123442
ACBD6	IRF3	chr1:181120353-181123442
ACBD6	JUND	chr1:181120353-181123442
ACBD6	MAFG	chr1:181120353-181123442
ACBD6	MAFK	chr1:181120353-181123442
ACBD6	MEF2A	chr1:181120353-181123442
ACBD6	MEF2C	chr1:181120353-181123442
ACBD6	MEF2D	chr1:181120353-181123442
ACBD6	MITF	chr1:181120353-181123442
ACBD6	NR2C2	chr1:181120353-181123442
ACBD6	NR3C1	chr1:181120353-181123442
ACBD6	NR3C2	chr1:181120353-181123442
ACBD6	NR4A2	chr1:181120353-181123442
ACBD6	PKNOX1	chr1:181120353-181123442
ACBD6	PKNOX2	chr1:181120353-181123442
ACBD6	PLAG1	chr1:181120353-181123442
ACBD6	PPARA	chr1:181120353-181123442
ACBD6	PRDM1	chr1:181120353-181123442
ACBD6	RARA	chr1:181120353-181123442
ACBD6	SCRT1	chr1:181120353-181123442
ACBD6	SMAD2	chr1:181120353-181123442
ACBD6	SMAD3	chr1:181120353-181123442
ACBD6	SMAD4	chr1:181120353-181123442
ACBD6	SP4	chr1:181120353-181123442
ACBD6	SPI1	chr1:181120353-181123442
ACBD6	SRF	chr1:181120353-181123442
ACBD6	STAT2	chr1:181120353-181123442
ACBD6	TCF7L1	chr1:181120353-181123442
ACBD6	USF2	chr1:181120353-181123442
ACBD6	YY1	chr1:181120353-181123442
ACBD6	ZIC1	chr1:181120353-181123442
ACBD6	ZNF143	chr1:181120353-181123442
ACBD6	ZNF24	chr1:181120353-181123442
ACBD6	ZNF263	chr1:181120353-181123442
BCL2L2-PABPN1	CENPB	chr14:23573730-23574203
BCL2L2-PABPN1	E2F3	chr14:23573730-23574203
BCL2L2-PABPN1	EGR3	chr14:23573730-23574203
BCL2L2-PABPN1	EGR4	chr14:23573730-23574203
BCL2L2-PABPN1	ETS1	chr14:23573730-23574203
BCL2L2-PABPN1	HNF4A	chr14:23573730-23574203
BCL2L2-PABPN1	HNF4G	chr14:23573730-23574203
BCL2L2-PABPN1	IRF1	chr14:23573730-23574203
BCL2L2-PABPN1	IRF3	chr14:23573730-23574203
BCL2L2-PABPN1	KLF13	chr14:23573730-23574203
BCL2L2-PABPN1	MAF	chr14:23573730-23574203
BCL2L2-PABPN1	MAFF	chr14:23573730-23574203
BCL2L2-PABPN1	MEF2A	chr14:23573730-23574203
BCL2L2-PABPN1	MEF2C	chr14:23573730-23574203
BCL2L2-PABPN1	MEF2D	chr14:23573730-23574203
BCL2L2-PABPN1	MYBL2	chr14:23573730-23574203
BCL2L2-PABPN1	NFIC	chr14:23573730-23574203
BCL2L2-PABPN1	NFYA	chr14:23573730-23574203
BCL2L2-PABPN1	NR2C2	chr14:23573730-23574203
BCL2L2-PABPN1	ONECUT2	chr14:23573730-23574203
BCL2L2-PABPN1	PPARA	chr14:23573730-23574203
BCL2L2-PABPN1	PPARG	chr14:23573730-23574203
BCL2L2-PABPN1	REST	chr14:23573730-23574203
BCL2L2-PABPN1	RREB1	chr14:23573730-23574203
BCL2L2-PABPN1	RXRA	chr14:23573730-23574203
BCL2L2-PABPN1	RXRB	chr14:23573730-23574203
BCL2L2-PABPN1	RXRG	chr14:23573730-23574203
BCL2L2-PABPN1	SCRT1	chr14:23573730-23574203
BCL2L2-PABPN1	SP2	chr14:23573730-23574203
BCL2L2-PABPN1	SP4	chr14:23573730-23574203
BCL2L2-PABPN1	SPI1	chr14:23573730-23574203
BCL2L2-PABPN1	SREBF2	chr14:23573730-23574203
BCL2L2-PABPN1	STAT1	chr14:23573730-23574203
BCL2L2-PABPN1	STAT2	chr14:23573730-23574203
BCL2L2-PABPN1	VDR	chr14:23573730-23574203
BCL2L2-PABPN1	ZEB1	chr14:23573730-23574203
BCL2L2-PABPN1	ZIC1	chr14:23573730-23574203
BCL2L2-PABPN1	ZNF24	chr14:23573730-23574203
BCL2L2-PABPN1	ZNF263	chr14:23573730-23574203
BCL2L2-PABPN1	ZNF282	chr14:23573730-23574203
NBL1	ASCL1	chr1:19669688-19672584, chr1:19762071-19762492, chr1:19732361-19733640
NBL1	BACH2	chr1:19731111-19731963
NBL1	CEBPB	chr1:19732361-19733640
NBL1	CREB3	chr1:19666083-19666314, chr1:19669688-19672584, chr1:19680804-19681313, chr1:19762071-19762492, chr1:19673799-19674235, chr1:19731111-19731963, chr1:19732361-19733640
NBL1	CTCF	chr1:19669688-19672584, chr1:19731111-19731963, chr1:19666083-19666314, chr1:19680804-19681313, chr1:19762071-19762492, chr1:19673799-19674235, chr1:19732361-19733640
NBL1	EBF1	chr1:19669688-19672584, chr1:19666083-19666314, chr1:19680804-19681313, chr1:19762071-19762492, chr1:19673799-19674235, chr1:19731111-19731963, chr1:19732361-19733640
NBL1	EGR2	chr1:19732361-19733640
NBL1	EGR3	chr1:19666083-19666314, chr1:19669688-19672584, chr1:19680804-19681313, chr1:19762071-19762492, chr1:19673799-19674235, chr1:19731111-19731963, chr1:19732361-19733640
NBL1	EGR4	chr1:19666083-19666314, chr1:19669688-19672584, chr1:19680804-19681313, chr1:19762071-19762492, chr1:19673799-19674235, chr1:19731111-19731963, chr1:19732361-19733640
NBL1	ELF1	chr1:19680804-19681313
NBL1	ESR1	chr1:19666083-19666314, chr1:19669688-19672584, chr1:19680804-19681313, chr1:19762071-19762492, chr1:19673799-19674235, chr1:19731111-19731963, chr1:19732361-19733640
NBL1	ESRRB	chr1:19666083-19666314, chr1:19669688-19672584, chr1:19680804-19681313, chr1:19762071-19762492, chr1:19673799-19674235, chr1:19731111-19731963, chr1:19732361-19733640
NBL1	ETS1	chr1:19673799-19674235
NBL1	ETV6	chr1:19680804-19681313
NBL1	FOS	chr1:19762071-19762492, chr1:19731111-19731963
NBL1	FOSL2	chr1:19731111-19731963
NBL1	FOXP1	chr1:19666083-19666314, chr1:19669688-19672584, chr1:19680804-19681313, chr1:19762071-19762492, chr1:19673799-19674235, chr1:19731111-19731963, chr1:19732361-19733640
NBL1	GLIS1	chr1:19666083-19666314, chr1:19669688-19672584, chr1:19680804-19681313, chr1:19762071-19762492, chr1:19673799-19674235, chr1:19731111-19731963, chr1:19732361-19733640
NBL1	HMBOX1	chr1:19762071-19762492
NBL1	HSF1	chr1:19669688-19672584, chr1:19673799-19674235, chr1:19732361-19733640, chr1:19666083-19666314, chr1:19680804-19681313, chr1:19762071-19762492, chr1:19731111-19731963
NBL1	HSF2	chr1:19669688-19672584, chr1:19673799-19674235, chr1:19732361-19733640, chr1:19666083-19666314, chr1:19680804-19681313, chr1:19762071-19762492, chr1:19731111-19731963
NBL1	HSF4	chr1:19673799-19674235, chr1:19732361-19733640
NBL1	INSM1	chr1:19732361-19733640
NBL1	IRF1	chr1:19666083-19666314, chr1:19669688-19672584, chr1:19680804-19681313, chr1:19762071-19762492, chr1:19673799-19674235, chr1:19731111-19731963, chr1:19732361-19733640
NBL1	IRF2	chr1:19666083-19666314, chr1:19669688-19672584, chr1:19680804-19681313, chr1:19762071-19762492, chr1:19673799-19674235, chr1:19731111-19731963, chr1:19732361-19733640
NBL1	IRF3	chr1:19669688-19672584, chr1:19680804-19681313, chr1:19666083-19666314, chr1:19762071-19762492, chr1:19673799-19674235, chr1:19731111-19731963, chr1:19732361-19733640
NBL1	JUNB	chr1:19731111-19731963, chr1:19732361-19733640
NBL1	JUND	chr1:19762071-19762492, chr1:19731111-19731963
NBL1	KLF13	chr1:19666083-19666314, chr1:19669688-19672584, chr1:19680804-19681313, chr1:19762071-19762492, chr1:19673799-19674235, chr1:19731111-19731963, chr1:19732361-19733640
NBL1	LHX2	chr1:19732361-19733640
NBL1	LHX6	chr1:19732361-19733640
NBL1	MAF	chr1:19731111-19731963
NBL1	MAFK	chr1:19666083-19666314
NBL1	MEF2A	chr1:19666083-19666314, chr1:19669688-19672584, chr1:19680804-19681313, chr1:19762071-19762492, chr1:19673799-19674235, chr1:19731111-19731963, chr1:19732361-19733640
NBL1	MEF2C	chr1:19666083-19666314, chr1:19669688-19672584, chr1:19680804-19681313, chr1:19762071-19762492, chr1:19673799-19674235, chr1:19731111-19731963, chr1:19732361-19733640
NBL1	MEF2D	chr1:19666083-19666314, chr1:19669688-19672584, chr1:19680804-19681313, chr1:19762071-19762492, chr1:19673799-19674235, chr1:19731111-19731963, chr1:19732361-19733640
NBL1	MGA	chr1:19732361-19733640
NBL1	MTF1	chr1:19669688-19672584
NBL1	MZF1	chr1:19673799-19674235
NBL1	NFATC2	chr1:19680804-19681313, chr1:19673799-19674235
NBL1	NFIL3	chr1:19732361-19733640
NBL1	NFYA	chr1:19669688-19672584, chr1:19666083-19666314, chr1:19680804-19681313, chr1:19762071-19762492, chr1:19673799-19674235, chr1:19731111-19731963, chr1:19732361-19733640
NBL1	NFYB	chr1:19669688-19672584, chr1:19762071-19762492
NBL1	NR1H2	chr1:19666083-19666314, chr1:19669688-19672584, chr1:19680804-19681313, chr1:19762071-19762492, chr1:19673799-19674235, chr1:19731111-19731963, chr1:19732361-19733640
NBL1	NR2C2	chr1:19732361-19733640
NBL1	NR2F1	chr1:19732361-19733640
NBL1	NR3C1	chr1:19669688-19672584, chr1:19732361-19733640
NBL1	NR4A1	chr1:19731111-19731963
NBL1	NR4A2	chr1:19669688-19672584, chr1:19731111-19731963, chr1:19732361-19733640
NBL1	PBX2	chr1:19732361-19733640
NBL1	PBX3	chr1:19666083-19666314, chr1:19669688-19672584, chr1:19680804-19681313, chr1:19762071-19762492, chr1:19673799-19674235, chr1:19731111-19731963, chr1:19732361-19733640
NBL1	PKNOX1	chr1:19666083-19666314, chr1:19669688-19672584, chr1:19680804-19681313, chr1:19762071-19762492, chr1:19673799-19674235, chr1:19731111-19731963, chr1:19732361-19733640
NBL1	PKNOX2	chr1:19666083-19666314, chr1:19669688-19672584, chr1:19680804-19681313, chr1:19762071-19762492, chr1:19673799-19674235, chr1:19731111-19731963, chr1:19732361-19733640
NBL1	PLAG1	chr1:19669688-19672584, chr1:19666083-19666314, chr1:19680804-19681313, chr1:19762071-19762492, chr1:19673799-19674235, chr1:19731111-19731963, chr1:19732361-19733640
NBL1	POU6F1	chr1:19732361-19733640
NBL1	POU6F2	chr1:19680804-19681313, chr1:19732361-19733640
NBL1	PPARG	chr1:19666083-19666314, chr1:19669688-19672584, chr1:19680804-19681313, chr1:19762071-19762492, chr1:19673799-19674235, chr1:19731111-19731963, chr1:19732361-19733640
NBL1	PRDM1	chr1:19666083-19666314, chr1:19669688-19672584, chr1:19680804-19681313, chr1:19762071-19762492, chr1:19673799-19674235, chr1:19731111-19731963, chr1:19732361-19733640
NBL1	REST	chr1:19666083-19666314, chr1:19669688-19672584, chr1:19680804-19681313, chr1:19762071-19762492, chr1:19673799-19674235, chr1:19731111-19731963, chr1:19732361-19733640
NBL1	RFX5	chr1:19673799-19674235, chr1:19731111-19731963
NBL1	RUNX1	chr1:19732361-19733640
NBL1	RUNX2	chr1:19669688-19672584, chr1:19732361-19733640
NBL1	SNAI2	chr1:19762071-19762492
NBL1	SOX15	chr1:19731111-19731963
NBL1	SP2	chr1:19680804-19681313, chr1:19732361-19733640, chr1:19666083-19666314, chr1:19669688-19672584, chr1:19762071-19762492, chr1:19673799-19674235, chr1:19731111-19731963
NBL1	SP4	chr1:19666083-19666314, chr1:19669688-19672584, chr1:19680804-19681313, chr1:19762071-19762492, chr1:19673799-19674235, chr1:19731111-19731963, chr1:19732361-19733640
NBL1	SREBF2	chr1:19680804-19681313
NBL1	SRF	chr1:19731111-19731963, chr1:19666083-19666314, chr1:19669688-19672584, chr1:19680804-19681313, chr1:19762071-19762492, chr1:19673799-19674235, chr1:19732361-19733640
NBL1	STAT1	chr1:19666083-19666314, chr1:19669688-19672584, chr1:19680804-19681313, chr1:19762071-19762492, chr1:19673799-19674235, chr1:19731111-19731963, chr1:19732361-19733640
NBL1	STAT2	chr1:19666083-19666314, chr1:19669688-19672584, chr1:19680804-19681313, chr1:19762071-19762492, chr1:19673799-19674235, chr1:19731111-19731963, chr1:19732361-19733640
NBL1	TBX19	chr1:19666083-19666314, chr1:19669688-19672584, chr1:19680804-19681313, chr1:19762071-19762492, chr1:19673799-19674235, chr1:19731111-19731963, chr1:19732361-19733640
NBL1	TCF3	chr1:19673799-19674235, chr1:19731111-19731963
NBL1	TCF4	chr1:19762071-19762492, chr1:19673799-19674235, chr1:19731111-19731963
NBL1	TCF7L1	chr1:19666083-19666314, chr1:19669688-19672584, chr1:19680804-19681313, chr1:19762071-19762492, chr1:19673799-19674235, chr1:19731111-19731963, chr1:19732361-19733640
NBL1	TCF7L2	chr1:19731111-19731963
NBL1	TP53	chr1:19666083-19666314, chr1:19669688-19672584, chr1:19680804-19681313, chr1:19762071-19762492, chr1:19673799-19674235, chr1:19731111-19731963, chr1:19732361-19733640
NBL1	USF2	chr1:19731111-19731963
NBL1	YY1	chr1:19680804-19681313, chr1:19762071-19762492
NBL1	ZBTB18	chr1:19666083-19666314, chr1:19669688-19672584, chr1:19680804-19681313, chr1:19762071-19762492, chr1:19673799-19674235, chr1:19731111-19731963, chr1:19732361-19733640
NBL1	ZBTB33	chr1:19666083-19666314, chr1:19669688-19672584, chr1:19680804-19681313, chr1:19762071-19762492, chr1:19673799-19674235, chr1:19731111-19731963, chr1:19732361-19733640
NBL1	ZEB1	chr1:19762071-19762492, chr1:19673799-19674235, chr1:19731111-19731963
NBL1	ZIC1	chr1:19666083-19666314, chr1:19669688-19672584, chr1:19680804-19681313, chr1:19762071-19762492, chr1:19673799-19674235, chr1:19731111-19731963, chr1:19732361-19733640
NBL1	ZNF24	chr1:19666083-19666314, chr1:19669688-19672584, chr1:19680804-19681313, chr1:19762071-19762492, chr1:19673799-19674235, chr1:19731111-19731963, chr1:19732361-19733640
NBL1	ZNF263	chr1:19666083-19666314, chr1:19669688-19672584, chr1:19680804-19681313, chr1:19762071-19762492, chr1:19673799-19674235, chr1:19731111-19731963, chr1:19732361-19733640
NBL1	ZNF740	chr1:19732361-19733640
CDH10	CREB3L1	chr5:24237869-24240643
CDH10	EGR3	chr5:24233682-24234003, chr5:24234350-24235031, chr5:24237869-24240643
CDH10	ELK1	chr5:24234350-24235031
CDH10	ELK3	chr5:24234350-24235031
CDH10	FOSL2	chr5:24234350-24235031
CDH10	FOXK1	chr5:24237869-24240643
CDH10	FOXP1	chr5:24237869-24240643
CDH10	HSF1	chr5:24233682-24234003, chr5:24234350-24235031, chr5:24237869-24240643
CDH10	HSF2	chr5:24237869-24240643
CDH10	IRF1	chr5:24233682-24234003, chr5:24234350-24235031, chr5:24237869-24240643
CDH10	IRF2	chr5:24233682-24234003, chr5:24234350-24235031, chr5:24237869-24240643
CDH10	IRF3	chr5:24233682-24234003, chr5:24234350-24235031, chr5:24237869-24240643
CDH10	IRF5	chr5:24234350-24235031
CDH10	JDP2	chr5:24234350-24235031
CDH10	JUND	chr5:24234350-24235031
CDH10	MAFK	chr5:24233682-24234003, chr5:24234350-24235031, chr5:24237869-24240643
CDH10	MEF2C	chr5:24237869-24240643
CDH10	MTF1	chr5:24233682-24234003, chr5:24234350-24235031, chr5:24237869-24240643
CDH10	NFATC3	chr5:24233682-24234003
CDH10	NFIC	chr5:24237869-24240643
CDH10	NFKB1	chr5:24234350-24235031
CDH10	NR1H2	chr5:24233682-24234003, chr5:24234350-24235031, chr5:24237869-24240643
CDH10	ONECUT2	chr5:24233682-24234003, chr5:24234350-24235031, chr5:24237869-24240643
CDH10	PKNOX1	chr5:24233682-24234003, chr5:24234350-24235031, chr5:24237869-24240643
CDH10	PKNOX2	chr5:24233682-24234003, chr5:24234350-24235031, chr5:24237869-24240643
CDH10	POU2F2	chr5:24237869-24240643
CDH10	PPARA	chr5:24234350-24235031, chr5:24237869-24240643
CDH10	PPARG	chr5:24233682-24234003, chr5:24234350-24235031, chr5:24237869-24240643
CDH10	PRDM1	chr5:24233682-24234003, chr5:24234350-24235031, chr5:24237869-24240643
CDH10	RARA	chr5:24233682-24234003, chr5:24234350-24235031, chr5:24237869-24240643
CDH10	RFX2	chr5:24233682-24234003, chr5:24234350-24235031, chr5:24237869-24240643
CDH10	RREB1	chr5:24233682-24234003, chr5:24234350-24235031, chr5:24237869-24240643
CDH10	RUNX2	chr5:24237869-24240643
CDH10	RXRA	chr5:24233682-24234003, chr5:24234350-24235031, chr5:24237869-24240643
CDH10	RXRB	chr5:24233682-24234003, chr5:24234350-24235031, chr5:24237869-24240643
CDH10	SCRT1	chr5:24237869-24240643
CDH10	SP4	chr5:24233682-24234003, chr5:24234350-24235031, chr5:24237869-24240643
CDH10	SRF	chr5:24237869-24240643
CDH10	STAT1	chr5:24234350-24235031, chr5:24237869-24240643
CDH10	STAT2	chr5:24237869-24240643
CDH10	STAT3	chr5:24234350-24235031
CDH10	TCF7L2	chr5:24237869-24240643
CDH10	ZIC1	chr5:24233682-24234003, chr5:24234350-24235031, chr5:24237869-24240643
CDH10	ZNF263	chr5:24233682-24234003, chr5:24234350-24235031, chr5:24237869-24240643
CDH10	ZNF282	chr5:24233682-24234003, chr5:24234350-24235031, chr5:24237869-24240643
SHANK2-AS1	BACH2	chr11:70322385-70337127
SHANK2-AS1	BATF3	chr11:70322385-70337127
SHANK2-AS1	CTCF	chr11:70322385-70337127
SHANK2-AS1	E2F3	chr11:70322385-70337127
SHANK2-AS1	EGR1	chr11:70322385-70337127
SHANK2-AS1	EGR3	chr11:70322385-70337127
SHANK2-AS1	EGR4	chr11:70322385-70337127
SHANK2-AS1	ESR1	chr11:70322385-70337127
SHANK2-AS1	ESR2	chr11:70322385-70337127
SHANK2-AS1	HNF4A	chr11:70322385-70337127
SHANK2-AS1	HSF1	chr11:70322385-70337127
SHANK2-AS1	HSF2	chr11:70322385-70337127
SHANK2-AS1	IRF1	chr11:70322385-70337127
SHANK2-AS1	IRF2	chr11:70322385-70337127
SHANK2-AS1	IRF3	chr11:70322385-70337127
SHANK2-AS1	JUND	chr11:70322385-70337127
SHANK2-AS1	MAF	chr11:70322385-70337127
SHANK2-AS1	MAFF	chr11:70322385-70337127
SHANK2-AS1	MAFG	chr11:70322385-70337127
SHANK2-AS1	MEF2A	chr11:70322385-70337127
SHANK2-AS1	MTF1	chr11:70322385-70337127
SHANK2-AS1	NFIC	chr11:70322385-70337127
SHANK2-AS1	NFYA	chr11:70322385-70337127
SHANK2-AS1	NR1H2	chr11:70322385-70337127
SHANK2-AS1	NR2C2	chr11:70322385-70337127
SHANK2-AS1	NR3C1	chr11:70322385-70337127
SHANK2-AS1	NR3C2	chr11:70322385-70337127
SHANK2-AS1	PLAG1	chr11:70322385-70337127
SHANK2-AS1	PPARG	chr11:70322385-70337127
SHANK2-AS1	PRDM1	chr11:70322385-70337127
SHANK2-AS1	RARA	chr11:70322385-70337127
SHANK2-AS1	REST	chr11:70322385-70337127
SHANK2-AS1	RFX2	chr11:70322385-70337127
SHANK2-AS1	RFX5	chr11:70322385-70337127
SHANK2-AS1	RXRA	chr11:70322385-70337127
SHANK2-AS1	RXRB	chr11:70322385-70337127
SHANK2-AS1	SCRT1	chr11:70322385-70337127
SHANK2-AS1	SMAD2	chr11:70322385-70337127
SHANK2-AS1	SMAD3	chr11:70322385-70337127
SHANK2-AS1	SOX4	chr11:70322385-70337127
SHANK2-AS1	SOX8	chr11:70322385-70337127
SHANK2-AS1	SP2	chr11:70322385-70337127
SHANK2-AS1	SP4	chr11:70322385-70337127
SHANK2-AS1	SPI1	chr11:70322385-70337127
SHANK2-AS1	SRF	chr11:70322385-70337127
SHANK2-AS1	TP63	chr11:70322385-70337127
SHANK2-AS1	ZIC1	chr11:70322385-70337127
SHANK2-AS1	ZNF143	chr11:70322385-70337127
SHANK2-AS1	ZNF263	chr11:70322385-70337127
SHANK2-AS1	ZNF282	chr11:70322385-70337127
UGDH-AS1	CTCF	chr4:39885875-39886024
UGDH-AS1	EGR1	chr4:39885875-39886024
UGDH-AS1	ESR1	chr4:39885875-39886024
UGDH-AS1	ESR2	chr4:39885875-39886024
UGDH-AS1	FOXK1	chr4:39885875-39886024
UGDH-AS1	GLIS1	chr4:39885875-39886024
UGDH-AS1	GLIS3	chr4:39885875-39886024
UGDH-AS1	IRF1	chr4:39885875-39886024
UGDH-AS1	MEF2A	chr4:39885875-39886024
UGDH-AS1	MEF2C	chr4:39885875-39886024
UGDH-AS1	MEF2D	chr4:39885875-39886024
UGDH-AS1	MEIS1	chr4:39885875-39886024
UGDH-AS1	MEIS2	chr4:39885875-39886024
UGDH-AS1	MEIS3	chr4:39885875-39886024
UGDH-AS1	MZF1	chr4:39885875-39886024
UGDH-AS1	NR3C1	chr4:39885875-39886024
UGDH-AS1	ONECUT2	chr4:39885875-39886024
UGDH-AS1	PAX5	chr4:39885875-39886024
UGDH-AS1	PKNOX1	chr4:39885875-39886024
UGDH-AS1	PKNOX2	chr4:39885875-39886024
UGDH-AS1	PLAG1	chr4:39885875-39886024
UGDH-AS1	RARA	chr4:39885875-39886024
UGDH-AS1	REST	chr4:39885875-39886024
UGDH-AS1	RREB1	chr4:39885875-39886024
UGDH-AS1	SOX4	chr4:39885875-39886024
UGDH-AS1	SP2	chr4:39885875-39886024
UGDH-AS1	SP4	chr4:39885875-39886024
UGDH-AS1	STAT1	chr4:39885875-39886024
UGDH-AS1	STAT2	chr4:39885875-39886024
UGDH-AS1	TP53	chr4:39885875-39886024
UGDH-AS1	TP63	chr4:39885875-39886024
UGDH-AS1	VDR	chr4:39885875-39886024
UGDH-AS1	ZNF24	chr4:39885875-39886024
UGDH-AS1	ZNF263	chr4:39885875-39886024
CDH11	AR	chr16:65831395-65832478
CDH11	ATF4	chr16:65831395-65832478
CDH11	BACH2	chr16:65345931-65346073, chr16:65829617-65831166, chr16:65831395-65832478, chr16:66131115-66131699, chr16:66132042-66132569, chr16:66133230-66134181
CDH11	CREB3	chr16:65831395-65832478
CDH11	CREB3L1	chr16:65345931-65346073, chr16:65829617-65831166, chr16:65831395-65832478, chr16:66131115-66131699, chr16:66132042-66132569, chr16:66133230-66134181
CDH11	EGR4	chr16:65345931-65346073, chr16:65829617-65831166, chr16:65831395-65832478, chr16:66131115-66131699, chr16:66132042-66132569, chr16:66133230-66134181
CDH11	ELF1	chr16:65829617-65831166
CDH11	ESR2	chr16:65345931-65346073, chr16:65829617-65831166, chr16:65831395-65832478, chr16:66131115-66131699, chr16:66132042-66132569, chr16:66133230-66134181
CDH11	ETS1	chr16:66131115-66131699
CDH11	FOXF2	chr16:65829617-65831166, chr16:65831395-65832478
CDH11	FOXP1	chr16:65345931-65346073, chr16:65829617-65831166, chr16:65831395-65832478, chr16:66131115-66131699, chr16:66132042-66132569, chr16:66133230-66134181
CDH11	FOXP2	chr16:65829617-65831166
CDH11	GLIS1	chr16:65345931-65346073, chr16:65829617-65831166, chr16:65831395-65832478, chr16:66131115-66131699, chr16:66132042-66132569, chr16:66133230-66134181
CDH11	GLIS3	chr16:65831395-65832478, chr16:65345931-65346073, chr16:65829617-65831166, chr16:66131115-66131699, chr16:66132042-66132569, chr16:66133230-66134181
CDH11	HIC2	chr16:65345931-65346073
CDH11	HNF4A	chr16:65345931-65346073, chr16:65829617-65831166, chr16:65831395-65832478, chr16:66131115-66131699, chr16:66132042-66132569, chr16:66133230-66134181
CDH11	ID4	chr16:66131115-66131699
CDH11	IRF2	chr16:65345931-65346073, chr16:65829617-65831166, chr16:65831395-65832478, chr16:66131115-66131699, chr16:66132042-66132569, chr16:66133230-66134181
CDH11	KLF13	chr16:65345931-65346073, chr16:65829617-65831166, chr16:65831395-65832478, chr16:66131115-66131699, chr16:66132042-66132569, chr16:66133230-66134181
CDH11	KLF16	chr16:65831395-65832478, chr16:66133230-66134181
CDH11	KLF5	chr16:65831395-65832478, chr16:66131115-66131699
CDH11	KLF9	chr16:65831395-65832478
CDH11	MAF	chr16:65345931-65346073, chr16:65829617-65831166, chr16:65831395-65832478, chr16:66131115-66131699, chr16:66132042-66132569, chr16:66133230-66134181
CDH11	MAFG	chr16:65345931-65346073, chr16:65829617-65831166, chr16:65831395-65832478, chr16:66131115-66131699, chr16:66132042-66132569, chr16:66133230-66134181
CDH11	MAFK	chr16:65345931-65346073, chr16:65829617-65831166, chr16:65831395-65832478, chr16:66131115-66131699, chr16:66132042-66132569, chr16:66133230-66134181
CDH11	MAX	chr16:66133230-66134181
CDH11	MEF2C	chr16:65345931-65346073, chr16:65829617-65831166, chr16:65831395-65832478, chr16:66131115-66131699, chr16:66132042-66132569, chr16:66133230-66134181
CDH11	MEF2D	chr16:65345931-65346073, chr16:65829617-65831166, chr16:65831395-65832478, chr16:66131115-66131699, chr16:66132042-66132569, chr16:66133230-66134181
CDH11	MLX	chr16:66132042-66132569
CDH11	MLXIPL	chr16:66133230-66134181
CDH11	MXI1	chr16:66133230-66134181
CDH11	MZF1	chr16:66131115-66131699
CDH11	NFE2L2	chr16:65829617-65831166, chr16:65831395-65832478
CDH11	NFIC	chr16:65345931-65346073, chr16:65829617-65831166, chr16:65831395-65832478, chr16:66131115-66131699, chr16:66132042-66132569, chr16:66133230-66134181
CDH11	NFIX	chr16:66132042-66132569
CDH11	NFKB1	chr16:65345931-65346073, chr16:65829617-65831166, chr16:65831395-65832478, chr16:66131115-66131699, chr16:66132042-66132569, chr16:66133230-66134181
CDH11	NFYB	chr16:65829617-65831166, chr16:65345931-65346073, chr16:65831395-65832478, chr16:66131115-66131699, chr16:66132042-66132569, chr16:66133230-66134181
CDH11	NR1H2	chr16:65345931-65346073, chr16:65829617-65831166, chr16:65831395-65832478, chr16:66131115-66131699, chr16:66132042-66132569, chr16:66133230-66134181
CDH11	NR2C2	chr16:65831395-65832478, chr16:65345931-65346073, chr16:65829617-65831166, chr16:66131115-66131699, chr16:66132042-66132569, chr16:66133230-66134181
CDH11	NR3C1	chr16:65345931-65346073, chr16:65829617-65831166, chr16:65831395-65832478, chr16:66131115-66131699, chr16:66132042-66132569, chr16:66133230-66134181
CDH11	NR3C2	chr16:65345931-65346073, chr16:65829617-65831166, chr16:65831395-65832478, chr16:66131115-66131699, chr16:66132042-66132569, chr16:66133230-66134181
CDH11	NR4A2	chr16:65345931-65346073, chr16:65829617-65831166, chr16:65831395-65832478, chr16:66131115-66131699, chr16:66132042-66132569, chr16:66133230-66134181
CDH11	PKNOX1	chr16:65345931-65346073, chr16:65829617-65831166, chr16:65831395-65832478, chr16:66131115-66131699, chr16:66132042-66132569, chr16:66133230-66134181
CDH11	PKNOX2	chr16:65345931-65346073, chr16:65829617-65831166, chr16:65831395-65832478, chr16:66131115-66131699, chr16:66132042-66132569, chr16:66133230-66134181
CDH11	PLAG1	chr16:65345931-65346073, chr16:65829617-65831166, chr16:65831395-65832478, chr16:66131115-66131699, chr16:66132042-66132569, chr16:66133230-66134181
CDH11	POU2F1	chr16:65829617-65831166, chr16:66133230-66134181
CDH11	POU2F2	chr16:66133230-66134181
CDH11	POU3F1	chr16:66133230-66134181
CDH11	PPARA	chr16:65345931-65346073, chr16:65829617-65831166, chr16:65831395-65832478, chr16:66131115-66131699, chr16:66132042-66132569, chr16:66133230-66134181
CDH11	PPARG	chr16:65345931-65346073, chr16:65829617-65831166, chr16:65831395-65832478, chr16:66131115-66131699, chr16:66132042-66132569, chr16:66133230-66134181
CDH11	RARA	chr16:65345931-65346073, chr16:65829617-65831166, chr16:65831395-65832478, chr16:66131115-66131699, chr16:66132042-66132569, chr16:66133230-66134181
CDH11	RBPJ	chr16:66132042-66132569
CDH11	REL	chr16:66131115-66131699
CDH11	REST	chr16:65345931-65346073, chr16:65829617-65831166, chr16:65831395-65832478, chr16:66131115-66131699, chr16:66132042-66132569, chr16:66133230-66134181
CDH11	RORA	chr16:65345931-65346073, chr16:65829617-65831166, chr16:65831395-65832478, chr16:66131115-66131699, chr16:66132042-66132569, chr16:66133230-66134181
CDH11	RREB1	chr16:65831395-65832478, chr16:66131115-66131699, chr16:65345931-65346073, chr16:65829617-65831166, chr16:66132042-66132569, chr16:66133230-66134181
CDH11	RUNX2	chr16:65831395-65832478, chr16:66131115-66131699
CDH11	RXRA	chr16:65345931-65346073, chr16:65829617-65831166, chr16:65831395-65832478, chr16:66131115-66131699, chr16:66132042-66132569, chr16:66133230-66134181
CDH11	RXRB	chr16:65345931-65346073, chr16:65829617-65831166, chr16:65831395-65832478, chr16:66131115-66131699, chr16:66132042-66132569, chr16:66133230-66134181
CDH11	RXRG	chr16:65345931-65346073, chr16:65829617-65831166, chr16:65831395-65832478, chr16:66131115-66131699, chr16:66132042-66132569, chr16:66133230-66134181
CDH11	SCRT1	chr16:65345931-65346073, chr16:65829617-65831166, chr16:65831395-65832478, chr16:66131115-66131699, chr16:66132042-66132569, chr16:66133230-66134181
CDH11	SOX10	chr16:65829617-65831166, chr16:66131115-66131699, chr16:66133230-66134181
CDH11	SOX8	chr16:65345931-65346073, chr16:65829617-65831166, chr16:65831395-65832478, chr16:66131115-66131699, chr16:66132042-66132569, chr16:66133230-66134181
CDH11	SP1	chr16:65345931-65346073, chr16:66133230-66134181
CDH11	SP2	chr16:65345931-65346073, chr16:65829617-65831166, chr16:65831395-65832478, chr16:66131115-66131699, chr16:66132042-66132569, chr16:66133230-66134181
CDH11	SP3	chr16:65831395-65832478
CDH11	SP4	chr16:65345931-65346073, chr16:65829617-65831166, chr16:65831395-65832478, chr16:66131115-66131699, chr16:66132042-66132569, chr16:66133230-66134181
CDH11	SPI1	chr16:65345931-65346073, chr16:65829617-65831166, chr16:65831395-65832478, chr16:66131115-66131699, chr16:66132042-66132569, chr16:66133230-66134181
CDH11	SREBF2	chr16:66132042-66132569
CDH11	STAT2	chr16:65345931-65346073, chr16:65829617-65831166, chr16:65831395-65832478, chr16:66131115-66131699, chr16:66132042-66132569, chr16:66133230-66134181
CDH11	TEAD1	chr16:65829617-65831166, chr16:65831395-65832478
CDH11	TFCP2	chr16:65831395-65832478
CDH11	TP63	chr16:65345931-65346073, chr16:65829617-65831166, chr16:65831395-65832478, chr16:66131115-66131699, chr16:66132042-66132569, chr16:66133230-66134181
CDH11	USF2	chr16:66133230-66134181
CDH11	ZEB1	chr16:66131115-66131699
CDH11	ZIC1	chr16:65345931-65346073, chr16:65829617-65831166, chr16:65831395-65832478, chr16:66131115-66131699, chr16:66132042-66132569, chr16:66133230-66134181
CDH11	ZNF143	chr16:65345931-65346073, chr16:65829617-65831166, chr16:65831395-65832478, chr16:66131115-66131699, chr16:66132042-66132569, chr16:66133230-66134181
CDH11	ZNF24	chr16:65345931-65346073, chr16:65829617-65831166, chr16:65831395-65832478, chr16:66131115-66131699, chr16:66132042-66132569, chr16:66133230-66134181
CDH11	ZNF263	chr16:65345931-65346073, chr16:65829617-65831166, chr16:65831395-65832478, chr16:66131115-66131699, chr16:66132042-66132569, chr16:66133230-66134181
CDH11	ZNF282	chr16:65345931-65346073, chr16:65829617-65831166, chr16:65831395-65832478, chr16:66131115-66131699, chr16:66132042-66132569, chr16:66133230-66134181
CDH11	ZNF384	chr16:65829617-65831166, chr16:65831395-65832478, chr16:66131115-66131699
CDH12	ASCL1	chr5:22770683-22771150
CDH12	BATF3	chr5:21920264-21920732, chr5:21921238-21922292, chr5:22770264-22770465, chr5:22770683-22771150, chr5:22771401-22772068
CDH12	EBF1	chr5:21920264-21920732, chr5:21921238-21922292, chr5:22770264-22770465, chr5:22770683-22771150, chr5:22771401-22772068
CDH12	EGR2	chr5:22771401-22772068
CDH12	EGR3	chr5:21920264-21920732, chr5:21921238-21922292, chr5:22770264-22770465, chr5:22770683-22771150, chr5:22771401-22772068
CDH12	EGR4	chr5:21920264-21920732, chr5:21921238-21922292, chr5:22770264-22770465, chr5:22770683-22771150, chr5:22771401-22772068
CDH12	FOS	chr5:21920264-21920732, chr5:21921238-21922292
CDH12	GCM2	chr5:21921238-21922292
CDH12	GLIS1	chr5:21920264-21920732, chr5:21921238-21922292, chr5:22770264-22770465, chr5:22770683-22771150, chr5:22771401-22772068
CDH12	GLIS3	chr5:21920264-21920732, chr5:21921238-21922292, chr5:22770264-22770465, chr5:22770683-22771150, chr5:22771401-22772068
CDH12	HESX1	chr5:22770683-22771150
CDH12	HNF4G	chr5:21921238-21922292, chr5:21920264-21920732, chr5:22770264-22770465, chr5:22770683-22771150, chr5:22771401-22772068
CDH12	IRF1	chr5:21920264-21920732, chr5:21921238-21922292, chr5:22770264-22770465, chr5:22770683-22771150, chr5:22771401-22772068
CDH12	IRF3	chr5:22770264-22770465
CDH12	JUN	chr5:21920264-21920732, chr5:21921238-21922292, chr5:22770264-22770465, chr5:22770683-22771150, chr5:22771401-22772068
CDH12	JUNB	chr5:21921238-21922292
CDH12	JUND	chr5:21920264-21920732, chr5:21921238-21922292, chr5:22770264-22770465, chr5:22770683-22771150, chr5:22771401-22772068
CDH12	KLF13	chr5:21920264-21920732, chr5:21921238-21922292, chr5:22770264-22770465, chr5:22770683-22771150, chr5:22771401-22772068
CDH12	KLF5	chr5:21920264-21920732, chr5:21921238-21922292
CDH12	KLF9	chr5:21920264-21920732, chr5:22771401-22772068
CDH12	MAF	chr5:22770683-22771150, chr5:21920264-21920732, chr5:21921238-21922292, chr5:22770264-22770465, chr5:22771401-22772068
CDH12	MAFK	chr5:21920264-21920732, chr5:22771401-22772068
CDH12	MEF2A	chr5:21920264-21920732, chr5:21921238-21922292, chr5:22770264-22770465, chr5:22770683-22771150, chr5:22771401-22772068
CDH12	MEIS3	chr5:21921238-21922292
CDH12	MITF	chr5:22770683-22771150, chr5:21920264-21920732, chr5:21921238-21922292, chr5:22770264-22770465, chr5:22771401-22772068
CDH12	MZF1	chr5:21921238-21922292, chr5:22771401-22772068
CDH12	NFATC3	chr5:22770683-22771150
CDH12	NFIC	chr5:21920264-21920732, chr5:21921238-21922292, chr5:22770264-22770465, chr5:22770683-22771150, chr5:22771401-22772068
CDH12	NFKB1	chr5:21920264-21920732, chr5:21921238-21922292, chr5:22770264-22770465, chr5:22770683-22771150, chr5:22771401-22772068
CDH12	NR1H2	chr5:21920264-21920732, chr5:21921238-21922292, chr5:22770264-22770465, chr5:22770683-22771150, chr5:22771401-22772068
CDH12	NR2C2	chr5:22771401-22772068, chr5:21920264-21920732, chr5:21921238-21922292, chr5:22770264-22770465, chr5:22770683-22771150
CDH12	NR2F1	chr5:22770683-22771150
CDH12	NR2F2	chr5:22770683-22771150
CDH12	NR3C1	chr5:21920264-21920732, chr5:21921238-21922292, chr5:22770264-22770465, chr5:22770683-22771150, chr5:22771401-22772068
CDH12	NR4A2	chr5:22770683-22771150
CDH12	PBX3	chr5:21920264-21920732, chr5:21921238-21922292, chr5:22770264-22770465, chr5:22770683-22771150, chr5:22771401-22772068
CDH12	PKNOX2	chr5:21920264-21920732, chr5:21921238-21922292, chr5:22770264-22770465, chr5:22770683-22771150, chr5:22771401-22772068
CDH12	POU2F2	chr5:21920264-21920732, chr5:21921238-21922292, chr5:22770264-22770465, chr5:22770683-22771150, chr5:22771401-22772068
CDH12	POU3F2	chr5:22771401-22772068
CDH12	PPARA	chr5:22771401-22772068
CDH12	PPARG	chr5:22771401-22772068, chr5:21920264-21920732, chr5:21921238-21922292, chr5:22770264-22770465, chr5:22770683-22771150
CDH12	REST	chr5:21920264-21920732, chr5:21921238-21922292, chr5:22770264-22770465, chr5:22770683-22771150, chr5:22771401-22772068
CDH12	RFX2	chr5:22771401-22772068
CDH12	RFX3	chr5:22771401-22772068
CDH12	RORA	chr5:21921238-21922292
CDH12	RORB	chr5:21921238-21922292
CDH12	RXRB	chr5:22771401-22772068, chr5:21920264-21920732, chr5:21921238-21922292, chr5:22770264-22770465, chr5:22770683-22771150
CDH12	SOX10	chr5:21920264-21920732, chr5:21921238-21922292, chr5:22771401-22772068
CDH12	SP2	chr5:21920264-21920732
CDH12	SP3	chr5:21920264-21920732
CDH12	SREBF1	chr5:21920264-21920732
CDH12	SRF	chr5:21921238-21922292, chr5:21920264-21920732, chr5:22770264-22770465, chr5:22770683-22771150, chr5:22771401-22772068
CDH12	STAT2	chr5:21920264-21920732, chr5:21921238-21922292, chr5:22770264-22770465, chr5:22770683-22771150, chr5:22771401-22772068
CDH12	TCF7L1	chr5:21920264-21920732, chr5:21921238-21922292, chr5:22770264-22770465, chr5:22770683-22771150, chr5:22771401-22772068
CDH12	TCF7L2	chr5:21920264-21920732, chr5:21921238-21922292, chr5:22770264-22770465, chr5:22770683-22771150, chr5:22771401-22772068
CDH12	TEAD1	chr5:21920264-21920732
CDH12	TFE3	chr5:22770683-22771150
CDH12	TP53	chr5:21920264-21920732
CDH12	TP63	chr5:21921238-21922292
CDH12	USF1	chr5:22770683-22771150
CDH12	USF2	chr5:21920264-21920732, chr5:22770683-22771150
CDH12	YY1	chr5:21921238-21922292
CDH12	ZNF143	chr5:21920264-21920732
CDH12	ZNF24	chr5:21920264-21920732, chr5:21921238-21922292, chr5:22770264-22770465, chr5:22770683-22771150, chr5:22771401-22772068
CDH12	ZNF263	chr5:21920264-21920732, chr5:21921238-21922292, chr5:22770264-22770465, chr5:22770683-22771150, chr5:22771401-22772068
CDH12	ZNF282	chr5:21920264-21920732, chr5:21921238-21922292, chr5:22770264-22770465, chr5:22770683-22771150, chr5:22771401-22772068
ACTR1A	BHLHE41	chr10:104302492-104303086
ACTR1A	CREB1	chr10:104302492-104303086
ACTR1A	CTCF	chr10:104380799-104381214
ACTR1A	EGR1	chr10:104380118-104380304, chr10:104380799-104381214, chr10:104302492-104303086
ACTR1A	ELF1	chr10:104380118-104380304
ACTR1A	FOS	chr10:104302492-104303086
ACTR1A	FOSB	chr10:104302492-104303086
ACTR1A	FOXP1	chr10:104380118-104380304, chr10:104380799-104381214, chr10:104302492-104303086
ACTR1A	GLIS3	chr10:104380799-104381214
ACTR1A	HEY1	chr10:104302492-104303086
ACTR1A	IRF1	chr10:104380118-104380304, chr10:104380799-104381214, chr10:104302492-104303086
ACTR1A	IRF3	chr10:104302492-104303086
ACTR1A	JDP2	chr10:104302492-104303086
ACTR1A	JUN	chr10:104302492-104303086
ACTR1A	JUND	chr10:104302492-104303086
ACTR1A	KLF13	chr10:104380118-104380304, chr10:104380799-104381214, chr10:104302492-104303086
ACTR1A	MAFF	chr10:104380118-104380304, chr10:104380799-104381214, chr10:104302492-104303086
ACTR1A	MAFG	chr10:104380118-104380304, chr10:104380799-104381214, chr10:104302492-104303086
ACTR1A	MAFK	chr10:104380118-104380304, chr10:104380799-104381214, chr10:104302492-104303086
ACTR1A	MEF2A	chr10:104380118-104380304, chr10:104380799-104381214, chr10:104302492-104303086
ACTR1A	MEF2C	chr10:104380118-104380304, chr10:104380799-104381214, chr10:104302492-104303086
ACTR1A	MEF2D	chr10:104380118-104380304, chr10:104380799-104381214, chr10:104302492-104303086
ACTR1A	MZF1	chr10:104380799-104381214
ACTR1A	NFIC	chr10:104302492-104303086
ACTR1A	NFYB	chr10:104380118-104380304, chr10:104380799-104381214, chr10:104302492-104303086
ACTR1A	NR2C2	chr10:104380118-104380304, chr10:104380799-104381214, chr10:104302492-104303086
ACTR1A	NRF1	chr10:104380118-104380304, chr10:104380799-104381214, chr10:104302492-104303086
ACTR1A	PAX5	chr10:104380118-104380304, chr10:104380799-104381214, chr10:104302492-104303086
ACTR1A	PKNOX1	chr10:104380118-104380304, chr10:104380799-104381214, chr10:104302492-104303086
ACTR1A	PKNOX2	chr10:104380118-104380304, chr10:104380799-104381214, chr10:104302492-104303086
ACTR1A	PLAG1	chr10:104380118-104380304, chr10:104380799-104381214, chr10:104302492-104303086
ACTR1A	POU2F2	chr10:104380799-104381214, chr10:104302492-104303086
ACTR1A	POU3F2	chr10:104380799-104381214, chr10:104302492-104303086
ACTR1A	RARA	chr10:104380118-104380304, chr10:104380799-104381214, chr10:104302492-104303086
ACTR1A	RXRA	chr10:104302492-104303086
ACTR1A	RXRB	chr10:104302492-104303086
ACTR1A	SNAI2	chr10:104380118-104380304
ACTR1A	SP2	chr10:104380118-104380304, chr10:104380799-104381214, chr10:104302492-104303086
ACTR1A	SRF	chr10:104302492-104303086
ACTR1A	STAT1	chr10:104380118-104380304, chr10:104380799-104381214, chr10:104302492-104303086
ACTR1A	STAT2	chr10:104380118-104380304, chr10:104380799-104381214, chr10:104302492-104303086
ACTR1A	TP53	chr10:104380118-104380304, chr10:104380799-104381214, chr10:104302492-104303086
ACTR1A	TP63	chr10:104380118-104380304, chr10:104380799-104381214, chr10:104302492-104303086
ACTR1A	YY1	chr10:104380118-104380304, chr10:104380799-104381214, chr10:104302492-104303086
ACTR1A	ZEB1	chr10:104380118-104380304
ACTR1A	ZNF263	chr10:104380118-104380304, chr10:104380799-104381214, chr10:104302492-104303086
ARL4C	AR	chr2:235087300-235087637
ARL4C	ESR1	chr2:235087300-235087637
ARL4C	ESR2	chr2:235087300-235087637
ARL4C	HSF1	chr2:235087300-235087637
ARL4C	IRF1	chr2:235087300-235087637
ARL4C	IRF2	chr2:235087300-235087637
ARL4C	IRF3	chr2:235087300-235087637
ARL4C	KLF9	chr2:235087300-235087637
ARL4C	MEF2A	chr2:235087300-235087637
ARL4C	MEF2C	chr2:235087300-235087637
ARL4C	MTF1	chr2:235087300-235087637
ARL4C	MZF1	chr2:235087300-235087637
ARL4C	NFIC	chr2:235087300-235087637
ARL4C	NFYA	chr2:235087300-235087637
ARL4C	NFYB	chr2:235087300-235087637
ARL4C	NR1H2	chr2:235087300-235087637
ARL4C	ONECUT2	chr2:235087300-235087637
ARL4C	PLAG1	chr2:235087300-235087637
ARL4C	PPARG	chr2:235087300-235087637
ARL4C	PRDM1	chr2:235087300-235087637
ARL4C	RARA	chr2:235087300-235087637
ARL4C	RFX5	chr2:235087300-235087637
ARL4C	RREB1	chr2:235087300-235087637
ARL4C	RXRA	chr2:235087300-235087637
ARL4C	RXRB	chr2:235087300-235087637
ARL4C	RXRG	chr2:235087300-235087637
ARL4C	SOX8	chr2:235087300-235087637
ARL4C	SP2	chr2:235087300-235087637
ARL4C	SPI1	chr2:235087300-235087637
ARL4C	STAT1	chr2:235087300-235087637
ARL4C	STAT2	chr2:235087300-235087637
ARL4C	TCF7L1	chr2:235087300-235087637
ARL4C	TCF7L2	chr2:235087300-235087637
ARL4C	TP63	chr2:235087300-235087637
ARL4C	VDR	chr2:235087300-235087637
ARL4C	ZIC1	chr2:235087300-235087637
ARL4C	ZIC4	chr2:235087300-235087637
ARL4C	ZNF24	chr2:235087300-235087637
ARL4C	ZNF263	chr2:235087300-235087637
ARL4C	ZNF282	chr2:235087300-235087637
ARL4A	ASCL1	chr7:12949551-12951556
ARL4A	BACH2	chr7:12949551-12951556
ARL4A	CREB3L1	chr7:12949551-12951556
ARL4A	CTCF	chr7:12949551-12951556
ARL4A	E2F3	chr7:12949551-12951556
ARL4A	EBF1	chr7:12949551-12951556
ARL4A	EGR1	chr7:12949551-12951556
ARL4A	EGR3	chr7:12949551-12951556
ARL4A	EGR4	chr7:12949551-12951556
ARL4A	ESR1	chr7:12949551-12951556
ARL4A	ESR2	chr7:12949551-12951556
ARL4A	FOXP1	chr7:12949551-12951556
ARL4A	GRHL2	chr7:12949551-12951556
ARL4A	HES7	chr7:12949551-12951556
ARL4A	HSF1	chr7:12949551-12951556
ARL4A	IRF1	chr7:12949551-12951556
ARL4A	IRF3	chr7:12949551-12951556
ARL4A	KLF13	chr7:12949551-12951556
ARL4A	MAFG	chr7:12949551-12951556
ARL4A	MAFK	chr7:12949551-12951556
ARL4A	MEF2A	chr7:12949551-12951556
ARL4A	MEF2C	chr7:12949551-12951556
ARL4A	MEF2D	chr7:12949551-12951556
ARL4A	MXI1	chr7:12949551-12951556
ARL4A	MYBL1	chr7:12949551-12951556
ARL4A	MYC	chr7:12949551-12951556
ARL4A	NFKB1	chr7:12949551-12951556
ARL4A	NFYA	chr7:12949551-12951556
ARL4A	NR2F1	chr7:12949551-12951556
ARL4A	ONECUT2	chr7:12949551-12951556
ARL4A	PLAG1	chr7:12949551-12951556
ARL4A	POU2F1	chr7:12949551-12951556
ARL4A	POU2F2	chr7:12949551-12951556
ARL4A	POU3F1	chr7:12949551-12951556
ARL4A	PPARG	chr7:12949551-12951556
ARL4A	PRDM1	chr7:12949551-12951556
ARL4A	RARA	chr7:12949551-12951556
ARL4A	RFX5	chr7:12949551-12951556
ARL4A	RREB1	chr7:12949551-12951556
ARL4A	RXRA	chr7:12949551-12951556
ARL4A	SCRT1	chr7:12949551-12951556
ARL4A	SOX4	chr7:12949551-12951556
ARL4A	SP2	chr7:12949551-12951556
ARL4A	SP4	chr7:12949551-12951556
ARL4A	SPI1	chr7:12949551-12951556
ARL4A	SRF	chr7:12949551-12951556
ARL4A	STAT1	chr7:12949551-12951556
ARL4A	STAT2	chr7:12949551-12951556
ARL4A	TCF7L2	chr7:12949551-12951556
ARL4A	TP63	chr7:12949551-12951556
ARL4A	VDR	chr7:12949551-12951556
ARL4A	XBP1	chr7:12949551-12951556
ARL4A	ZNF24	chr7:12949551-12951556
ARL4A	ZNF263	chr7:12949551-12951556
PDIA6	AR	chr2:11022868-11026219, chr2:11011824-11012320
PDIA6	BATF3	chr2:11022868-11026219, chr2:11026817-11027505, chr2:11008670-11008804, chr2:11011824-11012320, chr2:11100603-11107915, chr2:11252092-11252522
PDIA6	CREB3L1	chr2:11100603-11107915, chr2:11022868-11026219, chr2:11026817-11027505, chr2:11008670-11008804, chr2:11011824-11012320, chr2:11252092-11252522
PDIA6	CTCF	chr2:11022868-11026219, chr2:11026817-11027505, chr2:11008670-11008804, chr2:11011824-11012320, chr2:11100603-11107915, chr2:11252092-11252522
PDIA6	E2F3	chr2:11022868-11026219, chr2:11026817-11027505, chr2:11008670-11008804, chr2:11011824-11012320, chr2:11100603-11107915, chr2:11252092-11252522
PDIA6	EGR1	chr2:11022868-11026219, chr2:11026817-11027505, chr2:11008670-11008804, chr2:11011824-11012320, chr2:11100603-11107915, chr2:11252092-11252522
PDIA6	EGR2	chr2:11026817-11027505
PDIA6	EGR3	chr2:11022868-11026219, chr2:11026817-11027505, chr2:11008670-11008804, chr2:11011824-11012320, chr2:11100603-11107915, chr2:11252092-11252522
PDIA6	EGR4	chr2:11022868-11026219, chr2:11026817-11027505, chr2:11008670-11008804, chr2:11011824-11012320, chr2:11100603-11107915, chr2:11252092-11252522
PDIA6	ELK4	chr2:11252092-11252522
PDIA6	ESR1	chr2:11022868-11026219, chr2:11026817-11027505, chr2:11008670-11008804, chr2:11011824-11012320, chr2:11100603-11107915, chr2:11252092-11252522
PDIA6	ESRRB	chr2:11022868-11026219
PDIA6	FOS	chr2:11252092-11252522
PDIA6	FOSB	chr2:11252092-11252522
PDIA6	FOSL2	chr2:11252092-11252522
PDIA6	FOXP1	chr2:11011824-11012320
PDIA6	GLIS3	chr2:11022868-11026219, chr2:11026817-11027505, chr2:11008670-11008804, chr2:11011824-11012320, chr2:11100603-11107915, chr2:11252092-11252522
PDIA6	HSF1	chr2:11100603-11107915, chr2:11022868-11026219, chr2:11026817-11027505, chr2:11008670-11008804, chr2:11011824-11012320, chr2:11252092-11252522
PDIA6	HSF2	chr2:11100603-11107915, chr2:11022868-11026219, chr2:11026817-11027505, chr2:11008670-11008804, chr2:11011824-11012320, chr2:11252092-11252522
PDIA6	ID4	chr2:11011824-11012320
PDIA6	IRF2	chr2:11022868-11026219, chr2:11026817-11027505, chr2:11008670-11008804, chr2:11011824-11012320, chr2:11100603-11107915, chr2:11252092-11252522
PDIA6	IRF3	chr2:11022868-11026219, chr2:11026817-11027505, chr2:11008670-11008804, chr2:11011824-11012320, chr2:11100603-11107915, chr2:11252092-11252522
PDIA6	JDP2	chr2:11252092-11252522
PDIA6	JUN	chr2:11252092-11252522
PDIA6	JUNB	chr2:11252092-11252522
PDIA6	JUND	chr2:11252092-11252522
PDIA6	KLF5	chr2:11252092-11252522
PDIA6	MAFG	chr2:11022868-11026219, chr2:11026817-11027505, chr2:11008670-11008804, chr2:11011824-11012320, chr2:11100603-11107915, chr2:11252092-11252522
PDIA6	MAFK	chr2:11026817-11027505, chr2:11100603-11107915
PDIA6	MEF2D	chr2:11011824-11012320, chr2:11022868-11026219, chr2:11026817-11027505, chr2:11008670-11008804, chr2:11100603-11107915, chr2:11252092-11252522
PDIA6	MEIS1	chr2:11026817-11027505
PDIA6	MEIS2	chr2:11026817-11027505
PDIA6	MEOX2	chr2:11252092-11252522
PDIA6	MZF1	chr2:11026817-11027505, chr2:11252092-11252522
PDIA6	NFKB1	chr2:11022868-11026219, chr2:11026817-11027505, chr2:11008670-11008804, chr2:11011824-11012320, chr2:11100603-11107915, chr2:11252092-11252522
PDIA6	NR1H2	chr2:11022868-11026219, chr2:11026817-11027505, chr2:11008670-11008804, chr2:11011824-11012320, chr2:11100603-11107915, chr2:11252092-11252522
PDIA6	NR2C2	chr2:11022868-11026219, chr2:11026817-11027505, chr2:11252092-11252522, chr2:11008670-11008804, chr2:11011824-11012320, chr2:11100603-11107915
PDIA6	NR2F1	chr2:11011824-11012320, chr2:11252092-11252522
PDIA6	NR3C1	chr2:11022868-11026219, chr2:11026817-11027505, chr2:11008670-11008804, chr2:11011824-11012320, chr2:11100603-11107915, chr2:11252092-11252522
PDIA6	NR3C2	chr2:11022868-11026219, chr2:11100603-11107915, chr2:11026817-11027505, chr2:11008670-11008804, chr2:11011824-11012320, chr2:11252092-11252522
PDIA6	NR4A1	chr2:11026817-11027505, chr2:11011824-11012320
PDIA6	NRL	chr2:11026817-11027505, chr2:11011824-11012320
PDIA6	ONECUT2	chr2:11022868-11026219
PDIA6	PKNOX1	chr2:11022868-11026219, chr2:11026817-11027505, chr2:11008670-11008804, chr2:11011824-11012320, chr2:11100603-11107915, chr2:11252092-11252522
PDIA6	PLAG1	chr2:11022868-11026219, chr2:11026817-11027505, chr2:11008670-11008804, chr2:11011824-11012320, chr2:11100603-11107915, chr2:11252092-11252522
PDIA6	PPARG	chr2:11022868-11026219, chr2:11026817-11027505, chr2:11008670-11008804, chr2:11011824-11012320, chr2:11100603-11107915, chr2:11252092-11252522
PDIA6	RARA	chr2:11022868-11026219, chr2:11026817-11027505, chr2:11008670-11008804, chr2:11011824-11012320, chr2:11100603-11107915, chr2:11252092-11252522
PDIA6	RBPJ	chr2:11026817-11027505
PDIA6	RFX3	chr2:11022868-11026219, chr2:11026817-11027505, chr2:11008670-11008804, chr2:11011824-11012320, chr2:11100603-11107915, chr2:11252092-11252522
PDIA6	RFX5	chr2:11022868-11026219, chr2:11026817-11027505, chr2:11008670-11008804, chr2:11011824-11012320, chr2:11100603-11107915, chr2:11252092-11252522
PDIA6	RORA	chr2:11022868-11026219, chr2:11026817-11027505, chr2:11008670-11008804, chr2:11011824-11012320, chr2:11100603-11107915, chr2:11252092-11252522
PDIA6	RXRA	chr2:11022868-11026219, chr2:11026817-11027505, chr2:11008670-11008804, chr2:11011824-11012320, chr2:11100603-11107915, chr2:11252092-11252522
PDIA6	RXRB	chr2:11022868-11026219, chr2:11026817-11027505, chr2:11008670-11008804, chr2:11011824-11012320, chr2:11100603-11107915, chr2:11252092-11252522
PDIA6	SCRT1	chr2:11022868-11026219, chr2:11011824-11012320, chr2:11100603-11107915
PDIA6	SMAD2	chr2:11011824-11012320
PDIA6	SMAD3	chr2:11011824-11012320, chr2:11252092-11252522
PDIA6	SOX15	chr2:11011824-11012320
PDIA6	SOX4	chr2:11022868-11026219, chr2:11026817-11027505, chr2:11008670-11008804, chr2:11011824-11012320, chr2:11100603-11107915, chr2:11252092-11252522
PDIA6	SOX8	chr2:11022868-11026219, chr2:11100603-11107915, chr2:11026817-11027505, chr2:11008670-11008804, chr2:11011824-11012320, chr2:11252092-11252522
PDIA6	SOX9	chr2:11011824-11012320
PDIA6	SP2	chr2:11022868-11026219, chr2:11026817-11027505, chr2:11008670-11008804, chr2:11011824-11012320, chr2:11100603-11107915, chr2:11252092-11252522
PDIA6	STAT2	chr2:11022868-11026219
PDIA6	STAT3	chr2:11026817-11027505, chr2:11252092-11252522
PDIA6	TBR1	chr2:11011824-11012320
PDIA6	TCF4	chr2:11011824-11012320
PDIA6	XBP1	chr2:11022868-11026219, chr2:11026817-11027505, chr2:11008670-11008804, chr2:11011824-11012320, chr2:11100603-11107915, chr2:11252092-11252522
PDIA6	ZEB1	chr2:11011824-11012320
PDIA6	ZIC1	chr2:11022868-11026219, chr2:11100603-11107915, chr2:11026817-11027505, chr2:11008670-11008804, chr2:11011824-11012320, chr2:11252092-11252522
PDIA6	ZNF24	chr2:11100603-11107915, chr2:11022868-11026219, chr2:11026817-11027505, chr2:11008670-11008804, chr2:11011824-11012320, chr2:11252092-11252522
PDIA6	ZNF282	chr2:11022868-11026219, chr2:11026817-11027505, chr2:11008670-11008804, chr2:11011824-11012320, chr2:11100603-11107915, chr2:11252092-11252522
OPTN	BACH2	chr10:12768970-12770863, chr10:12879428-12882901
OPTN	CTCF	chr10:12768970-12770863, chr10:12879428-12882901
OPTN	EGR1	chr10:12768970-12770863, chr10:12879428-12882901
OPTN	EGR3	chr10:12768970-12770863
OPTN	EGR4	chr10:12768970-12770863
OPTN	ELF4	chr10:12768970-12770863
OPTN	ESR1	chr10:12768970-12770863, chr10:12879428-12882901
OPTN	ESR2	chr10:12768970-12770863, chr10:12879428-12882901
OPTN	FOS	chr10:12768970-12770863
OPTN	FOXP1	chr10:12768970-12770863, chr10:12879428-12882901
OPTN	GLIS1	chr10:12768970-12770863, chr10:12879428-12882901
OPTN	GLIS3	chr10:12768970-12770863, chr10:12879428-12882901
OPTN	HNF4G	chr10:12879428-12882901
OPTN	IRF1	chr10:12768970-12770863, chr10:12879428-12882901
OPTN	IRF2	chr10:12768970-12770863, chr10:12879428-12882901
OPTN	IRF3	chr10:12768970-12770863, chr10:12879428-12882901
OPTN	JUN	chr10:12768970-12770863
OPTN	JUND	chr10:12768970-12770863, chr10:12879428-12882901
OPTN	KLF13	chr10:12768970-12770863, chr10:12879428-12882901
OPTN	KLF9	chr10:12768970-12770863
OPTN	LEF1	chr10:12768970-12770863, chr10:12879428-12882901
OPTN	MAF	chr10:12768970-12770863, chr10:12879428-12882901
OPTN	MAFG	chr10:12768970-12770863
OPTN	MAFK	chr10:12768970-12770863, chr10:12879428-12882901
OPTN	MEF2A	chr10:12768970-12770863, chr10:12879428-12882901
OPTN	MEF2C	chr10:12768970-12770863, chr10:12879428-12882901
OPTN	MEF2D	chr10:12768970-12770863, chr10:12879428-12882901
OPTN	NFIC	chr10:12879428-12882901
OPTN	NFYB	chr10:12879428-12882901
OPTN	NR4A2	chr10:12879428-12882901
OPTN	PBX1	chr10:12879428-12882901
OPTN	PBX3	chr10:12768970-12770863, chr10:12879428-12882901
OPTN	PKNOX1	chr10:12768970-12770863, chr10:12879428-12882901
OPTN	PKNOX2	chr10:12768970-12770863, chr10:12879428-12882901
OPTN	PLAG1	chr10:12768970-12770863, chr10:12879428-12882901
OPTN	PRDM1	chr10:12768970-12770863, chr10:12879428-12882901
OPTN	RARA	chr10:12768970-12770863, chr10:12879428-12882901
OPTN	RORA	chr10:12768970-12770863, chr10:12879428-12882901
OPTN	RREB1	chr10:12768970-12770863, chr10:12879428-12882901
OPTN	RXRB	chr10:12879428-12882901
OPTN	SOX4	chr10:12768970-12770863, chr10:12879428-12882901
OPTN	SOX8	chr10:12768970-12770863, chr10:12879428-12882901
OPTN	SP4	chr10:12768970-12770863, chr10:12879428-12882901
OPTN	SPI1	chr10:12879428-12882901
OPTN	STAT1	chr10:12768970-12770863, chr10:12879428-12882901
OPTN	STAT2	chr10:12768970-12770863, chr10:12879428-12882901
OPTN	TCF7L1	chr10:12768970-12770863, chr10:12879428-12882901
OPTN	TCF7L2	chr10:12768970-12770863, chr10:12879428-12882901
OPTN	TP63	chr10:12768970-12770863
OPTN	ZIC4	chr10:12768970-12770863, chr10:12879428-12882901
OPTN	ZNF263	chr10:12768970-12770863, chr10:12879428-12882901
OPTN	ZNF384	chr10:12768970-12770863
UCHL1-AS1	BACH2	chr4:41688449-41689521, chr4:40911029-40911252, chr4:40913981-40915485
UCHL1-AS1	BATF3	chr4:41688449-41689521
UCHL1-AS1	CTCF	chr4:41688449-41689521, chr4:40911029-40911252, chr4:40913981-40915485
UCHL1-AS1	E2F6	chr4:41688449-41689521
UCHL1-AS1	EGR3	chr4:41688449-41689521, chr4:40911029-40911252, chr4:40913981-40915485
UCHL1-AS1	ESRRB	chr4:41688449-41689521
UCHL1-AS1	FOXK1	chr4:40913981-40915485
UCHL1-AS1	HSF1	chr4:41688449-41689521, chr4:40911029-40911252, chr4:40913981-40915485
UCHL1-AS1	HSF2	chr4:41688449-41689521, chr4:40911029-40911252, chr4:40913981-40915485
UCHL1-AS1	HSF4	chr4:41688449-41689521
UCHL1-AS1	IRF1	chr4:41688449-41689521, chr4:40911029-40911252, chr4:40913981-40915485
UCHL1-AS1	IRF2	chr4:41688449-41689521, chr4:40911029-40911252, chr4:40913981-40915485
UCHL1-AS1	IRF3	chr4:41688449-41689521, chr4:40911029-40911252, chr4:40913981-40915485
UCHL1-AS1	KLF9	chr4:40913981-40915485
UCHL1-AS1	MAFF	chr4:41688449-41689521, chr4:40911029-40911252, chr4:40913981-40915485
UCHL1-AS1	MAFG	chr4:40913981-40915485
UCHL1-AS1	MAFK	chr4:40913981-40915485
UCHL1-AS1	MEF2D	chr4:41688449-41689521, chr4:40911029-40911252, chr4:40913981-40915485
UCHL1-AS1	MXI1	chr4:40913981-40915485
UCHL1-AS1	MYC	chr4:40913981-40915485
UCHL1-AS1	NFE2L2	chr4:41688449-41689521, chr4:40913981-40915485
UCHL1-AS1	NFIC	chr4:41688449-41689521, chr4:40911029-40911252, chr4:40913981-40915485
UCHL1-AS1	NFYB	chr4:41688449-41689521
UCHL1-AS1	NKX6-2	chr4:40911029-40911252
UCHL1-AS1	NR1H2	chr4:41688449-41689521, chr4:40911029-40911252, chr4:40913981-40915485
UCHL1-AS1	ONECUT2	chr4:41688449-41689521
UCHL1-AS1	PLAG1	chr4:40913981-40915485
UCHL1-AS1	PPARG	chr4:41688449-41689521
UCHL1-AS1	PROX1	chr4:40913981-40915485
UCHL1-AS1	RARA	chr4:40913981-40915485
UCHL1-AS1	RELB	chr4:40913981-40915485
UCHL1-AS1	REST	chr4:41688449-41689521, chr4:40911029-40911252, chr4:40913981-40915485
UCHL1-AS1	RREB1	chr4:41688449-41689521, chr4:40911029-40911252, chr4:40913981-40915485
UCHL1-AS1	RXRA	chr4:41688449-41689521, chr4:40911029-40911252, chr4:40913981-40915485
UCHL1-AS1	RXRB	chr4:41688449-41689521
UCHL1-AS1	SCRT1	chr4:41688449-41689521, chr4:40911029-40911252, chr4:40913981-40915485
UCHL1-AS1	SMAD3	chr4:40913981-40915485
UCHL1-AS1	SRF	chr4:41688449-41689521, chr4:40911029-40911252, chr4:40913981-40915485
UCHL1-AS1	STAT3	chr4:40913981-40915485
UCHL1-AS1	TBX19	chr4:41688449-41689521, chr4:40911029-40911252, chr4:40913981-40915485
UCHL1-AS1	USF2	chr4:40913981-40915485
UCHL1-AS1	XBP1	chr4:40913981-40915485
UCHL1-AS1	ZIC1	chr4:41688449-41689521, chr4:40911029-40911252, chr4:40913981-40915485
UCHL1-AS1	ZIC4	chr4:41688449-41689521, chr4:40911029-40911252, chr4:40913981-40915485
UCHL1-AS1	ZNF263	chr4:41688449-41689521, chr4:40911029-40911252, chr4:40913981-40915485
UCHL1-AS1	ZNF384	chr4:40913981-40915485
FAM13A	ASCL1	chr4:89705384-89705563
FAM13A	BACH2	chr4:89706025-89716358, chr4:89705384-89705563
FAM13A	CTCF	chr4:89706025-89716358, chr4:89705384-89705563
FAM13A	E2F3	chr4:89706025-89716358, chr4:89705384-89705563
FAM13A	EGR1	chr4:89706025-89716358, chr4:89705384-89705563
FAM13A	EGR3	chr4:89706025-89716358, chr4:89705384-89705563
FAM13A	ESR1	chr4:89706025-89716358, chr4:89705384-89705563
FAM13A	GLIS1	chr4:89706025-89716358, chr4:89705384-89705563
FAM13A	GRHL2	chr4:89706025-89716358, chr4:89705384-89705563
FAM13A	HSF1	chr4:89706025-89716358, chr4:89705384-89705563
FAM13A	HSF2	chr4:89706025-89716358, chr4:89705384-89705563
FAM13A	ID4	chr4:89705384-89705563
FAM13A	IRF1	chr4:89706025-89716358, chr4:89705384-89705563
FAM13A	IRF2	chr4:89706025-89716358, chr4:89705384-89705563
FAM13A	KLF13	chr4:89706025-89716358, chr4:89705384-89705563
FAM13A	MAF	chr4:89706025-89716358, chr4:89705384-89705563
FAM13A	MAFG	chr4:89706025-89716358, chr4:89705384-89705563
FAM13A	MAFK	chr4:89706025-89716358, chr4:89705384-89705563
FAM13A	MAX	chr4:89705384-89705563
FAM13A	MEF2A	chr4:89706025-89716358, chr4:89705384-89705563
FAM13A	MEF2C	chr4:89706025-89716358, chr4:89705384-89705563
FAM13A	MEF2D	chr4:89706025-89716358, chr4:89705384-89705563
FAM13A	MITF	chr4:89706025-89716358, chr4:89705384-89705563
FAM13A	MTF1	chr4:89706025-89716358, chr4:89705384-89705563
FAM13A	NFIC	chr4:89706025-89716358, chr4:89705384-89705563
FAM13A	NR3C1	chr4:89706025-89716358, chr4:89705384-89705563
FAM13A	NR3C2	chr4:89706025-89716358, chr4:89705384-89705563
FAM13A	ONECUT2	chr4:89706025-89716358, chr4:89705384-89705563
FAM13A	PBX3	chr4:89706025-89716358, chr4:89705384-89705563
FAM13A	PKNOX1	chr4:89706025-89716358, chr4:89705384-89705563
FAM13A	PLAG1	chr4:89706025-89716358, chr4:89705384-89705563
FAM13A	POU2F2	chr4:89706025-89716358, chr4:89705384-89705563
FAM13A	PPARA	chr4:89706025-89716358, chr4:89705384-89705563
FAM13A	PPARG	chr4:89706025-89716358, chr4:89705384-89705563
FAM13A	RARA	chr4:89706025-89716358, chr4:89705384-89705563
FAM13A	RFX2	chr4:89706025-89716358, chr4:89705384-89705563
FAM13A	RFX3	chr4:89706025-89716358, chr4:89705384-89705563
FAM13A	RFX5	chr4:89706025-89716358, chr4:89705384-89705563
FAM13A	RREB1	chr4:89706025-89716358, chr4:89705384-89705563
FAM13A	RUNX2	chr4:89706025-89716358, chr4:89705384-89705563
FAM13A	RXRB	chr4:89706025-89716358, chr4:89705384-89705563
FAM13A	SOX8	chr4:89706025-89716358, chr4:89705384-89705563
FAM13A	SP4	chr4:89706025-89716358, chr4:89705384-89705563
FAM13A	SRF	chr4:89706025-89716358, chr4:89705384-89705563
FAM13A	STAT2	chr4:89706025-89716358, chr4:89705384-89705563
FAM13A	TP63	chr4:89706025-89716358, chr4:89705384-89705563
FAM13A	ZBTB18	chr4:89706025-89716358, chr4:89705384-89705563
FAM13A	ZEB1	chr4:89705384-89705563
FAM13A	ZNF143	chr4:89706025-89716358, chr4:89705384-89705563
FAM13A	ZNF263	chr4:89706025-89716358, chr4:89705384-89705563
FAM13A	ZNF282	chr4:89706025-89716358, chr4:89705384-89705563
MBNL2	AR	chr13:97909881-97910395
MBNL2	E2F3	chr13:97909881-97910395, chr13:98007291-98007547
MBNL2	EGR3	chr13:97909881-97910395, chr13:98007291-98007547
MBNL2	ESR1	chr13:97909881-97910395, chr13:98007291-98007547
MBNL2	ESRRA	chr13:97909881-97910395
MBNL2	FOS	chr13:97909881-97910395, chr13:98007291-98007547
MBNL2	FOXP1	chr13:97909881-97910395, chr13:98007291-98007547
MBNL2	GLIS1	chr13:97909881-97910395, chr13:98007291-98007547
MBNL2	GLIS3	chr13:97909881-97910395, chr13:98007291-98007547
MBNL2	HSF1	chr13:97909881-97910395, chr13:98007291-98007547
MBNL2	HSF2	chr13:97909881-97910395, chr13:98007291-98007547
MBNL2	HSF4	chr13:97909881-97910395, chr13:98007291-98007547
MBNL2	IRF2	chr13:97909881-97910395, chr13:98007291-98007547
MBNL2	IRF3	chr13:97909881-97910395, chr13:98007291-98007547
MBNL2	JDP2	chr13:97909881-97910395, chr13:98007291-98007547
MBNL2	JUN	chr13:98007291-98007547, chr13:97909881-97910395
MBNL2	KLF13	chr13:97909881-97910395, chr13:98007291-98007547
MBNL2	KLF9	chr13:97909881-97910395
MBNL2	MAF	chr13:97909881-97910395, chr13:98007291-98007547
MBNL2	MAFG	chr13:97909881-97910395, chr13:98007291-98007547
MBNL2	MAX	chr13:97909881-97910395
MBNL2	MEF2A	chr13:97909881-97910395, chr13:98007291-98007547
MBNL2	MEF2C	chr13:97909881-97910395, chr13:98007291-98007547
MBNL2	MTF1	chr13:97909881-97910395, chr13:98007291-98007547
MBNL2	MXI1	chr13:97909881-97910395
MBNL2	MYC	chr13:97909881-97910395
MBNL2	MZF1	chr13:97909881-97910395
MBNL2	NFIC	chr13:97909881-97910395, chr13:98007291-98007547
MBNL2	NR2C2	chr13:97909881-97910395, chr13:98007291-98007547
MBNL2	NR3C1	chr13:97909881-97910395, chr13:98007291-98007547
MBNL2	NR3C2	chr13:97909881-97910395, chr13:98007291-98007547
[truncated: 86,894 more rows]

## Sheet: Ex3e_GRN_with_openchrom
Ex3e GRN that includes the enhancers that overlap the cell-type open chromatin regions predicted by recent scATAC-seq data [17]
TG	TF	enhancer
SRA1	ASCL1	chr5:140001766-140002172, chr5:140002429-140003029
SRA1	ATF4	chr5:140002429-140003029
SRA1	BACH2	chr5:140001766-140002172, chr5:140002429-140003029
SRA1	ESRRA	chr5:140001766-140002172, chr5:140002429-140003029
SRA1	HSF1	chr5:140001766-140002172, chr5:140002429-140003029
SRA1	HSF2	chr5:140001766-140002172, chr5:140002429-140003029
SRA1	IRF1	chr5:140001766-140002172, chr5:140002429-140003029
SRA1	IRF2	chr5:140001766-140002172, chr5:140002429-140003029
SRA1	JUN	chr5:140002429-140003029
SRA1	JUND	chr5:140002429-140003029, chr5:140001766-140002172
SRA1	MAF	chr5:140001766-140002172, chr5:140002429-140003029
SRA1	MAFK	chr5:140001766-140002172, chr5:140002429-140003029
SRA1	MEF2A	chr5:140001766-140002172, chr5:140002429-140003029
SRA1	MEF2C	chr5:140001766-140002172, chr5:140002429-140003029
SRA1	MTF1	chr5:140001766-140002172, chr5:140002429-140003029
SRA1	MZF1	chr5:140001766-140002172
SRA1	NFE2L2	chr5:140002429-140003029
SRA1	NFKB1	chr5:140001766-140002172, chr5:140002429-140003029
SRA1	NR1H2	chr5:140001766-140002172, chr5:140002429-140003029
SRA1	ONECUT2	chr5:140001766-140002172
SRA1	PBX3	chr5:140001766-140002172, chr5:140002429-140003029
SRA1	POU2F2	chr5:140001766-140002172, chr5:140002429-140003029
SRA1	RBPJ	chr5:140002429-140003029
SRA1	RELB	chr5:140001766-140002172
SRA1	RREB1	chr5:140001766-140002172, chr5:140002429-140003029
SRA1	SPI1	chr5:140001766-140002172, chr5:140002429-140003029
SRA1	SRF	chr5:140001766-140002172, chr5:140002429-140003029
SRA1	TCF7L2	chr5:140002429-140003029
SRA1	YY1	chr5:140001766-140002172
SRA1	ZIC1	chr5:140001766-140002172, chr5:140002429-140003029
SRA1	ZNF24	chr5:140001766-140002172, chr5:140002429-140003029
SRA1	ZNF263	chr5:140001766-140002172, chr5:140002429-140003029
SRA1	ZNF384	chr5:140001766-140002172
SRA1	ZNF740	chr5:140002429-140003029
GPR158-AS1	AR	chr10:25687561-25687920, chr10:25757637-25757919, chr10:25758196-25758647
GPR158-AS1	ASCL1	chr10:25758196-25758647
GPR158-AS1	CTCF	chr10:25687561-25687920, chr10:25757637-25757919, chr10:25758196-25758647
GPR158-AS1	EGR1	chr10:25687561-25687920, chr10:25757637-25757919, chr10:25758196-25758647
GPR158-AS1	EGR3	chr10:25687561-25687920, chr10:25757637-25757919, chr10:25758196-25758647
GPR158-AS1	EGR4	chr10:25687561-25687920, chr10:25757637-25757919, chr10:25758196-25758647
GPR158-AS1	ESR1	chr10:25687561-25687920, chr10:25757637-25757919, chr10:25758196-25758647
GPR158-AS1	ESR2	chr10:25687561-25687920, chr10:25757637-25757919, chr10:25758196-25758647
GPR158-AS1	GLIS1	chr10:25687561-25687920, chr10:25757637-25757919, chr10:25758196-25758647
GPR158-AS1	GLIS3	chr10:25687561-25687920, chr10:25757637-25757919, chr10:25758196-25758647
GPR158-AS1	HSF2	chr10:25687561-25687920, chr10:25757637-25757919, chr10:25758196-25758647
GPR158-AS1	ID4	chr10:25758196-25758647
GPR158-AS1	IRF2	chr10:25687561-25687920, chr10:25757637-25757919, chr10:25758196-25758647
GPR158-AS1	JUN	chr10:25758196-25758647
GPR158-AS1	MGA	chr10:25758196-25758647
GPR158-AS1	MZF1	chr10:25687561-25687920
GPR158-AS1	NFE2L2	chr10:25687561-25687920
GPR158-AS1	NFIC	chr10:25757637-25757919
GPR158-AS1	NFIX	chr10:25757637-25757919
GPR158-AS1	NFYA	chr10:25687561-25687920, chr10:25757637-25757919, chr10:25758196-25758647
GPR158-AS1	NR1H2	chr10:25687561-25687920
GPR158-AS1	NR2C2	chr10:25687561-25687920, chr10:25757637-25757919, chr10:25758196-25758647
GPR158-AS1	NR3C1	chr10:25687561-25687920, chr10:25757637-25757919, chr10:25758196-25758647
GPR158-AS1	PBX3	chr10:25687561-25687920, chr10:25757637-25757919, chr10:25758196-25758647
GPR158-AS1	PKNOX1	chr10:25758196-25758647
GPR158-AS1	PKNOX2	chr10:25758196-25758647
GPR158-AS1	PLAG1	chr10:25687561-25687920, chr10:25757637-25757919, chr10:25758196-25758647
GPR158-AS1	POU2F2	chr10:25758196-25758647
GPR158-AS1	PPARG	chr10:25687561-25687920, chr10:25757637-25757919, chr10:25758196-25758647
GPR158-AS1	PROX1	chr10:25687561-25687920, chr10:25757637-25757919, chr10:25758196-25758647
GPR158-AS1	RARA	chr10:25687561-25687920, chr10:25757637-25757919, chr10:25758196-25758647
GPR158-AS1	RORA	chr10:25687561-25687920, chr10:25757637-25757919, chr10:25758196-25758647
GPR158-AS1	RREB1	chr10:25687561-25687920, chr10:25757637-25757919, chr10:25758196-25758647
GPR158-AS1	RUNX2	chr10:25687561-25687920, chr10:25757637-25757919, chr10:25758196-25758647
GPR158-AS1	RXRA	chr10:25687561-25687920, chr10:25757637-25757919, chr10:25758196-25758647
GPR158-AS1	SMAD2	chr10:25757637-25757919, chr10:25758196-25758647
GPR158-AS1	SMAD3	chr10:25757637-25757919, chr10:25758196-25758647
GPR158-AS1	SMAD4	chr10:25757637-25757919, chr10:25758196-25758647
GPR158-AS1	SREBF2	chr10:25758196-25758647
GPR158-AS1	STAT1	chr10:25687561-25687920, chr10:25757637-25757919, chr10:25758196-25758647
GPR158-AS1	STAT2	chr10:25687561-25687920, chr10:25757637-25757919, chr10:25758196-25758647
GPR158-AS1	STAT3	chr10:25757637-25757919
GPR158-AS1	TBR1	chr10:25758196-25758647
GPR158-AS1	TCF4	chr10:25758196-25758647
GPR158-AS1	YY1	chr10:25758196-25758647
GPR158-AS1	ZIC1	chr10:25687561-25687920, chr10:25757637-25757919, chr10:25758196-25758647
GPR158-AS1	ZNF24	chr10:25687561-25687920, chr10:25757637-25757919, chr10:25758196-25758647
GPR158-AS1	ZNF354C	chr10:25758196-25758647
ARRDC3-AS1	ESR1	chr5:90160686-90162131
ARRDC3-AS1	FOXP1	chr5:90160686-90162131
ARRDC3-AS1	IRF2	chr5:90160686-90162131
ARRDC3-AS1	IRF3	chr5:90160686-90162131
ARRDC3-AS1	JUN	chr5:90160686-90162131
ARRDC3-AS1	KLF13	chr5:90160686-90162131
ARRDC3-AS1	MEF2A	chr5:90160686-90162131
ARRDC3-AS1	MEF2D	chr5:90160686-90162131
ARRDC3-AS1	MITF	chr5:90160686-90162131
ARRDC3-AS1	MTF1	chr5:90160686-90162131
ARRDC3-AS1	NFATC3	chr5:90160686-90162131
ARRDC3-AS1	NFIC	chr5:90160686-90162131
ARRDC3-AS1	NR2C2	chr5:90160686-90162131
ARRDC3-AS1	NR3C1	chr5:90160686-90162131
ARRDC3-AS1	PBX3	chr5:90160686-90162131
ARRDC3-AS1	PKNOX1	chr5:90160686-90162131
ARRDC3-AS1	RFX4	chr5:90160686-90162131
ARRDC3-AS1	RFX5	chr5:90160686-90162131
ARRDC3-AS1	RREB1	chr5:90160686-90162131
ARRDC3-AS1	SMAD2	chr5:90160686-90162131
ARRDC3-AS1	SMAD3	chr5:90160686-90162131
ARRDC3-AS1	SP4	chr5:90160686-90162131
ARRDC3-AS1	STAT2	chr5:90160686-90162131
ARRDC3-AS1	STAT3	chr5:90160686-90162131
ARRDC3-AS1	TBR1	chr5:90160686-90162131
ARRDC3-AS1	TCF7L1	chr5:90160686-90162131
ARRDC3-AS1	TP53	chr5:90160686-90162131
ARRDC3-AS1	ZIC1	chr5:90160686-90162131
ARRDC3-AS1	ZNF24	chr5:90160686-90162131
ARRDC3-AS1	ZNF263	chr5:90160686-90162131
MIR124-2HG	BACH2	chr8:64375526-64376221, chr8:64482547-64484202, chr8:64484622-64485810
MIR124-2HG	CENPB	chr8:64375526-64376221
MIR124-2HG	CREB3	chr8:64377888-64378587, chr8:64381540-64383935, chr8:64482547-64484202
MIR124-2HG	E2F1	chr8:64376676-64377661
MIR124-2HG	E2F3	chr8:64512634-64519761, chr8:65178469-65186685, chr8:65187088-65188299, chr8:65189507-65189981, chr8:64374959-64375128, chr8:64375526-64376221, chr8:64376676-64377661, chr8:64377888-64378587, chr8:64378896-64379462, chr8:64381540-64383935, chr8:64478889-64479252, chr8:64482547-64484202, chr8:64484622-64485810
MIR124-2HG	E2F4	chr8:64376676-64377661, chr8:64484622-64485810
MIR124-2HG	EGR1	chr8:64512634-64519761, chr8:65178469-65186685, chr8:65187088-65188299, chr8:65189507-65189981, chr8:64374959-64375128, chr8:64375526-64376221, chr8:64376676-64377661, chr8:64377888-64378587, chr8:64378896-64379462, chr8:64381540-64383935, chr8:64478889-64479252, chr8:64482547-64484202, chr8:64484622-64485810
MIR124-2HG	EGR4	chr8:64374959-64375128
MIR124-2HG	ESR1	chr8:64512634-64519761, chr8:65178469-65186685, chr8:65187088-65188299, chr8:65189507-65189981, chr8:64374959-64375128, chr8:64375526-64376221, chr8:64376676-64377661, chr8:64377888-64378587, chr8:64378896-64379462, chr8:64381540-64383935, chr8:64478889-64479252, chr8:64482547-64484202, chr8:64484622-64485810
MIR124-2HG	ESR2	chr8:64512634-64519761, chr8:65178469-65186685, chr8:65187088-65188299, chr8:65189507-65189981, chr8:64374959-64375128, chr8:64375526-64376221, chr8:64376676-64377661, chr8:64377888-64378587, chr8:64378896-64379462, chr8:64381540-64383935, chr8:64478889-64479252, chr8:64482547-64484202, chr8:64484622-64485810
MIR124-2HG	ESRRA	chr8:65187088-65188299, chr8:64381540-64383935, chr8:64478889-64479252
MIR124-2HG	FOS	chr8:64376676-64377661, chr8:64377888-64378587
MIR124-2HG	FOSL2	chr8:64376676-64377661, chr8:64377888-64378587
MIR124-2HG	FOXG1	chr8:64375526-64376221, chr8:64378896-64379462
MIR124-2HG	FOXK1	chr8:64378896-64379462
MIR124-2HG	FOXO3	chr8:64375526-64376221, chr8:64378896-64379462
MIR124-2HG	FOXP1	chr8:64512634-64519761, chr8:64375526-64376221, chr8:64378896-64379462, chr8:64482547-64484202, chr8:64484622-64485810
MIR124-2HG	GLIS2	chr8:64377888-64378587
MIR124-2HG	GLIS3	chr8:64377888-64378587, chr8:64378896-64379462
MIR124-2HG	GRHL1	chr8:64376676-64377661
MIR124-2HG	HIC2	chr8:65187088-65188299, chr8:65189507-65189981
MIR124-2HG	HLF	chr8:64377888-64378587
MIR124-2HG	HSF2	chr8:65178469-65186685, chr8:65187088-65188299, chr8:64376676-64377661
MIR124-2HG	HSF4	chr8:65187088-65188299, chr8:64376676-64377661
MIR124-2HG	JUND	chr8:64376676-64377661, chr8:64377888-64378587
MIR124-2HG	KLF16	chr8:64375526-64376221, chr8:64377888-64378587, chr8:64478889-64479252
MIR124-2HG	KLF9	chr8:65189507-65189981, chr8:64376676-64377661, chr8:64381540-64383935, chr8:64484622-64485810
MIR124-2HG	MAFG	chr8:64512634-64519761, chr8:65178469-65186685, chr8:65187088-65188299, chr8:64375526-64376221, chr8:64482547-64484202
MIR124-2HG	MAFK	chr8:64512634-64519761, chr8:65187088-65188299, chr8:64375526-64376221, chr8:64377888-64378587, chr8:64381540-64383935, chr8:64482547-64484202, chr8:64484622-64485810
MIR124-2HG	MAX	chr8:64376676-64377661, chr8:64482547-64484202
MIR124-2HG	MEF2D	chr8:64512634-64519761, chr8:65178469-65186685, chr8:65187088-65188299, chr8:65189507-65189981, chr8:64374959-64375128, chr8:64375526-64376221, chr8:64376676-64377661, chr8:64377888-64378587, chr8:64378896-64379462, chr8:64381540-64383935, chr8:64478889-64479252, chr8:64482547-64484202, chr8:64484622-64485810
MIR124-2HG	MTF1	chr8:64512634-64519761, chr8:65178469-65186685, chr8:65187088-65188299, chr8:65189507-65189981, chr8:64374959-64375128, chr8:64375526-64376221, chr8:64376676-64377661, chr8:64377888-64378587, chr8:64378896-64379462, chr8:64381540-64383935, chr8:64478889-64479252, chr8:64482547-64484202, chr8:64484622-64485810
MIR124-2HG	NFATC2	chr8:64374959-64375128, chr8:64378896-64379462, chr8:64478889-64479252
MIR124-2HG	NFE2L2	chr8:64381540-64383935, chr8:64482547-64484202
MIR124-2HG	NFYA	chr8:64512634-64519761, chr8:65178469-65186685, chr8:65187088-65188299, chr8:64484622-64485810
MIR124-2HG	NFYB	chr8:64376676-64377661, chr8:64484622-64485810
MIR124-2HG	NR2C2	chr8:65178469-65186685
MIR124-2HG	NR2F1	chr8:65187088-65188299
MIR124-2HG	NR4A1	chr8:64378896-64379462
MIR124-2HG	NRL	chr8:64377888-64378587
MIR124-2HG	PBX1	chr8:64375526-64376221, chr8:64376676-64377661
MIR124-2HG	PPARG	chr8:64512634-64519761, chr8:65178469-65186685, chr8:64478889-64479252
MIR124-2HG	RARA	chr8:64512634-64519761, chr8:65178469-65186685, chr8:65187088-65188299, chr8:64374959-64375128, chr8:64375526-64376221, chr8:64378896-64379462
MIR124-2HG	RBPJ	chr8:64484622-64485810
MIR124-2HG	RORA	chr8:65178469-65186685
MIR124-2HG	RUNX1	chr8:64478889-64479252, chr8:64482547-64484202
MIR124-2HG	RUNX2	chr8:65187088-65188299, chr8:65189507-65189981, chr8:64478889-64479252, chr8:64484622-64485810
MIR124-2HG	RXRB	chr8:64512634-64519761, chr8:65178469-65186685, chr8:65187088-65188299
MIR124-2HG	SCRT1	chr8:65178469-65186685
MIR124-2HG	SMAD3	chr8:64374959-64375128, chr8:64377888-64378587, chr8:64478889-64479252, chr8:64482547-64484202
MIR124-2HG	SMAD4	chr8:64374959-64375128, chr8:64377888-64378587, chr8:64478889-64479252, chr8:64482547-64484202
MIR124-2HG	SOX8	chr8:64512634-64519761, chr8:65178469-65186685, chr8:64482547-64484202
MIR124-2HG	SREBF1	chr8:64378896-64379462
MIR124-2HG	SREBF2	chr8:64482547-64484202
MIR124-2HG	SRF	chr8:64512634-64519761, chr8:65178469-65186685, chr8:64381540-64383935, chr8:64482547-64484202
MIR124-2HG	STAT1	chr8:64512634-64519761, chr8:65178469-65186685, chr8:65187088-65188299, chr8:65189507-65189981, chr8:64374959-64375128, chr8:64375526-64376221, chr8:64376676-64377661, chr8:64377888-64378587, chr8:64378896-64379462, chr8:64381540-64383935, chr8:64478889-64479252, chr8:64482547-64484202, chr8:64484622-64485810
MIR124-2HG	STAT2	chr8:64512634-64519761, chr8:65178469-65186685, chr8:65187088-65188299, chr8:65189507-65189981, chr8:64374959-64375128, chr8:64375526-64376221, chr8:64376676-64377661, chr8:64377888-64378587, chr8:64378896-64379462, chr8:64381540-64383935, chr8:64478889-64479252, chr8:64482547-64484202, chr8:64484622-64485810
MIR124-2HG	STAT3	chr8:65189507-65189981, chr8:64381540-64383935
MIR124-2HG	TCF4	chr8:64378896-64379462
MIR124-2HG	TCF7L2	chr8:64484622-64485810
MIR124-2HG	TEAD1	chr8:65187088-65188299, chr8:64378896-64379462, chr8:64482547-64484202
MIR124-2HG	TFDP1	chr8:64376676-64377661
MIR124-2HG	USF2	chr8:65187088-65188299
MIR124-2HG	XBP1	chr8:64482547-64484202
MIR124-2HG	YY1	chr8:65187088-65188299, chr8:64374959-64375128
MIR124-2HG	ZBTB18	chr8:64375526-64376221, chr8:64381540-64383935
MIR124-2HG	ZEB1	chr8:64374959-64375128, chr8:64376676-64377661, chr8:64378896-64379462
MIR124-2HG	ZNF263	chr8:64512634-64519761, chr8:65178469-65186685, chr8:65187088-65188299, chr8:65189507-65189981, chr8:64374959-64375128, chr8:64375526-64376221, chr8:64376676-64377661, chr8:64377888-64378587, chr8:64378896-64379462, chr8:64381540-64383935, chr8:64478889-64479252, chr8:64482547-64484202, chr8:64484622-64485810
CKMT2-AS1	AR	chr5:80000596-80004984
CKMT2-AS1	BACH2	chr5:80000596-80004984
CKMT2-AS1	CENPB	chr5:80000596-80004984
CKMT2-AS1	CTCF	chr5:80000596-80004984
CKMT2-AS1	E2F3	chr5:80000596-80004984
CKMT2-AS1	EGR1	chr5:80000596-80004984
CKMT2-AS1	EGR3	chr5:80000596-80004984
CKMT2-AS1	ESR1	chr5:80000596-80004984
CKMT2-AS1	ESRRA	chr5:80000596-80004984
CKMT2-AS1	FOXP1	chr5:80000596-80004984
CKMT2-AS1	GLIS1	chr5:80000596-80004984
CKMT2-AS1	HSF2	chr5:80000596-80004984
CKMT2-AS1	IRF2	chr5:80000596-80004984
CKMT2-AS1	IRF3	chr5:80000596-80004984
CKMT2-AS1	KLF13	chr5:80000596-80004984
CKMT2-AS1	MAF	chr5:80000596-80004984
CKMT2-AS1	MEF2C	chr5:80000596-80004984
CKMT2-AS1	MEF2D	chr5:80000596-80004984
CKMT2-AS1	MTF1	chr5:80000596-80004984
CKMT2-AS1	NFIC	chr5:80000596-80004984
CKMT2-AS1	NFKB1	chr5:80000596-80004984
CKMT2-AS1	NR3C2	chr5:80000596-80004984
CKMT2-AS1	ONECUT2	chr5:80000596-80004984
CKMT2-AS1	PBX3	chr5:80000596-80004984
CKMT2-AS1	PKNOX1	chr5:80000596-80004984
CKMT2-AS1	PKNOX2	chr5:80000596-80004984
CKMT2-AS1	PLAG1	chr5:80000596-80004984
CKMT2-AS1	RARA	chr5:80000596-80004984
CKMT2-AS1	RFX2	chr5:80000596-80004984
CKMT2-AS1	RORA	chr5:80000596-80004984
CKMT2-AS1	RREB1	chr5:80000596-80004984
CKMT2-AS1	RXRB	chr5:80000596-80004984
CKMT2-AS1	SCRT1	chr5:80000596-80004984
CKMT2-AS1	SPI1	chr5:80000596-80004984
CKMT2-AS1	STAT2	chr5:80000596-80004984
CKMT2-AS1	TCF7L1	chr5:80000596-80004984
CKMT2-AS1	TP53	chr5:80000596-80004984
CKMT2-AS1	ZBTB18	chr5:80000596-80004984
CKMT2-AS1	ZBTB7A	chr5:80000596-80004984
CKMT2-AS1	ZIC1	chr5:80000596-80004984
CKMT2-AS1	ZNF263	chr5:80000596-80004984
CKMT2-AS1	ZNF282	chr5:80000596-80004984
CKMT2-AS1	ZNF384	chr5:80000596-80004984
HDAC5	ATF4	chr17:42172587-42172957, chr17:42173179-42175667, chr17:42182965-42183132
HDAC5	BACH2	chr17:42172587-42172957, chr17:42173179-42175667, chr17:42182965-42183132
HDAC5	CENPB	chr17:42172587-42172957, chr17:42173179-42175667, chr17:42182965-42183132
HDAC5	CTCF	chr17:42172587-42172957, chr17:42173179-42175667, chr17:42182965-42183132
HDAC5	E2F6	chr17:42182965-42183132
HDAC5	EGR1	chr17:42172587-42172957, chr17:42173179-42175667, chr17:42182965-42183132
HDAC5	EGR3	chr17:42172587-42172957, chr17:42173179-42175667, chr17:42182965-42183132
HDAC5	EGR4	chr17:42172587-42172957, chr17:42173179-42175667, chr17:42182965-42183132
HDAC5	ESR1	chr17:42172587-42172957, chr17:42173179-42175667, chr17:42182965-42183132
HDAC5	ESR2	chr17:42172587-42172957, chr17:42173179-42175667, chr17:42182965-42183132
HDAC5	FOXO3	chr17:42182965-42183132
HDAC5	FOXP1	chr17:42173179-42175667, chr17:42172587-42172957, chr17:42182965-42183132
HDAC5	GLIS1	chr17:42172587-42172957, chr17:42173179-42175667, chr17:42182965-42183132
HDAC5	GLIS2	chr17:42172587-42172957, chr17:42173179-42175667, chr17:42182965-42183132
HDAC5	GLIS3	chr17:42172587-42172957, chr17:42173179-42175667, chr17:42182965-42183132
HDAC5	HSF1	chr17:42172587-42172957
HDAC5	IRF1	chr17:42172587-42172957, chr17:42173179-42175667, chr17:42182965-42183132
HDAC5	IRF2	chr17:42172587-42172957, chr17:42173179-42175667, chr17:42182965-42183132
HDAC5	KLF13	chr17:42172587-42172957, chr17:42173179-42175667, chr17:42182965-42183132
HDAC5	MAF	chr17:42172587-42172957, chr17:42173179-42175667, chr17:42182965-42183132
HDAC5	MAFG	chr17:42172587-42172957, chr17:42173179-42175667, chr17:42182965-42183132
HDAC5	MAFK	chr17:42173179-42175667
HDAC5	MEF2A	chr17:42172587-42172957, chr17:42173179-42175667, chr17:42182965-42183132
HDAC5	MEF2D	chr17:42172587-42172957, chr17:42173179-42175667, chr17:42182965-42183132
HDAC5	MITF	chr17:42172587-42172957, chr17:42173179-42175667, chr17:42182965-42183132
HDAC5	NFIC	chr17:42172587-42172957, chr17:42173179-42175667, chr17:42182965-42183132
HDAC5	NFKB1	chr17:42173179-42175667
HDAC5	NR1H2	chr17:42173179-42175667, chr17:42172587-42172957, chr17:42182965-42183132
HDAC5	NR2C2	chr17:42173179-42175667, chr17:42172587-42172957, chr17:42182965-42183132
HDAC5	NR2F1	chr17:42172587-42172957, chr17:42173179-42175667, chr17:42182965-42183132
HDAC5	PBX3	chr17:42173179-42175667, chr17:42182965-42183132, chr17:42172587-42172957
HDAC5	PKNOX2	chr17:42173179-42175667, chr17:42172587-42172957, chr17:42182965-42183132
HDAC5	PLAG1	chr17:42172587-42172957, chr17:42173179-42175667, chr17:42182965-42183132
HDAC5	RARA	chr17:42172587-42172957, chr17:42173179-42175667, chr17:42182965-42183132
HDAC5	RFX4	chr17:42172587-42172957, chr17:42173179-42175667
HDAC5	RORA	chr17:42173179-42175667
HDAC5	RREB1	chr17:42172587-42172957, chr17:42173179-42175667, chr17:42182965-42183132
HDAC5	RUNX2	chr17:42173179-42175667
HDAC5	RXRB	chr17:42173179-42175667, chr17:42172587-42172957, chr17:42182965-42183132
HDAC5	SCRT1	chr17:42173179-42175667
HDAC5	SMAD2	chr17:42172587-42172957, chr17:42173179-42175667, chr17:42182965-42183132
HDAC5	SMAD3	chr17:42172587-42172957, chr17:42173179-42175667, chr17:42182965-42183132
HDAC5	SOX8	chr17:42172587-42172957, chr17:42173179-42175667, chr17:42182965-42183132
HDAC5	SP1	chr17:42172587-42172957, chr17:42182965-42183132
HDAC5	SP4	chr17:42172587-42172957, chr17:42173179-42175667, chr17:42182965-42183132
HDAC5	STAT1	chr17:42172587-42172957, chr17:42173179-42175667, chr17:42182965-42183132
HDAC5	STAT2	chr17:42172587-42172957, chr17:42173179-42175667, chr17:42182965-42183132
HDAC5	TEAD1	chr17:42182965-42183132
HDAC5	USF2	chr17:42172587-42172957, chr17:42173179-42175667, chr17:42182965-42183132
HDAC5	ZBTB18	chr17:42173179-42175667
HDAC5	ZNF24	chr17:42172587-42172957, chr17:42173179-42175667, chr17:42182965-42183132
HDAC5	ZNF263	chr17:42172587-42172957, chr17:42173179-42175667, chr17:42182965-42183132
HDAC5	ZNF740	chr17:42172587-42172957
SH2B3	BACH2	chr12:111871974-111889593
SH2B3	CTCF	chr12:111871974-111889593
SH2B3	E2F3	chr12:111871974-111889593
SH2B3	EGR1	chr12:111871974-111889593
SH2B3	FOXP1	chr12:111871974-111889593
SH2B3	GLIS1	chr12:111871974-111889593
SH2B3	GLIS3	chr12:111871974-111889593
SH2B3	HSF2	chr12:111871974-111889593
SH2B3	IRF2	chr12:111871974-111889593
SH2B3	IRF3	chr12:111871974-111889593
SH2B3	KLF13	chr12:111871974-111889593
SH2B3	MAF	chr12:111871974-111889593
SH2B3	MAFG	chr12:111871974-111889593
SH2B3	MAFK	chr12:111871974-111889593
SH2B3	NFKB1	chr12:111871974-111889593
SH2B3	NR1H2	chr12:111871974-111889593
SH2B3	NR2C2	chr12:111871974-111889593
SH2B3	NR3C1	chr12:111871974-111889593
SH2B3	ONECUT2	chr12:111871974-111889593
SH2B3	PBX3	chr12:111871974-111889593
SH2B3	PKNOX1	chr12:111871974-111889593
SH2B3	PLAG1	chr12:111871974-111889593
SH2B3	PPARA	chr12:111871974-111889593
SH2B3	PPARG	chr12:111871974-111889593
SH2B3	RARA	chr12:111871974-111889593
SH2B3	RFX2	chr12:111871974-111889593
SH2B3	RFX3	chr12:111871974-111889593
SH2B3	RREB1	chr12:111871974-111889593
SH2B3	RXRA	chr12:111871974-111889593
SH2B3	RXRB	chr12:111871974-111889593
SH2B3	SCRT1	chr12:111871974-111889593
SH2B3	SOX8	chr12:111871974-111889593
SH2B3	SP2	chr12:111871974-111889593
SH2B3	SPI1	chr12:111871974-111889593
SH2B3	SRF	chr12:111871974-111889593
SH2B3	STAT1	chr12:111871974-111889593
SH2B3	STAT2	chr12:111871974-111889593
SH2B3	TP53	chr12:111871974-111889593
SH2B3	ZIC1	chr12:111871974-111889593
SH2B3	ZNF143	chr12:111871974-111889593
SH2B3	ZNF24	chr12:111871974-111889593
SH2B3	ZNF282	chr12:111871974-111889593
PARP2	EBF1	chr14:21077742-21078278
PARP2	ESR2	chr14:21077742-21078278
PARP2	ETS1	chr14:21077742-21078278
PARP2	FOSL2	chr14:21077742-21078278
PARP2	FOXP1	chr14:21077742-21078278
PARP2	GLIS3	chr14:21077742-21078278
PARP2	HSF1	chr14:21077742-21078278
PARP2	IRF1	chr14:21077742-21078278
PARP2	IRF2	chr14:21077742-21078278
PARP2	IRF3	chr14:21077742-21078278
PARP2	JDP2	chr14:21077742-21078278
PARP2	JUND	chr14:21077742-21078278
PARP2	KLF13	chr14:21077742-21078278
PARP2	MAFG	chr14:21077742-21078278
PARP2	MAFK	chr14:21077742-21078278
PARP2	MEF2A	chr14:21077742-21078278
PARP2	MEF2D	chr14:21077742-21078278
PARP2	NFIC	chr14:21077742-21078278
PARP2	NFKB1	chr14:21077742-21078278
PARP2	NFYA	chr14:21077742-21078278
PARP2	ONECUT2	chr14:21077742-21078278
PARP2	PBX3	chr14:21077742-21078278
PARP2	POU2F2	chr14:21077742-21078278
PARP2	PPARA	chr14:21077742-21078278
PARP2	RARA	chr14:21077742-21078278
PARP2	RREB1	chr14:21077742-21078278
PARP2	RUNX2	chr14:21077742-21078278
PARP2	RXRA	chr14:21077742-21078278
PARP2	RXRB	chr14:21077742-21078278
PARP2	SCRT1	chr14:21077742-21078278
PARP2	SOX4	chr14:21077742-21078278
PARP2	SRF	chr14:21077742-21078278
PARP2	STAT1	chr14:21077742-21078278
PARP2	STAT2	chr14:21077742-21078278
PARP2	TP53	chr14:21077742-21078278
PARP2	USF2	chr14:21077742-21078278
PARP2	ZBTB7A	chr14:21077742-21078278
PARP2	ZBTB7C	chr14:21077742-21078278
PARP2	ZIC1	chr14:21077742-21078278
PARP2	ZNF263	chr14:21077742-21078278
PARP2	ZNF282	chr14:21077742-21078278
RBM26-AS1	ASCL1	chr13:80104454-80105447
RBM26-AS1	CREB3L1	chr13:80104454-80105447
RBM26-AS1	CTCF	chr13:80104454-80105447
RBM26-AS1	EGR1	chr13:80104454-80105447
RBM26-AS1	EGR3	chr13:80104454-80105447
RBM26-AS1	EGR4	chr13:80104454-80105447
RBM26-AS1	ELF1	chr13:80104454-80105447
RBM26-AS1	ESR1	chr13:80104454-80105447
RBM26-AS1	ESR2	chr13:80104454-80105447
RBM26-AS1	FOXP1	chr13:80104454-80105447
RBM26-AS1	GLIS1	chr13:80104454-80105447
RBM26-AS1	HIC2	chr13:80104454-80105447
RBM26-AS1	HSF1	chr13:80104454-80105447
RBM26-AS1	ID4	chr13:80104454-80105447
RBM26-AS1	IRF1	chr13:80104454-80105447
RBM26-AS1	IRF3	chr13:80104454-80105447
RBM26-AS1	KLF13	chr13:80104454-80105447
RBM26-AS1	MAFG	chr13:80104454-80105447
RBM26-AS1	NFE2L2	chr13:80104454-80105447
RBM26-AS1	NFIC	chr13:80104454-80105447
RBM26-AS1	NFIL3	chr13:80104454-80105447
RBM26-AS1	NR1H2	chr13:80104454-80105447
RBM26-AS1	NR2F1	chr13:80104454-80105447
RBM26-AS1	PKNOX2	chr13:80104454-80105447
RBM26-AS1	PLAG1	chr13:80104454-80105447
RBM26-AS1	PPARG	chr13:80104454-80105447
RBM26-AS1	RARA	chr13:80104454-80105447
RBM26-AS1	RREB1	chr13:80104454-80105447
RBM26-AS1	RXRA	chr13:80104454-80105447
RBM26-AS1	SCRT1	chr13:80104454-80105447
RBM26-AS1	SP4	chr13:80104454-80105447
RBM26-AS1	STAT1	chr13:80104454-80105447
RBM26-AS1	TCF4	chr13:80104454-80105447
RBM26-AS1	TCF7L1	chr13:80104454-80105447
RBM26-AS1	XBP1	chr13:80104454-80105447
RBM26-AS1	YY1	chr13:80104454-80105447
RBM26-AS1	ZBTB33	chr13:80104454-80105447
RBM26-AS1	ZEB1	chr13:80104454-80105447
RBM26-AS1	ZNF143	chr13:80104454-80105447
RBM26-AS1	ZNF24	chr13:80104454-80105447
STARD4-AS1	BACH2	chr5:111453292-111459525
STARD4-AS1	CTCF	chr5:111453292-111459525
STARD4-AS1	EGR1	chr5:111453292-111459525
STARD4-AS1	EGR3	chr5:111453292-111459525
STARD4-AS1	ESR1	chr5:111453292-111459525
STARD4-AS1	ESR2	chr5:111453292-111459525
STARD4-AS1	HSF1	chr5:111453292-111459525
STARD4-AS1	IRF1	chr5:111453292-111459525
STARD4-AS1	IRF2	chr5:111453292-111459525
STARD4-AS1	IRF3	chr5:111453292-111459525
STARD4-AS1	KLF9	chr5:111453292-111459525
STARD4-AS1	MAF	chr5:111453292-111459525
STARD4-AS1	MAFK	chr5:111453292-111459525
STARD4-AS1	MEF2A	chr5:111453292-111459525
STARD4-AS1	MEF2D	chr5:111453292-111459525
STARD4-AS1	NR1H2	chr5:111453292-111459525
STARD4-AS1	NR3C2	chr5:111453292-111459525
STARD4-AS1	PBX3	chr5:111453292-111459525
STARD4-AS1	PKNOX1	chr5:111453292-111459525
STARD4-AS1	PKNOX2	chr5:111453292-111459525
STARD4-AS1	PPARA	chr5:111453292-111459525
STARD4-AS1	PPARG	chr5:111453292-111459525
STARD4-AS1	RARA	chr5:111453292-111459525
STARD4-AS1	RFX3	chr5:111453292-111459525
STARD4-AS1	RFX4	chr5:111453292-111459525
STARD4-AS1	RFX5	chr5:111453292-111459525
STARD4-AS1	RREB1	chr5:111453292-111459525
STARD4-AS1	RXRA	chr5:111453292-111459525
STARD4-AS1	SCRT1	chr5:111453292-111459525
STARD4-AS1	SOX4	chr5:111453292-111459525
STARD4-AS1	SP2	chr5:111453292-111459525
STARD4-AS1	SP4	chr5:111453292-111459525
STARD4-AS1	SPI1	chr5:111453292-111459525
STARD4-AS1	SRF	chr5:111453292-111459525
STARD4-AS1	STAT2	chr5:111453292-111459525
STARD4-AS1	TCF7L1	chr5:111453292-111459525
STARD4-AS1	TP53	chr5:111453292-111459525
STARD4-AS1	USF2	chr5:111453292-111459525
STARD4-AS1	ZIC1	chr5:111453292-111459525
STARD4-AS1	ZNF143	chr5:111453292-111459525
STARD4-AS1	ZNF24	chr5:111453292-111459525
STARD4-AS1	ZNF263	chr5:111453292-111459525
LINC00888	AR	chr3:183429288-183430191
LINC00888	BACH2	chr3:183429288-183430191
LINC00888	DBP	chr3:183429288-183430191
LINC00888	EGR1	chr3:183429288-183430191, chr3:183431670-183431827
LINC00888	ESR1	chr3:183429288-183430191
LINC00888	FOS	chr3:183429288-183430191
LINC00888	FOXP1	chr3:183429288-183430191, chr3:183431670-183431827
LINC00888	HIC2	chr3:183429288-183430191, chr3:183431670-183431827
LINC00888	HLF	chr3:183429288-183430191
LINC00888	IRF1	chr3:183429288-183430191, chr3:183431670-183431827
LINC00888	IRF2	chr3:183429288-183430191, chr3:183431670-183431827
LINC00888	JUN	chr3:183429288-183430191
LINC00888	MEF2A	chr3:183429288-183430191, chr3:183431670-183431827
LINC00888	MEF2C	chr3:183429288-183430191, chr3:183431670-183431827
LINC00888	MEF2D	chr3:183429288-183430191, chr3:183431670-183431827
LINC00888	MTF1	chr3:183429288-183430191, chr3:183431670-183431827
LINC00888	NFIL3	chr3:183429288-183430191
LINC00888	NFKB1	chr3:183429288-183430191, chr3:183431670-183431827
LINC00888	NR1H2	chr3:183429288-183430191, chr3:183431670-183431827
LINC00888	NR3C1	chr3:183429288-183430191, chr3:183431670-183431827
LINC00888	ONECUT2	chr3:183429288-183430191, chr3:183431670-183431827
LINC00888	PBX3	chr3:183429288-183430191
LINC00888	PPARG	chr3:183429288-183430191, chr3:183431670-183431827
LINC00888	RFX2	chr3:183429288-183430191, chr3:183431670-183431827
LINC00888	RFX4	chr3:183429288-183430191, chr3:183431670-183431827
LINC00888	SP2	chr3:183429288-183430191, chr3:183431670-183431827
LINC00888	SP4	chr3:183429288-183430191, chr3:183431670-183431827
LINC00888	STAT1	chr3:183429288-183430191, chr3:183431670-183431827
LINC00888	TEF	chr3:183429288-183430191
LINC00888	TFAP4	chr3:183429288-183430191
LINC00888	ZNF24	chr3:183429288-183430191, chr3:183431670-183431827
LINC00888	ZNF384	chr3:183429288-183430191
APTR	ATF4	chr7:77356998-77358419
APTR	BACH2	chr7:77356998-77358419
APTR	CTCF	chr7:77356998-77358419
APTR	E2F3	chr7:77356998-77358419
APTR	ESR1	chr7:77356998-77358419
APTR	ESR2	chr7:77356998-77358419
APTR	FOXK1	chr7:77356998-77358419
APTR	GLIS1	chr7:77356998-77358419
APTR	GLIS2	chr7:77356998-77358419
APTR	GLIS3	chr7:77356998-77358419
APTR	IRF3	chr7:77356998-77358419
APTR	JUN	chr7:77356998-77358419
APTR	MAF	chr7:77356998-77358419
APTR	MAFK	chr7:77356998-77358419
APTR	MTF1	chr7:77356998-77358419
APTR	NFIC	chr7:77356998-77358419
APTR	NR1H2	chr7:77356998-77358419
APTR	NR2C2	chr7:77356998-77358419
APTR	PBX1	chr7:77356998-77358419
APTR	PKNOX1	chr7:77356998-77358419
APTR	PKNOX2	chr7:77356998-77358419
APTR	PLAG1	chr7:77356998-77358419
APTR	RARA	chr7:77356998-77358419
APTR	RFX2	chr7:77356998-77358419
APTR	RFX4	chr7:77356998-77358419
APTR	RREB1	chr7:77356998-77358419
APTR	RUNX2	chr7:77356998-77358419
APTR	RXRA	chr7:77356998-77358419
APTR	RXRB	chr7:77356998-77358419
APTR	SOX4	chr7:77356998-77358419
APTR	SOX8	chr7:77356998-77358419
APTR	SP2	chr7:77356998-77358419
APTR	SP4	chr7:77356998-77358419
APTR	SPI1	chr7:77356998-77358419
APTR	SRF	chr7:77356998-77358419
APTR	ZIC1	chr7:77356998-77358419
APTR	ZNF263	chr7:77356998-77358419
APTR	ZNF282	chr7:77356998-77358419
PPP5D1	ATF4	chr19:47023686-47026438
PPP5D1	ELF1	chr19:47023686-47026438
PPP5D1	FOXP1	chr19:47023686-47026438
PPP5D1	GLIS1	chr19:47022953-47023131, chr19:47023686-47026438
PPP5D1	HIC2	chr19:47022953-47023131
PPP5D1	HSF4	chr19:47023686-47026438
PPP5D1	IRF1	chr19:47022953-47023131, chr19:47023686-47026438
PPP5D1	IRF2	chr19:47022953-47023131, chr19:47023686-47026438
PPP5D1	IRF3	chr19:47022953-47023131, chr19:47023686-47026438
PPP5D1	JUN	chr19:47023686-47026438
PPP5D1	KLF13	chr19:47022953-47023131, chr19:47023686-47026438
PPP5D1	MAF	chr19:47022953-47023131, chr19:47023686-47026438
PPP5D1	MAFG	chr19:47023686-47026438
PPP5D1	MEF2A	chr19:47022953-47023131, chr19:47023686-47026438
PPP5D1	MEF2C	chr19:47022953-47023131, chr19:47023686-47026438
PPP5D1	MEF2D	chr19:47022953-47023131, chr19:47023686-47026438
PPP5D1	MZF1	chr19:47022953-47023131
PPP5D1	NFIC	chr19:47022953-47023131, chr19:47023686-47026438
PPP5D1	NFKB1	chr19:47022953-47023131, chr19:47023686-47026438
PPP5D1	NFYB	chr19:47022953-47023131, chr19:47023686-47026438
PPP5D1	NR2C2	chr19:47022953-47023131, chr19:47023686-47026438
PPP5D1	PKNOX1	chr19:47023686-47026438
PPP5D1	PKNOX2	chr19:47023686-47026438
PPP5D1	PLAG1	chr19:47023686-47026438
PPP5D1	RFX2	chr19:47023686-47026438
PPP5D1	RREB1	chr19:47022953-47023131, chr19:47023686-47026438
PPP5D1	SMAD3	chr19:47023686-47026438
PPP5D1	SP2	chr19:47022953-47023131, chr19:47023686-47026438
PPP5D1	SRF	chr19:47022953-47023131, chr19:47023686-47026438
PPP5D1	STAT1	chr19:47022953-47023131, chr19:47023686-47026438
PPP5D1	STAT2	chr19:47022953-47023131, chr19:47023686-47026438
PPP5D1	USF2	chr19:47023686-47026438
PPP5D1	YY1	chr19:47023686-47026438
PPP5D1	ZBTB18	chr19:47023686-47026438
PPP5D1	ZEB1	chr19:47022953-47023131
DACT3-AS1	EGR3	chr19:47023686-47026438
DACT3-AS1	ESR1	chr19:47023686-47026438
DACT3-AS1	FOXP1	chr19:47023686-47026438
DACT3-AS1	GLIS1	chr19:47023686-47026438
DACT3-AS1	HSF1	chr19:47023686-47026438
DACT3-AS1	HSF4	chr19:47023686-47026438
DACT3-AS1	MAFG	chr19:47023686-47026438
DACT3-AS1	NFIC	chr19:47023686-47026438
DACT3-AS1	NR1H2	chr19:47023686-47026438
DACT3-AS1	PKNOX1	chr19:47023686-47026438
DACT3-AS1	PKNOX2	chr19:47023686-47026438
DACT3-AS1	PLAG1	chr19:47023686-47026438
DACT3-AS1	RFX2	chr19:47023686-47026438
DACT3-AS1	RUNX2	chr19:47023686-47026438
DACT3-AS1	RXRA	chr19:47023686-47026438
DACT3-AS1	SOX8	chr19:47023686-47026438
DACT3-AS1	SP4	chr19:47023686-47026438
DACT3-AS1	SRF	chr19:47023686-47026438
DACT3-AS1	STAT1	chr19:47023686-47026438
DACT3-AS1	YY1	chr19:47023686-47026438
DACT3-AS1	ZBTB18	chr19:47023686-47026438
DACT3-AS1	ZNF24	chr19:47023686-47026438
PAXBP1-AS1	CENPB	chr21:34799210-34800487
PAXBP1-AS1	CREB3L1	chr21:34799210-34800487
PAXBP1-AS1	CTCF	chr21:34799210-34800487
PAXBP1-AS1	EGR1	chr21:34799210-34800487
PAXBP1-AS1	ESR1	chr21:34799210-34800487
PAXBP1-AS1	ESR2	chr21:34799210-34800487
PAXBP1-AS1	GRHL1	chr21:34799210-34800487
PAXBP1-AS1	HSF1	chr21:34799210-34800487
PAXBP1-AS1	IRF1	chr21:34799210-34800487
PAXBP1-AS1	KLF16	chr21:34799210-34800487
PAXBP1-AS1	MEF2A	chr21:34799210-34800487
PAXBP1-AS1	MEF2C	chr21:34799210-34800487
PAXBP1-AS1	MITF	chr21:34799210-34800487
PAXBP1-AS1	NFIC	chr21:34799210-34800487
PAXBP1-AS1	NR2F1	chr21:34799210-34800487
PAXBP1-AS1	ONECUT2	chr21:34799210-34800487
PAXBP1-AS1	RXRA	chr21:34799210-34800487
PAXBP1-AS1	SP2	chr21:34799210-34800487
PAXBP1-AS1	SP4	chr21:34799210-34800487
PAXBP1-AS1	STAT1	chr21:34799210-34800487
PAXBP1-AS1	STAT2	chr21:34799210-34800487
PAXBP1-AS1	STAT3	chr21:34799210-34800487
PAXBP1-AS1	ZIC1	chr21:34799210-34800487
PAXBP1-AS1	ZNF384	chr21:34799210-34800487
CBR3-AS1	E2F3	chr21:37660261-37661505
CBR3-AS1	E2F4	chr21:37660261-37661505
CBR3-AS1	EGR1	chr21:37660261-37661505
CBR3-AS1	EGR3	chr21:37660261-37661505
CBR3-AS1	EGR4	chr21:37660261-37661505
CBR3-AS1	ESR1	chr21:37660261-37661505
CBR3-AS1	FOSL2	chr21:37660261-37661505
CBR3-AS1	FOXK1	chr21:37660261-37661505
CBR3-AS1	FOXP1	chr21:37660261-37661505
CBR3-AS1	FOXP2	chr21:37660261-37661505
CBR3-AS1	HSF1	chr21:37660261-37661505
CBR3-AS1	JDP2	chr21:37660261-37661505
CBR3-AS1	JUN	chr21:37660261-37661505
CBR3-AS1	JUNB	chr21:37660261-37661505
CBR3-AS1	KLF13	chr21:37660261-37661505
CBR3-AS1	KLF9	chr21:37660261-37661505
CBR3-AS1	MAFG	chr21:37660261-37661505
CBR3-AS1	MEF2A	chr21:37660261-37661505
CBR3-AS1	MTF1	chr21:37660261-37661505
CBR3-AS1	NFIC	chr21:37660261-37661505
CBR3-AS1	NR1H2	chr21:37660261-37661505
CBR3-AS1	NR2C2	chr21:37660261-37661505
CBR3-AS1	NR3C2	chr21:37660261-37661505
CBR3-AS1	NR4A2	chr21:37660261-37661505
CBR3-AS1	ONECUT2	chr21:37660261-37661505
CBR3-AS1	PAX7	chr21:37660261-37661505
CBR3-AS1	PKNOX1	chr21:37660261-37661505
CBR3-AS1	PLAG1	chr21:37660261-37661505
CBR3-AS1	POU2F2	chr21:37660261-37661505
CBR3-AS1	PPARG	chr21:37660261-37661505
CBR3-AS1	RARA	chr21:37660261-37661505
CBR3-AS1	RREB1	chr21:37660261-37661505
CBR3-AS1	RXRA	chr21:37660261-37661505
CBR3-AS1	SOX8	chr21:37660261-37661505
CBR3-AS1	SPI1	chr21:37660261-37661505
CBR3-AS1	XBP1	chr21:37660261-37661505
CBR3-AS1	ZNF24	chr21:37660261-37661505
CBR3-AS1	ZNF263	chr21:37660261-37661505
CBR3-AS1	ZNF384	chr21:37660261-37661505
TMCC1-AS1	ASCL1	chr3:129383685-129383885
TMCC1-AS1	BACH2	chr3:129383685-129383885, chr3:129384181-129384938
TMCC1-AS1	CTCF	chr3:129383685-129383885, chr3:129384181-129384938
TMCC1-AS1	EBF1	chr3:129383685-129383885, chr3:129384181-129384938
TMCC1-AS1	EGR1	chr3:129383685-129383885, chr3:129384181-129384938
TMCC1-AS1	EGR3	chr3:129383685-129383885, chr3:129384181-129384938
TMCC1-AS1	ESR2	chr3:129383685-129383885, chr3:129384181-129384938
TMCC1-AS1	FOS	chr3:129384181-129384938
TMCC1-AS1	FOXO4	chr3:129384181-129384938
TMCC1-AS1	GLIS2	chr3:129383685-129383885, chr3:129384181-129384938
TMCC1-AS1	GMEB2	chr3:129384181-129384938
TMCC1-AS1	HSF1	chr3:129383685-129383885, chr3:129384181-129384938
TMCC1-AS1	HSF2	chr3:129383685-129383885, chr3:129384181-129384938
TMCC1-AS1	IRF1	chr3:129383685-129383885, chr3:129384181-129384938
TMCC1-AS1	IRF3	chr3:129383685-129383885, chr3:129384181-129384938
TMCC1-AS1	JUN	chr3:129384181-129384938
TMCC1-AS1	JUND	chr3:129384181-129384938
TMCC1-AS1	KLF13	chr3:129383685-129383885, chr3:129384181-129384938
TMCC1-AS1	MEF2A	chr3:129383685-129383885, chr3:129384181-129384938
TMCC1-AS1	MTF1	chr3:129383685-129383885, chr3:129384181-129384938
TMCC1-AS1	MZF1	chr3:129384181-129384938
TMCC1-AS1	NR4A2	chr3:129384181-129384938
TMCC1-AS1	PKNOX1	chr3:129383685-129383885, chr3:129384181-129384938
TMCC1-AS1	PKNOX2	chr3:129383685-129383885, chr3:129384181-129384938
TMCC1-AS1	RARA	chr3:129383685-129383885, chr3:129384181-129384938
TMCC1-AS1	REL	chr3:129384181-129384938
TMCC1-AS1	RELA	chr3:129384181-129384938
TMCC1-AS1	RORA	chr3:129384181-129384938
TMCC1-AS1	RREB1	chr3:129383685-129383885, chr3:129384181-129384938
TMCC1-AS1	SP4	chr3:129383685-129383885, chr3:129384181-129384938
TMCC1-AS1	SPI1	chr3:129383685-129383885, chr3:129384181-129384938
TMCC1-AS1	SRF	chr3:129383685-129383885, chr3:129384181-129384938
TMCC1-AS1	STAT1	chr3:129383685-129383885, chr3:129384181-129384938
TMCC1-AS1	STAT2	chr3:129383685-129383885, chr3:129384181-129384938
TMCC1-AS1	ZIC1	chr3:129383685-129383885, chr3:129384181-129384938
TMCC1-AS1	ZNF354C	chr3:129384181-129384938
TMEM178B	BACH2	chr7:141293262-141293717
TMEM178B	CTCF	chr7:141092039-141101131, chr7:141104191-141113803, chr7:141101536-141103262, chr7:141262038-141262499
TMEM178B	EGR1	chr7:141092039-141101131, chr7:141104191-141113803, chr7:141101536-141103262, chr7:141262038-141262499, chr7:141292457-141293005, chr7:141293262-141293717, chr7:141351139-141351691, chr7:141352182-141352600, chr7:141354693-141354825, chr7:141355134-141355336
TMEM178B	EGR3	chr7:141262038-141262499
TMEM178B	ESR1	chr7:141092039-141101131, chr7:141104191-141113803, chr7:141101536-141103262
TMEM178B	FOXP1	chr7:141092039-141101131, chr7:141104191-141113803, chr7:141101536-141103262, chr7:141262038-141262499, chr7:141292457-141293005, chr7:141293262-141293717, chr7:141351139-141351691, chr7:141352182-141352600, chr7:141354693-141354825, chr7:141355134-141355336
TMEM178B	FOXP2	chr7:141292457-141293005
TMEM178B	GLIS1	chr7:141092039-141101131, chr7:141292457-141293005
TMEM178B	HSF4	chr7:141352182-141352600
TMEM178B	IRF2	chr7:141092039-141101131, chr7:141104191-141113803, chr7:141101536-141103262, chr7:141262038-141262499, chr7:141292457-141293005, chr7:141293262-141293717, chr7:141351139-141351691, chr7:141352182-141352600, chr7:141354693-141354825, chr7:141355134-141355336
TMEM178B	IRF3	chr7:141092039-141101131, chr7:141104191-141113803, chr7:141101536-141103262, chr7:141262038-141262499, chr7:141292457-141293005, chr7:141293262-141293717, chr7:141351139-141351691, chr7:141352182-141352600, chr7:141354693-141354825, chr7:141355134-141355336
TMEM178B	JUNB	chr7:141293262-141293717
TMEM178B	JUND	chr7:141092039-141101131, chr7:141104191-141113803, chr7:141101536-141103262, chr7:141262038-141262499, chr7:141292457-141293005, chr7:141293262-141293717, chr7:141351139-141351691, chr7:141352182-141352600, chr7:141354693-141354825, chr7:141355134-141355336
TMEM178B	KLF9	chr7:141101536-141103262, chr7:141262038-141262499
TMEM178B	MAFG	chr7:141092039-141101131, chr7:141104191-141113803, chr7:141101536-141103262, chr7:141262038-141262499, chr7:141292457-141293005, chr7:141293262-141293717, chr7:141351139-141351691, chr7:141352182-141352600, chr7:141354693-141354825, chr7:141355134-141355336
TMEM178B	MEF2A	chr7:141292457-141293005
TMEM178B	MEF2C	chr7:141101536-141103262, chr7:141292457-141293005, chr7:141352182-141352600
TMEM178B	MEIS1	chr7:141292457-141293005, chr7:141355134-141355336
TMEM178B	MEIS2	chr7:141292457-141293005
TMEM178B	MEIS3	chr7:141292457-141293005
TMEM178B	MNT	chr7:141351139-141351691
TMEM178B	MXI1	chr7:141351139-141351691
TMEM178B	MZF1	chr7:141262038-141262499, chr7:141351139-141351691, chr7:141352182-141352600, chr7:141355134-141355336
TMEM178B	NFIX	chr7:141351139-141351691
TMEM178B	NR1H2	chr7:141092039-141101131, chr7:141101536-141103262
TMEM178B	NR2F1	chr7:141101536-141103262, chr7:141292457-141293005
TMEM178B	NR3C1	chr7:141092039-141101131
TMEM178B	NR3C2	chr7:141092039-141101131, chr7:141104191-141113803, chr7:141101536-141103262, chr7:141262038-141262499, chr7:141292457-141293005, chr7:141293262-141293717, chr7:141351139-141351691, chr7:141352182-141352600, chr7:141354693-141354825, chr7:141355134-141355336
TMEM178B	PBX3	chr7:141092039-141101131, chr7:141104191-141113803, chr7:141101536-141103262, chr7:141262038-141262499, chr7:141292457-141293005, chr7:141293262-141293717, chr7:141351139-141351691, chr7:141352182-141352600, chr7:141354693-141354825, chr7:141355134-141355336
TMEM178B	PKNOX1	chr7:141104191-141113803
TMEM178B	PKNOX2	chr7:141104191-141113803
TMEM178B	PLAG1	chr7:141092039-141101131, chr7:141104191-141113803, chr7:141101536-141103262, chr7:141262038-141262499, chr7:141292457-141293005, chr7:141293262-141293717, chr7:141351139-141351691, chr7:141352182-141352600, chr7:141354693-141354825, chr7:141355134-141355336
TMEM178B	POU2F1	chr7:141352182-141352600
TMEM178B	PPARG	chr7:141092039-141101131, chr7:141104191-141113803, chr7:141101536-141103262, chr7:141262038-141262499, chr7:141292457-141293005, chr7:141293262-141293717, chr7:141351139-141351691, chr7:141352182-141352600, chr7:141354693-141354825, chr7:141355134-141355336
TMEM178B	RBPJ	chr7:141355134-141355336
TMEM178B	RFX2	chr7:141092039-141101131, chr7:141104191-141113803, chr7:141101536-141103262, chr7:141262038-141262499, chr7:141292457-141293005, chr7:141293262-141293717, chr7:141351139-141351691, chr7:141352182-141352600, chr7:141354693-141354825, chr7:141355134-141355336
TMEM178B	RFX3	chr7:141092039-141101131, chr7:141104191-141113803, chr7:141101536-141103262, chr7:141262038-141262499, chr7:141292457-141293005, chr7:141293262-141293717, chr7:141351139-141351691, chr7:141352182-141352600, chr7:141354693-141354825, chr7:141355134-141355336
TMEM178B	RFX4	chr7:141092039-141101131, chr7:141104191-141113803, chr7:141101536-141103262, chr7:141262038-141262499, chr7:141292457-141293005, chr7:141293262-141293717, chr7:141351139-141351691, chr7:141352182-141352600, chr7:141354693-141354825, chr7:141355134-141355336
TMEM178B	RORA	chr7:141351139-141351691
TMEM178B	RXRB	chr7:141092039-141101131, chr7:141104191-141113803, chr7:141101536-141103262
TMEM178B	SMAD2	chr7:141293262-141293717
TMEM178B	SMAD3	chr7:141293262-141293717
TMEM178B	SOX10	chr7:141293262-141293717
TMEM178B	SOX8	chr7:141092039-141101131, chr7:141104191-141113803, chr7:141101536-141103262, chr7:141262038-141262499, chr7:141292457-141293005, chr7:141293262-141293717, chr7:141351139-141351691, chr7:141352182-141352600, chr7:141354693-141354825, chr7:141355134-141355336
TMEM178B	SREBF1	chr7:141262038-141262499
TMEM178B	SRF	chr7:141092039-141101131, chr7:141104191-141113803, chr7:141101536-141103262, chr7:141262038-141262499, chr7:141292457-141293005, chr7:141293262-141293717, chr7:141351139-141351691, chr7:141352182-141352600, chr7:141354693-141354825, chr7:141355134-141355336
TMEM178B	TBR1	chr7:141293262-141293717, chr7:141351139-141351691
TMEM178B	TEAD1	chr7:141355134-141355336
TMEM178B	YY1	chr7:141351139-141351691
TMEM178B	ZEB1	chr7:141262038-141262499
TMEM178B	ZNF24	chr7:141092039-141101131, chr7:141104191-141113803
TMEM178B	ZNF282	chr7:141092039-141101131, chr7:141104191-141113803, chr7:141101536-141103262, chr7:141262038-141262499, chr7:141292457-141293005, chr7:141293262-141293717, chr7:141351139-141351691, chr7:141352182-141352600, chr7:141354693-141354825, chr7:141355134-141355336
TMEM178B	ZNF384	chr7:141292457-141293005, chr7:141352182-141352600
SDCBP2-AS1	ATF4	chr20:1356641-1356760
SDCBP2-AS1	BACH2	chr20:1356641-1356760
SDCBP2-AS1	CREB3L1	chr20:1356641-1356760
SDCBP2-AS1	CTCF	chr20:1356641-1356760
SDCBP2-AS1	EBF1	chr20:1356641-1356760
SDCBP2-AS1	EGR3	chr20:1356641-1356760
SDCBP2-AS1	ESR1	chr20:1356641-1356760
SDCBP2-AS1	FOS	chr20:1356641-1356760
SDCBP2-AS1	FOSL2	chr20:1356641-1356760
SDCBP2-AS1	IRF3	chr20:1356641-1356760
SDCBP2-AS1	JUN	chr20:1356641-1356760
SDCBP2-AS1	JUND	chr20:1356641-1356760
SDCBP2-AS1	MAF	chr20:1356641-1356760
SDCBP2-AS1	MZF1	chr20:1356641-1356760
SDCBP2-AS1	NFKB1	chr20:1356641-1356760
SDCBP2-AS1	NR3C1	chr20:1356641-1356760
SDCBP2-AS1	NR3C2	chr20:1356641-1356760
SDCBP2-AS1	PBX3	chr20:1356641-1356760
SDCBP2-AS1	PKNOX1	chr20:1356641-1356760
SDCBP2-AS1	PLAG1	chr20:1356641-1356760
SDCBP2-AS1	PPARG	chr20:1356641-1356760
SDCBP2-AS1	RARA	chr20:1356641-1356760
SDCBP2-AS1	RBPJ	chr20:1356641-1356760
SDCBP2-AS1	RELA	chr20:1356641-1356760
SDCBP2-AS1	RFX2	chr20:1356641-1356760
SDCBP2-AS1	RREB1	chr20:1356641-1356760
SDCBP2-AS1	RXRA	chr20:1356641-1356760
SDCBP2-AS1	RXRB	chr20:1356641-1356760
SDCBP2-AS1	SOX15	chr20:1356641-1356760
SDCBP2-AS1	SOX8	chr20:1356641-1356760
SDCBP2-AS1	SOX9	chr20:1356641-1356760
SDCBP2-AS1	SP2	chr20:1356641-1356760
SDCBP2-AS1	SPI1	chr20:1356641-1356760
SDCBP2-AS1	STAT1	chr20:1356641-1356760
SDCBP2-AS1	ZIC1	chr20:1356641-1356760
SDCBP2-AS1	ZNF24	chr20:1356641-1356760
SDCBP2-AS1	ZNF263	chr20:1356641-1356760
BHLHE40-AS1	BACH2	chr3:4751056-4751459, chr3:4774734-4776220, chr3:4813710-4815142, chr3:4770413-4773919, chr3:4816625-4816785
BHLHE40-AS1	CREB1	chr3:4774734-4776220
BHLHE40-AS1	CREB3	chr3:4751056-4751459, chr3:4774734-4776220, chr3:4813710-4815142, chr3:4770413-4773919, chr3:4816625-4816785
BHLHE40-AS1	CTCF	chr3:4813710-4815142, chr3:4751056-4751459, chr3:4774734-4776220, chr3:4770413-4773919, chr3:4816625-4816785
BHLHE40-AS1	EGR1	chr3:4751056-4751459, chr3:4774734-4776220, chr3:4813710-4815142, chr3:4770413-4773919, chr3:4816625-4816785
BHLHE40-AS1	FOSB	chr3:4751056-4751459
BHLHE40-AS1	FOSL2	chr3:4751056-4751459
BHLHE40-AS1	FOXP1	chr3:4751056-4751459, chr3:4774734-4776220, chr3:4813710-4815142, chr3:4770413-4773919, chr3:4816625-4816785
BHLHE40-AS1	FOXP2	chr3:4751056-4751459, chr3:4813710-4815142
BHLHE40-AS1	GLIS1	chr3:4813710-4815142, chr3:4770413-4773919
BHLHE40-AS1	GLIS3	chr3:4813710-4815142
BHLHE40-AS1	HIC2	chr3:4816625-4816785
BHLHE40-AS1	HMBOX1	chr3:4751056-4751459
BHLHE40-AS1	HSF1	chr3:4751056-4751459, chr3:4774734-4776220, chr3:4813710-4815142, chr3:4770413-4773919, chr3:4816625-4816785
BHLHE40-AS1	HSF2	chr3:4751056-4751459, chr3:4774734-4776220, chr3:4813710-4815142, chr3:4770413-4773919, chr3:4816625-4816785
BHLHE40-AS1	IRF1	chr3:4751056-4751459, chr3:4774734-4776220, chr3:4813710-4815142, chr3:4770413-4773919, chr3:4816625-4816785
BHLHE40-AS1	JUN	chr3:4751056-4751459, chr3:4774734-4776220, chr3:4813710-4815142, chr3:4770413-4773919, chr3:4816625-4816785
BHLHE40-AS1	KLF13	chr3:4770413-4773919
BHLHE40-AS1	MAF	chr3:4751056-4751459, chr3:4774734-4776220, chr3:4813710-4815142, chr3:4770413-4773919, chr3:4816625-4816785
BHLHE40-AS1	MAFG	chr3:4751056-4751459, chr3:4774734-4776220, chr3:4813710-4815142, chr3:4770413-4773919, chr3:4816625-4816785
BHLHE40-AS1	MTF1	chr3:4770413-4773919, chr3:4751056-4751459, chr3:4774734-4776220, chr3:4813710-4815142, chr3:4816625-4816785
BHLHE40-AS1	MXI1	chr3:4813710-4815142
BHLHE40-AS1	NFYA	chr3:4770413-4773919
BHLHE40-AS1	NR3C1	chr3:4813710-4815142, chr3:4770413-4773919
BHLHE40-AS1	NR3C2	chr3:4770413-4773919
BHLHE40-AS1	NR4A2	chr3:4751056-4751459, chr3:4774734-4776220, chr3:4813710-4815142, chr3:4770413-4773919, chr3:4816625-4816785
BHLHE40-AS1	ONECUT2	chr3:4774734-4776220
BHLHE40-AS1	PAX7	chr3:4751056-4751459, chr3:4774734-4776220, chr3:4813710-4815142, chr3:4770413-4773919, chr3:4816625-4816785
BHLHE40-AS1	PBX3	chr3:4813710-4815142, chr3:4770413-4773919, chr3:4751056-4751459, chr3:4774734-4776220, chr3:4816625-4816785
BHLHE40-AS1	PKNOX1	chr3:4751056-4751459, chr3:4774734-4776220, chr3:4813710-4815142, chr3:4770413-4773919, chr3:4816625-4816785
BHLHE40-AS1	PKNOX2	chr3:4751056-4751459, chr3:4774734-4776220, chr3:4813710-4815142, chr3:4770413-4773919, chr3:4816625-4816785
BHLHE40-AS1	PLAG1	chr3:4751056-4751459, chr3:4774734-4776220, chr3:4813710-4815142, chr3:4770413-4773919, chr3:4816625-4816785
BHLHE40-AS1	POU2F2	chr3:4751056-4751459, chr3:4774734-4776220, chr3:4813710-4815142, chr3:4770413-4773919, chr3:4816625-4816785
BHLHE40-AS1	RARA	chr3:4751056-4751459, chr3:4774734-4776220, chr3:4813710-4815142, chr3:4770413-4773919, chr3:4816625-4816785
BHLHE40-AS1	RBPJ	chr3:4751056-4751459
BHLHE40-AS1	RELA	chr3:4774734-4776220
BHLHE40-AS1	RFX3	chr3:4774734-4776220, chr3:4770413-4773919
BHLHE40-AS1	RFX4	chr3:4774734-4776220, chr3:4770413-4773919
BHLHE40-AS1	RREB1	chr3:4751056-4751459, chr3:4774734-4776220, chr3:4813710-4815142, chr3:4770413-4773919, chr3:4816625-4816785
BHLHE40-AS1	RUNX2	chr3:4751056-4751459, chr3:4774734-4776220, chr3:4813710-4815142, chr3:4770413-4773919, chr3:4816625-4816785
BHLHE40-AS1	RXRA	chr3:4751056-4751459, chr3:4774734-4776220, chr3:4813710-4815142, chr3:4770413-4773919, chr3:4816625-4816785
BHLHE40-AS1	RXRB	chr3:4813710-4815142, chr3:4770413-4773919, chr3:4751056-4751459, chr3:4774734-4776220, chr3:4816625-4816785
BHLHE40-AS1	SMAD2	chr3:4813710-4815142
BHLHE40-AS1	SMAD3	chr3:4813710-4815142
BHLHE40-AS1	SMAD4	chr3:4813710-4815142
BHLHE40-AS1	SOX10	chr3:4751056-4751459
BHLHE40-AS1	SREBF2	chr3:4774734-4776220
BHLHE40-AS1	SRF	chr3:4751056-4751459, chr3:4774734-4776220, chr3:4813710-4815142, chr3:4770413-4773919, chr3:4816625-4816785
BHLHE40-AS1	STAT2	chr3:4751056-4751459, chr3:4774734-4776220, chr3:4813710-4815142, chr3:4770413-4773919, chr3:4816625-4816785
BHLHE40-AS1	STAT3	chr3:4813710-4815142
BHLHE40-AS1	TCF7L1	chr3:4751056-4751459, chr3:4774734-4776220, chr3:4813710-4815142, chr3:4770413-4773919, chr3:4816625-4816785
BHLHE40-AS1	TEAD1	chr3:4816625-4816785
BHLHE40-AS1	ZIC1	chr3:4813710-4815142, chr3:4751056-4751459, chr3:4774734-4776220, chr3:4770413-4773919, chr3:4816625-4816785
BHLHE40-AS1	ZNF143	chr3:4751056-4751459, chr3:4774734-4776220, chr3:4813710-4815142, chr3:4770413-4773919, chr3:4816625-4816785
BHLHE40-AS1	ZNF263	chr3:4751056-4751459, chr3:4774734-4776220, chr3:4813710-4815142, chr3:4770413-4773919, chr3:4816625-4816785
BHLHE40-AS1	ZNF384	chr3:4774734-4776220
ACBD6	ATF4	chr1:181120353-181123442
ACBD6	CTCF	chr1:181120353-181123442
ACBD6	EGR1	chr1:181120353-181123442
ACBD6	EGR3	chr1:181120353-181123442
ACBD6	ESR1	chr1:181120353-181123442
ACBD6	FOXP1	chr1:181120353-181123442
ACBD6	GLIS1	chr1:181120353-181123442
ACBD6	GLIS3	chr1:181120353-181123442
ACBD6	HSF2	chr1:181120353-181123442
ACBD6	IRF1	chr1:181120353-181123442
ACBD6	IRF2	chr1:181120353-181123442
ACBD6	JUND	chr1:181120353-181123442
ACBD6	KLF13	chr1:181120353-181123442
ACBD6	MAFG	chr1:181120353-181123442
ACBD6	MAFK	chr1:181120353-181123442
ACBD6	MEF2A	chr1:181120353-181123442
ACBD6	MEF2C	chr1:181120353-181123442
ACBD6	MTF1	chr1:181120353-181123442
ACBD6	NR2C2	chr1:181120353-181123442
ACBD6	NR3C1	chr1:181120353-181123442
ACBD6	NR3C2	chr1:181120353-181123442
ACBD6	NR4A2	chr1:181120353-181123442
ACBD6	PKNOX1	chr1:181120353-181123442
ACBD6	PKNOX2	chr1:181120353-181123442
ACBD6	RARA	chr1:181120353-181123442
ACBD6	RREB1	chr1:181120353-181123442
ACBD6	SCRT1	chr1:181120353-181123442
ACBD6	SMAD2	chr1:181120353-181123442
ACBD6	SMAD3	chr1:181120353-181123442
ACBD6	SMAD4	chr1:181120353-181123442
ACBD6	SP2	chr1:181120353-181123442
ACBD6	SP4	chr1:181120353-181123442
ACBD6	STAT2	chr1:181120353-181123442
ACBD6	USF2	chr1:181120353-181123442
ACBD6	YY1	chr1:181120353-181123442
ACBD6	ZIC1	chr1:181120353-181123442
ACBD6	ZNF24	chr1:181120353-181123442
ACBD6	ZNF282	chr1:181120353-181123442
BCL2L2-PABPN1	CENPB	chr14:23573730-23574203
BCL2L2-PABPN1	E2F3	chr14:23573730-23574203
BCL2L2-PABPN1	EGR3	chr14:23573730-23574203
BCL2L2-PABPN1	ESR1	chr14:23573730-23574203
BCL2L2-PABPN1	FOXP1	chr14:23573730-23574203
BCL2L2-PABPN1	KLF13	chr14:23573730-23574203
BCL2L2-PABPN1	MEF2A	chr14:23573730-23574203
BCL2L2-PABPN1	NFIC	chr14:23573730-23574203
BCL2L2-PABPN1	NFYA	chr14:23573730-23574203
BCL2L2-PABPN1	NR2C2	chr14:23573730-23574203
BCL2L2-PABPN1	ONECUT2	chr14:23573730-23574203
BCL2L2-PABPN1	PPARG	chr14:23573730-23574203
BCL2L2-PABPN1	RARA	chr14:23573730-23574203
BCL2L2-PABPN1	RREB1	chr14:23573730-23574203
BCL2L2-PABPN1	RXRA	chr14:23573730-23574203
BCL2L2-PABPN1	RXRB	chr14:23573730-23574203
BCL2L2-PABPN1	SCRT1	chr14:23573730-23574203
BCL2L2-PABPN1	SP2	chr14:23573730-23574203
BCL2L2-PABPN1	SREBF2	chr14:23573730-23574203
BCL2L2-PABPN1	STAT1	chr14:23573730-23574203
BCL2L2-PABPN1	STAT2	chr14:23573730-23574203
BCL2L2-PABPN1	ZEB1	chr14:23573730-23574203
BCL2L2-PABPN1	ZIC1	chr14:23573730-23574203
BCL2L2-PABPN1	ZNF24	chr14:23573730-23574203
BCL2L2-PABPN1	ZNF263	chr14:23573730-23574203
BCL2L2-PABPN1	ZNF282	chr14:23573730-23574203
NBL1	ASCL1	chr1:19669688-19672584, chr1:19762071-19762492, chr1:19732361-19733640
NBL1	BACH2	chr1:19731111-19731963
NBL1	CEBPB	chr1:19732361-19733640
NBL1	CTCF	chr1:19669688-19672584, chr1:19731111-19731963, chr1:19666083-19666314, chr1:19680804-19681313, chr1:19762071-19762492, chr1:19673799-19674235, chr1:19732361-19733640
NBL1	E2F3	chr1:19666083-19666314, chr1:19669688-19672584, chr1:19680804-19681313, chr1:19762071-19762492, chr1:19673799-19674235, chr1:19731111-19731963, chr1:19732361-19733640
NBL1	EGR2	chr1:19732361-19733640
NBL1	EGR3	chr1:19666083-19666314, chr1:19669688-19672584, chr1:19680804-19681313, chr1:19762071-19762492, chr1:19673799-19674235, chr1:19731111-19731963, chr1:19732361-19733640
NBL1	EGR4	chr1:19666083-19666314, chr1:19669688-19672584, chr1:19680804-19681313, chr1:19762071-19762492, chr1:19673799-19674235, chr1:19731111-19731963, chr1:19732361-19733640
NBL1	ESR1	chr1:19666083-19666314, chr1:19669688-19672584, chr1:19680804-19681313, chr1:19762071-19762492, chr1:19673799-19674235, chr1:19731111-19731963, chr1:19732361-19733640
NBL1	FOSL2	chr1:19731111-19731963
NBL1	FOXP1	chr1:19666083-19666314, chr1:19669688-19672584, chr1:19680804-19681313, chr1:19762071-19762492, chr1:19673799-19674235, chr1:19731111-19731963, chr1:19732361-19733640
NBL1	GLIS1	chr1:19666083-19666314, chr1:19669688-19672584, chr1:19680804-19681313, chr1:19762071-19762492, chr1:19673799-19674235, chr1:19731111-19731963, chr1:19732361-19733640
NBL1	GLIS3	chr1:19666083-19666314, chr1:19669688-19672584, chr1:19680804-19681313, chr1:19762071-19762492, chr1:19673799-19674235, chr1:19731111-19731963, chr1:19732361-19733640
NBL1	HSF1	chr1:19669688-19672584, chr1:19673799-19674235, chr1:19732361-19733640, chr1:19666083-19666314, chr1:19680804-19681313, chr1:19762071-19762492, chr1:19731111-19731963
NBL1	IRF3	chr1:19669688-19672584, chr1:19680804-19681313, chr1:19666083-19666314, chr1:19762071-19762492, chr1:19673799-19674235, chr1:19731111-19731963, chr1:19732361-19733640
NBL1	JDP2	chr1:19731111-19731963
NBL1	JUN	chr1:19762071-19762492, chr1:19731111-19731963, chr1:19732361-19733640
NBL1	JUNB	chr1:19731111-19731963, chr1:19732361-19733640
NBL1	KLF13	chr1:19666083-19666314, chr1:19669688-19672584, chr1:19680804-19681313, chr1:19762071-19762492, chr1:19673799-19674235, chr1:19731111-19731963, chr1:19732361-19733640
NBL1	LHX2	chr1:19732361-19733640
NBL1	MEF2A	chr1:19666083-19666314, chr1:19669688-19672584, chr1:19680804-19681313, chr1:19762071-19762492, chr1:19673799-19674235, chr1:19731111-19731963, chr1:19732361-19733640
NBL1	MEF2C	chr1:19666083-19666314, chr1:19669688-19672584, chr1:19680804-19681313, chr1:19762071-19762492, chr1:19673799-19674235, chr1:19731111-19731963, chr1:19732361-19733640
NBL1	MEF2D	chr1:19666083-19666314, chr1:19669688-19672584, chr1:19680804-19681313, chr1:19762071-19762492, chr1:19673799-19674235, chr1:19731111-19731963, chr1:19732361-19733640
NBL1	NFKB1	chr1:19666083-19666314, chr1:19669688-19672584, chr1:19680804-19681313, chr1:19762071-19762492, chr1:19673799-19674235, chr1:19731111-19731963, chr1:19732361-19733640
NBL1	NR1H2	chr1:19666083-19666314, chr1:19669688-19672584, chr1:19680804-19681313, chr1:19762071-19762492, chr1:19673799-19674235, chr1:19731111-19731963, chr1:19732361-19733640
NBL1	NR2F1	chr1:19732361-19733640
NBL1	NR3C1	chr1:19669688-19672584, chr1:19732361-19733640
NBL1	NR4A1	chr1:19731111-19731963
NBL1	NR4A2	chr1:19669688-19672584, chr1:19731111-19731963, chr1:19732361-19733640
NBL1	PBX3	chr1:19666083-19666314, chr1:19669688-19672584, chr1:19680804-19681313, chr1:19762071-19762492, chr1:19673799-19674235, chr1:19731111-19731963, chr1:19732361-19733640
NBL1	POU6F1	chr1:19732361-19733640
NBL1	POU6F2	chr1:19680804-19681313, chr1:19732361-19733640
NBL1	PPARG	chr1:19666083-19666314, chr1:19669688-19672584, chr1:19680804-19681313, chr1:19762071-19762492, chr1:19673799-19674235, chr1:19731111-19731963, chr1:19732361-19733640
NBL1	RBPJ	chr1:19731111-19731963, chr1:19732361-19733640
NBL1	RORA	chr1:19731111-19731963
NBL1	RUNX2	chr1:19669688-19672584, chr1:19732361-19733640
NBL1	SCRT1	chr1:19666083-19666314, chr1:19669688-19672584, chr1:19680804-19681313, chr1:19762071-19762492, chr1:19673799-19674235, chr1:19731111-19731963, chr1:19732361-19733640
NBL1	SOX15	chr1:19731111-19731963
NBL1	SOX4	chr1:19666083-19666314, chr1:19669688-19672584, chr1:19680804-19681313, chr1:19762071-19762492, chr1:19673799-19674235, chr1:19731111-19731963, chr1:19732361-19733640
NBL1	SP2	chr1:19680804-19681313, chr1:19732361-19733640, chr1:19666083-19666314, chr1:19669688-19672584, chr1:19762071-19762492, chr1:19673799-19674235, chr1:19731111-19731963
NBL1	SRF	chr1:19731111-19731963, chr1:19666083-19666314, chr1:19669688-19672584, chr1:19680804-19681313, chr1:19762071-19762492, chr1:19673799-19674235, chr1:19732361-19733640
NBL1	STAT1	chr1:19666083-19666314, chr1:19669688-19672584, chr1:19680804-19681313, chr1:19762071-19762492, chr1:19673799-19674235, chr1:19731111-19731963, chr1:19732361-19733640
NBL1	STAT3	chr1:19673799-19674235
NBL1	TCF3	chr1:19673799-19674235, chr1:19731111-19731963
NBL1	TCF7L2	chr1:19731111-19731963
NBL1	USF2	chr1:19731111-19731963
NBL1	ZBTB18	chr1:19666083-19666314, chr1:19669688-19672584, chr1:19680804-19681313, chr1:19762071-19762492, chr1:19673799-19674235, chr1:19731111-19731963, chr1:19732361-19733640
NBL1	ZBTB33	chr1:19666083-19666314, chr1:19669688-19672584, chr1:19680804-19681313, chr1:19762071-19762492, chr1:19673799-19674235, chr1:19731111-19731963, chr1:19732361-19733640
NBL1	ZEB1	chr1:19762071-19762492, chr1:19673799-19674235, chr1:19731111-19731963
CDH10	ASCL1	chr5:24234350-24235031
CDH10	CREB3	chr5:24237869-24240643
CDH10	CREB3L1	chr5:24237869-24240643
CDH10	EGR1	chr5:24233682-24234003, chr5:24234350-24235031, chr5:24237869-24240643
CDH10	EGR3	chr5:24233682-24234003, chr5:24234350-24235031, chr5:24237869-24240643
CDH10	ELK1	chr5:24234350-24235031
CDH10	ELK3	chr5:24234350-24235031
CDH10	FOSB	chr5:24234350-24235031
CDH10	FOSL2	chr5:24234350-24235031
CDH10	FOXK1	chr5:24237869-24240643
CDH10	FOXP1	chr5:24237869-24240643
CDH10	HSF2	chr5:24237869-24240643
CDH10	IRF2	chr5:24233682-24234003, chr5:24234350-24235031, chr5:24237869-24240643
CDH10	JDP2	chr5:24234350-24235031
CDH10	JUN	chr5:24234350-24235031
CDH10	JUND	chr5:24234350-24235031
CDH10	KLF13	chr5:24233682-24234003, chr5:24234350-24235031, chr5:24237869-24240643
CDH10	MAFK	chr5:24233682-24234003, chr5:24234350-24235031, chr5:24237869-24240643
CDH10	MEF2C	chr5:24237869-24240643
CDH10	MZF1	chr5:24234350-24235031
CDH10	NFATC2	chr5:24234350-24235031
CDH10	NFATC3	chr5:24233682-24234003
CDH10	NFIC	chr5:24237869-24240643
CDH10	NR1H2	chr5:24233682-24234003, chr5:24234350-24235031, chr5:24237869-24240643
CDH10	ONECUT2	chr5:24233682-24234003, chr5:24234350-24235031, chr5:24237869-24240643
CDH10	PKNOX1	chr5:24233682-24234003, chr5:24234350-24235031, chr5:24237869-24240643
CDH10	PKNOX2	chr5:24233682-24234003, chr5:24234350-24235031, chr5:24237869-24240643
CDH10	POU2F2	chr5:24237869-24240643
CDH10	PPARA	chr5:24234350-24235031, chr5:24237869-24240643
CDH10	RARA	chr5:24233682-24234003, chr5:24234350-24235031, chr5:24237869-24240643
CDH10	RFX5	chr5:24233682-24234003, chr5:24234350-24235031, chr5:24237869-24240643
CDH10	RREB1	chr5:24233682-24234003, chr5:24234350-24235031, chr5:24237869-24240643
CDH10	RUNX2	chr5:24237869-24240643
CDH10	RXRB	chr5:24233682-24234003, chr5:24234350-24235031, chr5:24237869-24240643
CDH10	SCRT1	chr5:24237869-24240643
CDH10	SP1	chr5:24234350-24235031
CDH10	SP4	chr5:24233682-24234003, chr5:24234350-24235031, chr5:24237869-24240643
CDH10	SRF	chr5:24237869-24240643
CDH10	STAT1	chr5:24234350-24235031, chr5:24237869-24240643
CDH10	STAT2	chr5:24237869-24240643
CDH10	STAT3	chr5:24234350-24235031
CDH10	TCF7L2	chr5:24237869-24240643
CDH10	XBP1	chr5:24233682-24234003, chr5:24234350-24235031, chr5:24237869-24240643
CDH10	ZIC1	chr5:24233682-24234003, chr5:24234350-24235031, chr5:24237869-24240643
CDH10	ZNF24	chr5:24233682-24234003, chr5:24234350-24235031, chr5:24237869-24240643
CDH10	ZNF263	chr5:24233682-24234003, chr5:24234350-24235031, chr5:24237869-24240643
CDH10	ZNF282	chr5:24233682-24234003, chr5:24234350-24235031, chr5:24237869-24240643
SHANK2-AS1	BATF3	chr11:70322385-70337127
SHANK2-AS1	CTCF	chr11:70322385-70337127
SHANK2-AS1	E2F3	chr11:70322385-70337127
SHANK2-AS1	EGR1	chr11:70322385-70337127
SHANK2-AS1	EGR3	chr11:70322385-70337127
SHANK2-AS1	EGR4	chr11:70322385-70337127
SHANK2-AS1	ESR1	chr11:70322385-70337127
SHANK2-AS1	ESR2	chr11:70322385-70337127
SHANK2-AS1	HSF1	chr11:70322385-70337127
SHANK2-AS1	HSF2	chr11:70322385-70337127
SHANK2-AS1	IRF3	chr11:70322385-70337127
SHANK2-AS1	JUND	chr11:70322385-70337127
SHANK2-AS1	MAF	chr11:70322385-70337127
SHANK2-AS1	MAFG	chr11:70322385-70337127
SHANK2-AS1	MAFK	chr11:70322385-70337127
SHANK2-AS1	NFYA	chr11:70322385-70337127
SHANK2-AS1	NR2C2	chr11:70322385-70337127
SHANK2-AS1	PBX3	chr11:70322385-70337127
SHANK2-AS1	PLAG1	chr11:70322385-70337127
SHANK2-AS1	PPARG	chr11:70322385-70337127
SHANK2-AS1	RARA	chr11:70322385-70337127
SHANK2-AS1	RFX2	chr11:70322385-70337127
SHANK2-AS1	RFX5	chr11:70322385-70337127
SHANK2-AS1	RREB1	chr11:70322385-70337127
SHANK2-AS1	RXRA	chr11:70322385-70337127
SHANK2-AS1	RXRB	chr11:70322385-70337127
SHANK2-AS1	SCRT1	chr11:70322385-70337127
SHANK2-AS1	SMAD3	chr11:70322385-70337127
SHANK2-AS1	SMAD4	chr11:70322385-70337127
SHANK2-AS1	SOX4	chr11:70322385-70337127
SHANK2-AS1	SOX8	chr11:70322385-70337127
SHANK2-AS1	SP2	chr11:70322385-70337127
SHANK2-AS1	SP4	chr11:70322385-70337127
SHANK2-AS1	SPI1	chr11:70322385-70337127
SHANK2-AS1	SRF	chr11:70322385-70337127
SHANK2-AS1	ZIC1	chr11:70322385-70337127
SHANK2-AS1	ZNF143	chr11:70322385-70337127
SHANK2-AS1	ZNF263	chr11:70322385-70337127
SHANK2-AS1	ZNF282	chr11:70322385-70337127
UGDH-AS1	CTCF	chr4:39885875-39886024
UGDH-AS1	EGR1	chr4:39885875-39886024
UGDH-AS1	ESR1	chr4:39885875-39886024
UGDH-AS1	ESR2	chr4:39885875-39886024
UGDH-AS1	FOXK1	chr4:39885875-39886024
UGDH-AS1	GLIS1	chr4:39885875-39886024
UGDH-AS1	IRF1	chr4:39885875-39886024
UGDH-AS1	IRF2	chr4:39885875-39886024
UGDH-AS1	IRF3	chr4:39885875-39886024
UGDH-AS1	MEF2A	chr4:39885875-39886024
UGDH-AS1	MEF2C	chr4:39885875-39886024
UGDH-AS1	MEF2D	chr4:39885875-39886024
UGDH-AS1	MEIS1	chr4:39885875-39886024
UGDH-AS1	MEIS2	chr4:39885875-39886024
UGDH-AS1	MEIS3	chr4:39885875-39886024
UGDH-AS1	MZF1	chr4:39885875-39886024
UGDH-AS1	NR3C1	chr4:39885875-39886024
UGDH-AS1	ONECUT2	chr4:39885875-39886024
UGDH-AS1	PKNOX1	chr4:39885875-39886024
UGDH-AS1	PKNOX2	chr4:39885875-39886024
UGDH-AS1	PLAG1	chr4:39885875-39886024
UGDH-AS1	PPARA	chr4:39885875-39886024
UGDH-AS1	PPARG	chr4:39885875-39886024
UGDH-AS1	RARA	chr4:39885875-39886024
UGDH-AS1	RREB1	chr4:39885875-39886024
UGDH-AS1	RXRA	chr4:39885875-39886024
UGDH-AS1	SP2	chr4:39885875-39886024
UGDH-AS1	SP4	chr4:39885875-39886024
UGDH-AS1	SPI1	chr4:39885875-39886024
UGDH-AS1	STAT1	chr4:39885875-39886024
UGDH-AS1	ZNF24	chr4:39885875-39886024
UGDH-AS1	ZNF263	chr4:39885875-39886024
CDH11	ASCL1	chr16:66131115-66131699, chr16:66132042-66132569
CDH11	BACH2	chr16:65345931-65346073, chr16:65829617-65831166, chr16:65831395-65832478, chr16:66131115-66131699, chr16:66132042-66132569, chr16:66133230-66134181
CDH11	CREB3	chr16:65831395-65832478
CDH11	CREB3L1	chr16:65345931-65346073, chr16:65829617-65831166, chr16:65831395-65832478, chr16:66131115-66131699, chr16:66132042-66132569, chr16:66133230-66134181
CDH11	EBF1	chr16:65829617-65831166, chr16:65345931-65346073, chr16:65831395-65832478, chr16:66131115-66131699, chr16:66132042-66132569, chr16:66133230-66134181
CDH11	EGR3	chr16:65345931-65346073, chr16:65829617-65831166, chr16:65831395-65832478, chr16:66131115-66131699, chr16:66132042-66132569, chr16:66133230-66134181
CDH11	EGR4	chr16:65345931-65346073, chr16:65829617-65831166, chr16:65831395-65832478, chr16:66131115-66131699, chr16:66132042-66132569, chr16:66133230-66134181
CDH11	ELK4	chr16:66133230-66134181
CDH11	ESR1	chr16:65345931-65346073, chr16:65829617-65831166, chr16:65831395-65832478, chr16:66131115-66131699, chr16:66132042-66132569, chr16:66133230-66134181
CDH11	ESR2	chr16:65345931-65346073, chr16:65829617-65831166, chr16:65831395-65832478, chr16:66131115-66131699, chr16:66132042-66132569, chr16:66133230-66134181
CDH11	FOS	chr16:65829617-65831166, chr16:66131115-66131699
CDH11	FOXP1	chr16:65345931-65346073, chr16:65829617-65831166, chr16:65831395-65832478, chr16:66131115-66131699, chr16:66132042-66132569, chr16:66133230-66134181
CDH11	FOXP2	chr16:65829617-65831166
CDH11	GLIS3	chr16:65831395-65832478, chr16:65345931-65346073, chr16:65829617-65831166, chr16:66131115-66131699, chr16:66132042-66132569, chr16:66133230-66134181
CDH11	HSF2	chr16:65829617-65831166
CDH11	ID4	chr16:66131115-66131699
CDH11	IRF1	chr16:65345931-65346073, chr16:65829617-65831166, chr16:65831395-65832478, chr16:66131115-66131699, chr16:66132042-66132569, chr16:66133230-66134181
CDH11	IRF3	chr16:65345931-65346073, chr16:65829617-65831166, chr16:65831395-65832478, chr16:66131115-66131699, chr16:66132042-66132569, chr16:66133230-66134181
CDH11	JUN	chr16:65829617-65831166, chr16:66131115-66131699, chr16:65345931-65346073, chr16:65831395-65832478, chr16:66132042-66132569, chr16:66133230-66134181
CDH11	JUND	chr16:66131115-66131699, chr16:65345931-65346073, chr16:65829617-65831166, chr16:65831395-65832478, chr16:66132042-66132569, chr16:66133230-66134181
CDH11	KLF13	chr16:65345931-65346073, chr16:65829617-65831166, chr16:65831395-65832478, chr16:66131115-66131699, chr16:66132042-66132569, chr16:66133230-66134181
CDH11	MAF	chr16:65345931-65346073, chr16:65829617-65831166, chr16:65831395-65832478, chr16:66131115-66131699, chr16:66132042-66132569, chr16:66133230-66134181
CDH11	MAFG	chr16:65345931-65346073, chr16:65829617-65831166, chr16:65831395-65832478, chr16:66131115-66131699, chr16:66132042-66132569, chr16:66133230-66134181
CDH11	MAX	chr16:66133230-66134181
CDH11	MEF2A	chr16:65345931-65346073, chr16:65829617-65831166, chr16:65831395-65832478, chr16:66131115-66131699, chr16:66132042-66132569, chr16:66133230-66134181
CDH11	MEF2C	chr16:65345931-65346073, chr16:65829617-65831166, chr16:65831395-65832478, chr16:66131115-66131699, chr16:66132042-66132569, chr16:66133230-66134181
CDH11	NFIC	chr16:65345931-65346073, chr16:65829617-65831166, chr16:65831395-65832478, chr16:66131115-66131699, chr16:66132042-66132569, chr16:66133230-66134181
CDH11	NFYA	chr16:65829617-65831166, chr16:65345931-65346073, chr16:65831395-65832478, chr16:66131115-66131699, chr16:66132042-66132569, chr16:66133230-66134181
CDH11	NFYB	chr16:65829617-65831166, chr16:65345931-65346073, chr16:65831395-65832478, chr16:66131115-66131699, chr16:66132042-66132569, chr16:66133230-66134181
CDH11	NR1H2	chr16:65345931-65346073, chr16:65829617-65831166, chr16:65831395-65832478, chr16:66131115-66131699, chr16:66132042-66132569, chr16:66133230-66134181
CDH11	NR3C2	chr16:65345931-65346073, chr16:65829617-65831166, chr16:65831395-65832478, chr16:66131115-66131699, chr16:66132042-66132569, chr16:66133230-66134181
CDH11	ONECUT2	chr16:65345931-65346073, chr16:65829617-65831166, chr16:65831395-65832478, chr16:66131115-66131699, chr16:66132042-66132569, chr16:66133230-66134181
CDH11	PBX3	chr16:65829617-65831166, chr16:65345931-65346073, chr16:65831395-65832478, chr16:66131115-66131699, chr16:66132042-66132569, chr16:66133230-66134181
CDH11	PKNOX1	chr16:65345931-65346073, chr16:65829617-65831166, chr16:65831395-65832478, chr16:66131115-66131699, chr16:66132042-66132569, chr16:66133230-66134181
CDH11	PKNOX2	chr16:65345931-65346073, chr16:65829617-65831166, chr16:65831395-65832478, chr16:66131115-66131699, chr16:66132042-66132569, chr16:66133230-66134181
CDH11	PLAG1	chr16:65345931-65346073, chr16:65829617-65831166, chr16:65831395-65832478, chr16:66131115-66131699, chr16:66132042-66132569, chr16:66133230-66134181
CDH11	POU2F1	chr16:65829617-65831166, chr16:66133230-66134181
CDH11	PPARA	chr16:65345931-65346073, chr16:65829617-65831166, chr16:65831395-65832478, chr16:66131115-66131699, chr16:66132042-66132569, chr16:66133230-66134181
CDH11	RARA	chr16:65345931-65346073, chr16:65829617-65831166, chr16:65831395-65832478, chr16:66131115-66131699, chr16:66132042-66132569, chr16:66133230-66134181
CDH11	RBPJ	chr16:66132042-66132569
CDH11	RORA	chr16:65345931-65346073, chr16:65829617-65831166, chr16:65831395-65832478, chr16:66131115-66131699, chr16:66132042-66132569, chr16:66133230-66134181
CDH11	RUNX1	chr16:66131115-66131699
CDH11	RXRA	chr16:65345931-65346073, chr16:65829617-65831166, chr16:65831395-65832478, chr16:66131115-66131699, chr16:66132042-66132569, chr16:66133230-66134181
CDH11	RXRB	chr16:65345931-65346073, chr16:65829617-65831166, chr16:65831395-65832478, chr16:66131115-66131699, chr16:66132042-66132569, chr16:66133230-66134181
CDH11	SCRT1	chr16:65345931-65346073, chr16:65829617-65831166, chr16:65831395-65832478, chr16:66131115-66131699, chr16:66132042-66132569, chr16:66133230-66134181
CDH11	SOX4	chr16:65831395-65832478, chr16:65345931-65346073, chr16:65829617-65831166, chr16:66131115-66131699, chr16:66132042-66132569, chr16:66133230-66134181
CDH11	SOX8	chr16:65345931-65346073, chr16:65829617-65831166, chr16:65831395-65832478, chr16:66131115-66131699, chr16:66132042-66132569, chr16:66133230-66134181
CDH11	SP4	chr16:65345931-65346073, chr16:65829617-65831166, chr16:65831395-65832478, chr16:66131115-66131699, chr16:66132042-66132569, chr16:66133230-66134181
CDH11	SREBF2	chr16:66132042-66132569
CDH11	SRF	chr16:65831395-65832478, chr16:65345931-65346073, chr16:65829617-65831166, chr16:66131115-66131699, chr16:66132042-66132569, chr16:66133230-66134181
CDH11	STAT1	chr16:65345931-65346073, chr16:65829617-65831166, chr16:65831395-65832478, chr16:66131115-66131699, chr16:66132042-66132569, chr16:66133230-66134181
CDH11	TEAD1	chr16:65829617-65831166, chr16:65831395-65832478
CDH11	TFCP2	chr16:65831395-65832478
CDH11	USF2	chr16:66133230-66134181
CDH11	ZBTB7C	chr16:65345931-65346073
CDH11	ZEB1	chr16:66131115-66131699
CDH11	ZNF354C	chr16:66132042-66132569
CDH11	ZNF740	chr16:65345931-65346073, chr16:66133230-66134181
CDH12	ASCL1	chr5:22770683-22771150
CDH12	BATF3	chr5:21920264-21920732, chr5:21921238-21922292, chr5:22770264-22770465, chr5:22770683-22771150, chr5:22771401-22772068
CDH12	CTCF	chr5:21920264-21920732, chr5:21921238-21922292, chr5:22770264-22770465, chr5:22770683-22771150, chr5:22771401-22772068
CDH12	EGR2	chr5:22771401-22772068
CDH12	FOS	chr5:21920264-21920732, chr5:21921238-21922292
CDH12	FOSB	chr5:21921238-21922292
CDH12	FOSL2	chr5:21921238-21922292
CDH12	GLIS1	chr5:21920264-21920732, chr5:21921238-21922292, chr5:22770264-22770465, chr5:22770683-22771150, chr5:22771401-22772068
CDH12	GLIS3	chr5:21920264-21920732, chr5:21921238-21922292, chr5:22770264-22770465, chr5:22770683-22771150, chr5:22771401-22772068
CDH12	HESX1	chr5:22770683-22771150
CDH12	IRF1	chr5:21920264-21920732, chr5:21921238-21922292, chr5:22770264-22770465, chr5:22770683-22771150, chr5:22771401-22772068
CDH12	IRF2	chr5:21920264-21920732, chr5:21921238-21922292, chr5:22770264-22770465, chr5:22770683-22771150, chr5:22771401-22772068
CDH12	JUN	chr5:21920264-21920732, chr5:21921238-21922292, chr5:22770264-22770465, chr5:22770683-22771150, chr5:22771401-22772068
CDH12	JUNB	chr5:21921238-21922292
CDH12	JUND	chr5:21920264-21920732, chr5:21921238-21922292, chr5:22770264-22770465, chr5:22770683-22771150, chr5:22771401-22772068
CDH12	KLF13	chr5:21920264-21920732, chr5:21921238-21922292, chr5:22770264-22770465, chr5:22770683-22771150, chr5:22771401-22772068
CDH12	KLF9	chr5:21920264-21920732, chr5:22771401-22772068
CDH12	MAF	chr5:22770683-22771150, chr5:21920264-21920732, chr5:21921238-21922292, chr5:22770264-22770465, chr5:22771401-22772068
CDH12	MEF2A	chr5:21920264-21920732, chr5:21921238-21922292, chr5:22770264-22770465, chr5:22770683-22771150, chr5:22771401-22772068
CDH12	MEF2C	chr5:21920264-21920732, chr5:21921238-21922292, chr5:22770264-22770465, chr5:22770683-22771150, chr5:22771401-22772068
CDH12	MEIS1	chr5:21921238-21922292
CDH12	MEIS3	chr5:21921238-21922292
CDH12	MITF	chr5:22770683-22771150, chr5:21920264-21920732, chr5:21921238-21922292, chr5:22770264-22770465, chr5:22771401-22772068
CDH12	MZF1	chr5:21921238-21922292, chr5:22771401-22772068
CDH12	NFIC	chr5:21920264-21920732, chr5:21921238-21922292, chr5:22770264-22770465, chr5:22770683-22771150, chr5:22771401-22772068
CDH12	NFKB1	chr5:21920264-21920732, chr5:21921238-21922292, chr5:22770264-22770465, chr5:22770683-22771150, chr5:22771401-22772068
CDH12	NR1H2	chr5:21920264-21920732, chr5:21921238-21922292, chr5:22770264-22770465, chr5:22770683-22771150, chr5:22771401-22772068
CDH12	NR2C2	chr5:22771401-22772068, chr5:21920264-21920732, chr5:21921238-21922292, chr5:22770264-22770465, chr5:22770683-22771150
CDH12	NR2F1	chr5:22770683-22771150
CDH12	NR3C1	chr5:21920264-21920732, chr5:21921238-21922292, chr5:22770264-22770465, chr5:22770683-22771150, chr5:22771401-22772068
CDH12	NR4A2	chr5:22770683-22771150
CDH12	ONECUT2	chr5:21920264-21920732, chr5:21921238-21922292, chr5:22770264-22770465, chr5:22770683-22771150, chr5:22771401-22772068
CDH12	PBX3	chr5:21920264-21920732, chr5:21921238-21922292, chr5:22770264-22770465, chr5:22770683-22771150, chr5:22771401-22772068
CDH12	PKNOX1	chr5:21920264-21920732, chr5:21921238-21922292, chr5:22770264-22770465, chr5:22770683-22771150, chr5:22771401-22772068
CDH12	PKNOX2	chr5:21920264-21920732, chr5:21921238-21922292, chr5:22770264-22770465, chr5:22770683-22771150, chr5:22771401-22772068
CDH12	PLAG1	chr5:21920264-21920732, chr5:21921238-21922292
CDH12	POU2F2	chr5:21920264-21920732, chr5:21921238-21922292, chr5:22770264-22770465, chr5:22770683-22771150, chr5:22771401-22772068
CDH12	POU3F2	chr5:22771401-22772068
CDH12	PPARA	chr5:22771401-22772068
CDH12	PPARG	chr5:22771401-22772068, chr5:21920264-21920732, chr5:21921238-21922292, chr5:22770264-22770465, chr5:22770683-22771150
CDH12	RARA	chr5:21920264-21920732, chr5:21921238-21922292, chr5:22770264-22770465, chr5:22770683-22771150, chr5:22771401-22772068
CDH12	RFX2	chr5:22771401-22772068
CDH12	RFX3	chr5:22771401-22772068
CDH12	RFX5	chr5:22771401-22772068
CDH12	RORA	chr5:21921238-21922292
CDH12	RORB	chr5:21921238-21922292
CDH12	RXRA	chr5:21920264-21920732, chr5:21921238-21922292, chr5:22770264-22770465, chr5:22770683-22771150, chr5:22771401-22772068
CDH12	SOX10	chr5:21920264-21920732, chr5:21921238-21922292, chr5:22771401-22772068
CDH12	SOX4	chr5:21920264-21920732, chr5:21921238-21922292, chr5:22770264-22770465, chr5:22770683-22771150, chr5:22771401-22772068
CDH12	SOX8	chr5:21921238-21922292, chr5:22771401-22772068, chr5:21920264-21920732, chr5:22770264-22770465, chr5:22770683-22771150
CDH12	SP3	chr5:21920264-21920732
CDH12	SP4	chr5:21920264-21920732, chr5:21921238-21922292, chr5:22770264-22770465, chr5:22770683-22771150, chr5:22771401-22772068
CDH12	SREBF2	chr5:21920264-21920732
CDH12	SRF	chr5:21921238-21922292, chr5:21920264-21920732, chr5:22770264-22770465, chr5:22770683-22771150, chr5:22771401-22772068
CDH12	STAT1	chr5:21920264-21920732, chr5:21921238-21922292, chr5:22770264-22770465, chr5:22770683-22771150, chr5:22771401-22772068
CDH12	STAT2	chr5:21920264-21920732, chr5:21921238-21922292, chr5:22770264-22770465, chr5:22770683-22771150, chr5:22771401-22772068
CDH12	TCF7L2	chr5:21920264-21920732, chr5:21921238-21922292, chr5:22770264-22770465, chr5:22770683-22771150, chr5:22771401-22772068
CDH12	TEAD1	chr5:21920264-21920732
CDH12	TFEB	chr5:22770683-22771150
CDH12	TP53	chr5:21920264-21920732
CDH12	YY1	chr5:21921238-21922292
CDH12	ZNF143	chr5:21920264-21920732
CDH12	ZNF263	chr5:21920264-21920732, chr5:21921238-21922292, chr5:22770264-22770465, chr5:22770683-22771150, chr5:22771401-22772068
CDH12	ZNF282	chr5:21920264-21920732, chr5:21921238-21922292, chr5:22770264-22770465, chr5:22770683-22771150, chr5:22771401-22772068
CDH12	ZNF740	chr5:21920264-21920732, chr5:21921238-21922292
ACTR1A	BHLHE40	chr10:104302492-104303086
ACTR1A	BHLHE41	chr10:104302492-104303086
ACTR1A	CEBPB	chr10:104302492-104303086
ACTR1A	CREB1	chr10:104302492-104303086
ACTR1A	EGR1	chr10:104380118-104380304, chr10:104380799-104381214, chr10:104302492-104303086
ACTR1A	ELF1	chr10:104380118-104380304
ACTR1A	FOS	chr10:104302492-104303086
ACTR1A	FOSB	chr10:104302492-104303086
ACTR1A	FOSL2	chr10:104302492-104303086
ACTR1A	HEY1	chr10:104302492-104303086
ACTR1A	IRF1	chr10:104380118-104380304, chr10:104380799-104381214, chr10:104302492-104303086
ACTR1A	JUN	chr10:104302492-104303086
ACTR1A	KLF13	chr10:104380118-104380304, chr10:104380799-104381214, chr10:104302492-104303086
ACTR1A	KLF9	chr10:104380118-104380304
ACTR1A	MAFG	chr10:104380118-104380304, chr10:104380799-104381214, chr10:104302492-104303086
ACTR1A	MAFK	chr10:104380118-104380304, chr10:104380799-104381214, chr10:104302492-104303086
ACTR1A	MEF2A	chr10:104380118-104380304, chr10:104380799-104381214, chr10:104302492-104303086
ACTR1A	MEF2C	chr10:104380118-104380304, chr10:104380799-104381214, chr10:104302492-104303086
ACTR1A	MEF2D	chr10:104380118-104380304, chr10:104380799-104381214, chr10:104302492-104303086
ACTR1A	MXI1	chr10:104302492-104303086
ACTR1A	MZF1	chr10:104380799-104381214
ACTR1A	NFIC	chr10:104302492-104303086
ACTR1A	NFYB	chr10:104380118-104380304, chr10:104380799-104381214, chr10:104302492-104303086
ACTR1A	NR2C2	chr10:104380118-104380304, chr10:104380799-104381214, chr10:104302492-104303086
ACTR1A	NRF1	chr10:104380118-104380304, chr10:104380799-104381214, chr10:104302492-104303086
ACTR1A	PKNOX1	chr10:104380118-104380304, chr10:104380799-104381214, chr10:104302492-104303086
ACTR1A	PKNOX2	chr10:104380118-104380304, chr10:104380799-104381214, chr10:104302492-104303086
ACTR1A	POU2F1	chr10:104380799-104381214
ACTR1A	POU2F2	chr10:104380799-104381214, chr10:104302492-104303086
ACTR1A	POU3F2	chr10:104380799-104381214, chr10:104302492-104303086
ACTR1A	PPARG	chr10:104302492-104303086
ACTR1A	RELA	chr10:104380799-104381214
ACTR1A	RUNX2	chr10:104380118-104380304, chr10:104380799-104381214, chr10:104302492-104303086
ACTR1A	RXRA	chr10:104302492-104303086
ACTR1A	RXRB	chr10:104302492-104303086
ACTR1A	SCRT1	chr10:104380118-104380304
ACTR1A	SOX8	chr10:104380118-104380304, chr10:104380799-104381214, chr10:104302492-104303086
ACTR1A	SP4	chr10:104380118-104380304, chr10:104380799-104381214, chr10:104302492-104303086
ACTR1A	SRF	chr10:104302492-104303086
ACTR1A	STAT1	chr10:104380118-104380304, chr10:104380799-104381214, chr10:104302492-104303086
ACTR1A	STAT2	chr10:104380118-104380304, chr10:104380799-104381214, chr10:104302492-104303086
ACTR1A	YY1	chr10:104380118-104380304, chr10:104380799-104381214, chr10:104302492-104303086
ACTR1A	ZEB1	chr10:104380118-104380304
ACTR1A	ZNF24	chr10:104380118-104380304, chr10:104380799-104381214, chr10:104302492-104303086
ARL4C	AR	chr2:235087300-235087637
ARL4C	ESR1	chr2:235087300-235087637
ARL4C	ESR2	chr2:235087300-235087637
ARL4C	GLIS2	chr2:235087300-235087637
ARL4C	IRF1	chr2:235087300-235087637
ARL4C	IRF2	chr2:235087300-235087637
ARL4C	IRF3	chr2:235087300-235087637
ARL4C	KLF9	chr2:235087300-235087637
ARL4C	MEF2A	chr2:235087300-235087637
ARL4C	MEF2C	chr2:235087300-235087637
ARL4C	MTF1	chr2:235087300-235087637
ARL4C	MZF1	chr2:235087300-235087637
ARL4C	NFIC	chr2:235087300-235087637
ARL4C	NFYA	chr2:235087300-235087637
ARL4C	NFYB	chr2:235087300-235087637
ARL4C	NR1H2	chr2:235087300-235087637
ARL4C	ONECUT2	chr2:235087300-235087637
ARL4C	PLAG1	chr2:235087300-235087637
ARL4C	PPARA	chr2:235087300-235087637
ARL4C	PPARG	chr2:235087300-235087637
ARL4C	RARA	chr2:235087300-235087637
ARL4C	RFX5	chr2:235087300-235087637
ARL4C	RREB1	chr2:235087300-235087637
ARL4C	RXRB	chr2:235087300-235087637
ARL4C	SOX8	chr2:235087300-235087637
ARL4C	SP2	chr2:235087300-235087637
ARL4C	SPI1	chr2:235087300-235087637
ARL4C	STAT1	chr2:235087300-235087637
ARL4C	STAT2	chr2:235087300-235087637
ARL4C	ZIC1	chr2:235087300-235087637
ARL4C	ZNF24	chr2:235087300-235087637
ARL4C	ZNF263	chr2:235087300-235087637
ARL4C	ZNF282	chr2:235087300-235087637
ARL4A	AR	chr7:12949551-12951556
ARL4A	BACH2	chr7:12949551-12951556
ARL4A	CREB3	chr7:12949551-12951556
ARL4A	EGR1	chr7:12949551-12951556
ARL4A	EGR3	chr7:12949551-12951556
ARL4A	EGR4	chr7:12949551-12951556
ARL4A	ESR1	chr7:12949551-12951556
ARL4A	ESR2	chr7:12949551-12951556
ARL4A	FOXP1	chr7:12949551-12951556
ARL4A	HSF1	chr7:12949551-12951556
ARL4A	IRF1	chr7:12949551-12951556
ARL4A	IRF3	chr7:12949551-12951556
ARL4A	KLF13	chr7:12949551-12951556
ARL4A	MAFG	chr7:12949551-12951556
ARL4A	MAFK	chr7:12949551-12951556
ARL4A	MEF2A	chr7:12949551-12951556
ARL4A	MEF2C	chr7:12949551-12951556
ARL4A	MEF2D	chr7:12949551-12951556
ARL4A	MXI1	chr7:12949551-12951556
ARL4A	NFYA	chr7:12949551-12951556
ARL4A	NR2F1	chr7:12949551-12951556
ARL4A	ONECUT2	chr7:12949551-12951556
ARL4A	PLAG1	chr7:12949551-12951556
ARL4A	POU2F2	chr7:12949551-12951556
ARL4A	POU3F1	chr7:12949551-12951556
ARL4A	POU3F2	chr7:12949551-12951556
ARL4A	RARA	chr7:12949551-12951556
ARL4A	RFX5	chr7:12949551-12951556
ARL4A	RREB1	chr7:12949551-12951556
ARL4A	RXRA	chr7:12949551-12951556
ARL4A	SCRT1	chr7:12949551-12951556
ARL4A	SOX4	chr7:12949551-12951556
ARL4A	SP4	chr7:12949551-12951556
ARL4A	SPI1	chr7:12949551-12951556
ARL4A	SRF	chr7:12949551-12951556
ARL4A	STAT2	chr7:12949551-12951556
ARL4A	TCF7L1	chr7:12949551-12951556
ARL4A	TCF7L2	chr7:12949551-12951556
ARL4A	XBP1	chr7:12949551-12951556
ARL4A	ZNF263	chr7:12949551-12951556
ARL4A	ZNF384	chr7:12949551-12951556
PDIA6	AR	chr2:11022868-11026219, chr2:11011824-11012320
PDIA6	BACH2	chr2:11100603-11107915
PDIA6	BATF3	chr2:11022868-11026219, chr2:11026817-11027505, chr2:11008670-11008804, chr2:11011824-11012320, chr2:11100603-11107915, chr2:11252092-11252522
PDIA6	CREB3	chr2:11022868-11026219, chr2:11026817-11027505, chr2:11008670-11008804, chr2:11011824-11012320, chr2:11100603-11107915, chr2:11252092-11252522
PDIA6	CTCF	chr2:11022868-11026219, chr2:11026817-11027505, chr2:11008670-11008804, chr2:11011824-11012320, chr2:11100603-11107915, chr2:11252092-11252522
PDIA6	E2F3	chr2:11022868-11026219, chr2:11026817-11027505, chr2:11008670-11008804, chr2:11011824-11012320, chr2:11100603-11107915, chr2:11252092-11252522
PDIA6	EGR1	chr2:11022868-11026219, chr2:11026817-11027505, chr2:11008670-11008804, chr2:11011824-11012320, chr2:11100603-11107915, chr2:11252092-11252522
PDIA6	EGR3	chr2:11022868-11026219, chr2:11026817-11027505, chr2:11008670-11008804, chr2:11011824-11012320, chr2:11100603-11107915, chr2:11252092-11252522
PDIA6	ELK4	chr2:11252092-11252522
PDIA6	ESR1	chr2:11022868-11026219, chr2:11026817-11027505, chr2:11008670-11008804, chr2:11011824-11012320, chr2:11100603-11107915, chr2:11252092-11252522
PDIA6	ESR2	chr2:11022868-11026219, chr2:11026817-11027505, chr2:11008670-11008804, chr2:11011824-11012320, chr2:11100603-11107915, chr2:11252092-11252522
PDIA6	ESRRA	chr2:11011824-11012320
PDIA6	FOS	chr2:11252092-11252522
PDIA6	FOSL2	chr2:11252092-11252522
PDIA6	FOXP1	chr2:11011824-11012320
PDIA6	GLIS3	chr2:11022868-11026219, chr2:11026817-11027505, chr2:11008670-11008804, chr2:11011824-11012320, chr2:11100603-11107915, chr2:11252092-11252522
PDIA6	JUN	chr2:11252092-11252522
PDIA6	KLF9	chr2:11011824-11012320
PDIA6	MAFK	chr2:11026817-11027505, chr2:11100603-11107915
PDIA6	MEF2C	chr2:11022868-11026219, chr2:11026817-11027505, chr2:11008670-11008804, chr2:11011824-11012320, chr2:11100603-11107915, chr2:11252092-11252522
PDIA6	MEF2D	chr2:11011824-11012320, chr2:11022868-11026219, chr2:11026817-11027505, chr2:11008670-11008804, chr2:11100603-11107915, chr2:11252092-11252522
PDIA6	MEIS1	chr2:11026817-11027505
PDIA6	MEIS2	chr2:11026817-11027505
PDIA6	MGA	chr2:11011824-11012320
PDIA6	MZF1	chr2:11026817-11027505, chr2:11252092-11252522
PDIA6	NFYA	chr2:11022868-11026219, chr2:11026817-11027505, chr2:11008670-11008804, chr2:11011824-11012320, chr2:11100603-11107915, chr2:11252092-11252522
PDIA6	NR1H2	chr2:11022868-11026219, chr2:11026817-11027505, chr2:11008670-11008804, chr2:11011824-11012320, chr2:11100603-11107915, chr2:11252092-11252522
PDIA6	NR2C2	chr2:11022868-11026219, chr2:11026817-11027505, chr2:11252092-11252522, chr2:11008670-11008804, chr2:11011824-11012320, chr2:11100603-11107915
PDIA6	NR2F1	chr2:11011824-11012320, chr2:11252092-11252522
PDIA6	NR3C1	chr2:11022868-11026219, chr2:11026817-11027505, chr2:11008670-11008804, chr2:11011824-11012320, chr2:11100603-11107915, chr2:11252092-11252522
PDIA6	NR3C2	chr2:11022868-11026219, chr2:11100603-11107915, chr2:11026817-11027505, chr2:11008670-11008804, chr2:11011824-11012320, chr2:11252092-11252522
PDIA6	NR4A1	chr2:11026817-11027505, chr2:11011824-11012320
PDIA6	NRL	chr2:11026817-11027505, chr2:11011824-11012320
PDIA6	PBX3	chr2:11011824-11012320, chr2:11022868-11026219, chr2:11026817-11027505, chr2:11008670-11008804, chr2:11100603-11107915, chr2:11252092-11252522
PDIA6	PKNOX1	chr2:11022868-11026219, chr2:11026817-11027505, chr2:11008670-11008804, chr2:11011824-11012320, chr2:11100603-11107915, chr2:11252092-11252522
PDIA6	PKNOX2	chr2:11022868-11026219, chr2:11026817-11027505, chr2:11008670-11008804, chr2:11011824-11012320, chr2:11100603-11107915, chr2:11252092-11252522
PDIA6	RBPJ	chr2:11026817-11027505
PDIA6	RFX2	chr2:11022868-11026219, chr2:11026817-11027505, chr2:11008670-11008804, chr2:11011824-11012320, chr2:11100603-11107915, chr2:11252092-11252522
PDIA6	RFX3	chr2:11022868-11026219, chr2:11026817-11027505, chr2:11008670-11008804, chr2:11011824-11012320, chr2:11100603-11107915, chr2:11252092-11252522
PDIA6	RFX4	chr2:11022868-11026219, chr2:11026817-11027505, chr2:11008670-11008804, chr2:11011824-11012320, chr2:11100603-11107915, chr2:11252092-11252522
PDIA6	RORA	chr2:11022868-11026219, chr2:11026817-11027505, chr2:11008670-11008804, chr2:11011824-11012320, chr2:11100603-11107915, chr2:11252092-11252522
PDIA6	RXRB	chr2:11022868-11026219, chr2:11026817-11027505, chr2:11008670-11008804, chr2:11011824-11012320, chr2:11100603-11107915, chr2:11252092-11252522
PDIA6	SCRT1	chr2:11022868-11026219, chr2:11011824-11012320, chr2:11100603-11107915
PDIA6	SOX15	chr2:11011824-11012320
PDIA6	SOX8	chr2:11022868-11026219, chr2:11100603-11107915, chr2:11026817-11027505, chr2:11008670-11008804, chr2:11011824-11012320, chr2:11252092-11252522
PDIA6	SOX9	chr2:11011824-11012320
PDIA6	SP1	chr2:11252092-11252522
PDIA6	SP3	chr2:11011824-11012320
PDIA6	SRF	chr2:11022868-11026219, chr2:11026817-11027505, chr2:11008670-11008804, chr2:11011824-11012320, chr2:11100603-11107915, chr2:11252092-11252522
PDIA6	STAT2	chr2:11022868-11026219
PDIA6	TBR1	chr2:11011824-11012320
PDIA6	TCF3	chr2:11011824-11012320
PDIA6	TCF4	chr2:11011824-11012320
PDIA6	TWIST1	chr2:11026817-11027505
PDIA6	XBP1	chr2:11022868-11026219, chr2:11026817-11027505, chr2:11008670-11008804, chr2:11011824-11012320, chr2:11100603-11107915, chr2:11252092-11252522
PDIA6	YY1	chr2:11008670-11008804, chr2:11252092-11252522
PDIA6	ZBTB18	chr2:11026817-11027505
PDIA6	ZNF282	chr2:11022868-11026219, chr2:11026817-11027505, chr2:11008670-11008804, chr2:11011824-11012320, chr2:11100603-11107915, chr2:11252092-11252522
OPTN	BACH2	chr10:12768970-12770863, chr10:12879428-12882901
OPTN	CTCF	chr10:12768970-12770863, chr10:12879428-12882901
OPTN	EGR1	chr10:12768970-12770863, chr10:12879428-12882901
OPTN	EGR4	chr10:12768970-12770863
OPTN	ESR1	chr10:12768970-12770863, chr10:12879428-12882901
OPTN	ESR2	chr10:12768970-12770863, chr10:12879428-12882901
OPTN	FOS	chr10:12768970-12770863
OPTN	FOXP1	chr10:12768970-12770863, chr10:12879428-12882901
OPTN	GLIS1	chr10:12768970-12770863, chr10:12879428-12882901
OPTN	GLIS3	chr10:12768970-12770863, chr10:12879428-12882901
OPTN	IRF1	chr10:12768970-12770863, chr10:12879428-12882901
OPTN	IRF2	chr10:12768970-12770863, chr10:12879428-12882901
OPTN	JUN	chr10:12768970-12770863
OPTN	JUND	chr10:12768970-12770863, chr10:12879428-12882901
OPTN	KLF13	chr10:12768970-12770863, chr10:12879428-12882901
OPTN	KLF9	chr10:12768970-12770863
OPTN	MAF	chr10:12768970-12770863, chr10:12879428-12882901
OPTN	MEF2A	chr10:12768970-12770863, chr10:12879428-12882901
OPTN	MEF2C	chr10:12768970-12770863, chr10:12879428-12882901
OPTN	MEF2D	chr10:12768970-12770863, chr10:12879428-12882901
OPTN	NFIC	chr10:12879428-12882901
OPTN	NFYB	chr10:12879428-12882901
OPTN	NR4A2	chr10:12879428-12882901
OPTN	ONECUT2	chr10:12879428-12882901
OPTN	PBX1	chr10:12879428-12882901
OPTN	PBX3	chr10:12768970-12770863, chr10:12879428-12882901
OPTN	PKNOX1	chr10:12768970-12770863, chr10:12879428-12882901
OPTN	PKNOX2	chr10:12768970-12770863, chr10:12879428-12882901
OPTN	PPARA	chr10:12768970-12770863, chr10:12879428-12882901
OPTN	RORA	chr10:12768970-12770863, chr10:12879428-12882901
OPTN	RREB1	chr10:12768970-12770863, chr10:12879428-12882901
OPTN	RXRB	chr10:12879428-12882901
OPTN	SOX8	chr10:12768970-12770863, chr10:12879428-12882901
OPTN	SP2	chr10:12768970-12770863, chr10:12879428-12882901
OPTN	STAT1	chr10:12768970-12770863, chr10:12879428-12882901
OPTN	STAT2	chr10:12768970-12770863, chr10:12879428-12882901
OPTN	TCF7L1	chr10:12768970-12770863, chr10:12879428-12882901
OPTN	TCF7L2	chr10:12768970-12770863, chr10:12879428-12882901
OPTN	USF2	chr10:12879428-12882901
OPTN	ZIC1	chr10:12768970-12770863, chr10:12879428-12882901
OPTN	ZNF143	chr10:12768970-12770863
OPTN	ZNF24	chr10:12879428-12882901
OPTN	ZNF263	chr10:12768970-12770863, chr10:12879428-12882901
OPTN	ZNF384	chr10:12768970-12770863
FAM13A	ASCL1	chr4:89705384-89705563
FAM13A	BACH2	chr4:89706025-89716358, chr4:89705384-89705563
FAM13A	BATF3	chr4:89706025-89716358, chr4:89705384-89705563
FAM13A	CTCF	chr4:89706025-89716358, chr4:89705384-89705563
FAM13A	E2F3	chr4:89706025-89716358, chr4:89705384-89705563
FAM13A	EGR1	chr4:89706025-89716358, chr4:89705384-89705563
FAM13A	ESR1	chr4:89706025-89716358, chr4:89705384-89705563
FAM13A	FOSL2	chr4:89706025-89716358, chr4:89705384-89705563
FAM13A	FOXP1	chr4:89706025-89716358, chr4:89705384-89705563
FAM13A	HSF1	chr4:89706025-89716358, chr4:89705384-89705563
FAM13A	HSF2	chr4:89706025-89716358, chr4:89705384-89705563
FAM13A	ID4	chr4:89705384-89705563
FAM13A	IRF1	chr4:89706025-89716358, chr4:89705384-89705563
FAM13A	IRF2	chr4:89706025-89716358, chr4:89705384-89705563
FAM13A	JUND	chr4:89706025-89716358, chr4:89705384-89705563
FAM13A	MAFG	chr4:89706025-89716358, chr4:89705384-89705563
FAM13A	MAFK	chr4:89706025-89716358, chr4:89705384-89705563
FAM13A	MAX	chr4:89705384-89705563
FAM13A	MEF2A	chr4:89706025-89716358, chr4:89705384-89705563
FAM13A	MEF2C	chr4:89706025-89716358, chr4:89705384-89705563
FAM13A	MEF2D	chr4:89706025-89716358, chr4:89705384-89705563
FAM13A	NFYB	chr4:89706025-89716358, chr4:89705384-89705563
FAM13A	NR2C2	chr4:89706025-89716358
FAM13A	NR3C1	chr4:89706025-89716358, chr4:89705384-89705563
FAM13A	NR3C2	chr4:89706025-89716358, chr4:89705384-89705563
FAM13A	ONECUT2	chr4:89706025-89716358, chr4:89705384-89705563
FAM13A	PKNOX1	chr4:89706025-89716358, chr4:89705384-89705563
FAM13A	PKNOX2	chr4:89706025-89716358, chr4:89705384-89705563
FAM13A	PLAG1	chr4:89706025-89716358, chr4:89705384-89705563
FAM13A	POU2F2	chr4:89706025-89716358, chr4:89705384-89705563
FAM13A	PROX1	chr4:89706025-89716358, chr4:89705384-89705563
FAM13A	RFX2	chr4:89706025-89716358, chr4:89705384-89705563
FAM13A	RFX3	chr4:89706025-89716358, chr4:89705384-89705563
FAM13A	RFX5	chr4:89706025-89716358, chr4:89705384-89705563
FAM13A	RORA	chr4:89706025-89716358, chr4:89705384-89705563
FAM13A	RREB1	chr4:89706025-89716358, chr4:89705384-89705563
FAM13A	RUNX2	chr4:89706025-89716358, chr4:89705384-89705563
FAM13A	RXRA	chr4:89706025-89716358, chr4:89705384-89705563
FAM13A	RXRB	chr4:89706025-89716358, chr4:89705384-89705563
FAM13A	SRF	chr4:89706025-89716358, chr4:89705384-89705563
FAM13A	STAT1	chr4:89706025-89716358, chr4:89705384-89705563
FAM13A	STAT2	chr4:89706025-89716358, chr4:89705384-89705563
FAM13A	TCF4	chr4:89705384-89705563
FAM13A	ZBTB18	chr4:89706025-89716358, chr4:89705384-89705563
FAM13A	ZEB1	chr4:89705384-89705563
FAM13A	ZNF143	chr4:89706025-89716358, chr4:89705384-89705563
FAM13A	ZNF282	chr4:89706025-89716358, chr4:89705384-89705563
MBNL2	BATF3	chr13:97909881-97910395, chr13:98007291-98007547
MBNL2	CLOCK	chr13:97909881-97910395
MBNL2	CTCF	chr13:97909881-97910395, chr13:98007291-98007547
MBNL2	EGR3	chr13:97909881-97910395, chr13:98007291-98007547
MBNL2	ESR2	chr13:97909881-97910395, chr13:98007291-98007547
MBNL2	ESRRA	chr13:97909881-97910395
MBNL2	FOXP1	chr13:97909881-97910395, chr13:98007291-98007547
MBNL2	GLIS1	chr13:97909881-97910395, chr13:98007291-98007547
MBNL2	HSF4	chr13:97909881-97910395, chr13:98007291-98007547
MBNL2	IRF1	chr13:97909881-97910395, chr13:98007291-98007547
MBNL2	IRF3	chr13:97909881-97910395, chr13:98007291-98007547
MBNL2	KLF13	chr13:97909881-97910395, chr13:98007291-98007547
MBNL2	KLF9	chr13:97909881-97910395
MBNL2	MAF	chr13:97909881-97910395, chr13:98007291-98007547
MBNL2	MAFK	chr13:97909881-97910395, chr13:98007291-98007547
MBNL2	MAX	chr13:97909881-97910395
MBNL2	MEF2A	chr13:97909881-97910395, chr13:98007291-98007547
MBNL2	MEF2C	chr13:97909881-97910395, chr13:98007291-98007547
MBNL2	MTF1	chr13:97909881-97910395, chr13:98007291-98007547
MBNL2	MXI1	chr13:97909881-97910395
MBNL2	MZF1	chr13:97909881-97910395
MBNL2	NFIC	chr13:97909881-97910395, chr13:98007291-98007547
MBNL2	NR1H2	chr13:97909881-97910395, chr13:98007291-98007547
MBNL2	NR2C2	chr13:97909881-97910395, chr13:98007291-98007547
MBNL2	NR3C1	chr13:97909881-97910395, chr13:98007291-98007547
MBNL2	NR3C2	chr13:97909881-97910395, chr13:98007291-98007547
MBNL2	NR4A2	chr13:97909881-97910395
MBNL2	NRF1	chr13:97909881-97910395
MBNL2	PBX1	chr13:97909881-97910395, chr13:98007291-98007547
MBNL2	PBX3	chr13:97909881-97910395, chr13:98007291-98007547
MBNL2	PKNOX2	chr13:97909881-97910395, chr13:98007291-98007547
MBNL2	POU2F2	chr13:97909881-97910395, chr13:98007291-98007547
MBNL2	RFX2	chr13:97909881-97910395, chr13:98007291-98007547
MBNL2	RFX3	chr13:97909881-97910395
MBNL2	RFX4	chr13:97909881-97910395
MBNL2	RORA	chr13:97909881-97910395, chr13:98007291-98007547
MBNL2	RREB1	chr13:97909881-97910395, chr13:98007291-98007547
MBNL2	RXRA	chr13:97909881-97910395, chr13:98007291-98007547
MBNL2	RXRB	chr13:97909881-97910395, chr13:98007291-98007547
MBNL2	SCRT1	chr13:97909881-97910395, chr13:98007291-98007547
MBNL2	SMAD2	chr13:97909881-97910395, chr13:98007291-98007547
MBNL2	SMAD3	chr13:97909881-97910395, chr13:98007291-98007547
MBNL2	SOX4	chr13:97909881-97910395, chr13:98007291-98007547
MBNL2	SP4	chr13:97909881-97910395, chr13:98007291-98007547
MBNL2	STAT2	chr13:97909881-97910395, chr13:98007291-98007547
MBNL2	TBR1	chr13:97909881-97910395
MBNL2	TEAD1	chr13:97909881-97910395
MBNL2	USF1	chr13:97909881-97910395
MBNL2	ZBTB18	chr13:98007291-98007547, chr13:97909881-97910395
CDH18	BACH2	chr5:19975492-19976059, chr5:19976399-19976924, chr5:19977282-19977762
CDH18	BATF3	chr5:19975492-19976059, chr5:19976399-19976924, chr5:19977282-19977762
CDH18	BHLHE40	chr5:19977282-19977762
CDH18	CREB3L1	chr5:19975492-19976059, chr5:19976399-19976924, chr5:19977282-19977762
CDH18	CUX1	chr5:19975492-19976059
CDH18	CUX2	chr5:19975492-19976059
CDH18	EGR3	chr5:19975492-19976059, chr5:19976399-19976924, chr5:19977282-19977762
CDH18	ESR1	chr5:19975492-19976059, chr5:19976399-19976924, chr5:19977282-19977762
CDH18	FOXP1	chr5:19975492-19976059, chr5:19976399-19976924, chr5:19977282-19977762
CDH18	GLIS1	chr5:19975492-19976059, chr5:19976399-19976924, chr5:19977282-19977762
CDH18	HIC2	chr5:19975492-19976059
CDH18	HSF1	chr5:19975492-19976059, chr5:19976399-19976924, chr5:19977282-19977762
CDH18	HSF2	chr5:19975492-19976059, chr5:19976399-19976924, chr5:19977282-19977762
CDH18	IRF1	chr5:19976399-19976924, chr5:19975492-19976059, chr5:19977282-19977762
CDH18	IRF3	chr5:19975492-19976059, chr5:19976399-19976924, chr5:19977282-19977762
CDH18	KLF9	chr5:19976399-19976924
CDH18	MAF	chr5:19975492-19976059, chr5:19976399-19976924, chr5:19977282-19977762
CDH18	MAFG	chr5:19975492-19976059, chr5:19976399-19976924, chr5:19977282-19977762
CDH18	MAFK	chr5:19975492-19976059, chr5:19976399-19976924, chr5:19977282-19977762
CDH18	MEF2A	chr5:19975492-19976059, chr5:19976399-19976924, chr5:19977282-19977762
CDH18	MEF2C	chr5:19975492-19976059, chr5:19976399-19976924, chr5:19977282-19977762
CDH18	MEIS3	chr5:19976399-19976924
CDH18	MITF	chr5:19975492-19976059, chr5:19976399-19976924, chr5:19977282-19977762
CDH18	MTF1	chr5:19975492-19976059, chr5:19976399-19976924, chr5:19977282-19977762
CDH18	MZF1	chr5:19977282-19977762
CDH18	NEUROD2	chr5:19977282-19977762
CDH18	NFIC	chr5:19975492-19976059, chr5:19976399-19976924
CDH18	NFYA	chr5:19975492-19976059, chr5:19976399-19976924, chr5:19977282-19977762
CDH18	NFYB	chr5:19975492-19976059, chr5:19976399-19976924, chr5:19977282-19977762
CDH18	NR2F1	chr5:19976399-19976924
CDH18	NR3C1	chr5:19975492-19976059, chr5:19976399-19976924, chr5:19977282-19977762
CDH18	NR3C2	chr5:19977282-19977762, chr5:19975492-19976059, chr5:19976399-19976924
CDH18	NR4A1	chr5:19976399-19976924
CDH18	POU2F1	chr5:19977282-19977762
CDH18	POU2F2	chr5:19977282-19977762, chr5:19975492-19976059, chr5:19976399-19976924
CDH18	POU3F2	chr5:19975492-19976059, chr5:19976399-19976924, chr5:19977282-19977762
CDH18	RARA	chr5:19975492-19976059, chr5:19976399-19976924, chr5:19977282-19977762
CDH18	RXRB	chr5:19975492-19976059, chr5:19976399-19976924, chr5:19977282-19977762
CDH18	SCRT1	chr5:19975492-19976059, chr5:19976399-19976924, chr5:19977282-19977762
CDH18	SOX10	chr5:19975492-19976059
CDH18	SOX15	chr5:19976399-19976924
CDH18	SOX4	chr5:19975492-19976059, chr5:19976399-19976924, chr5:19977282-19977762
CDH18	SREBF2	chr5:19977282-19977762
CDH18	SRF	chr5:19975492-19976059, chr5:19976399-19976924, chr5:19977282-19977762
CDH18	STAT1	chr5:19975492-19976059, chr5:19976399-19976924, chr5:19977282-19977762
CDH18	STAT3	chr5:19976399-19976924
CDH18	TCF7L1	chr5:19975492-19976059, chr5:19976399-19976924, chr5:19977282-19977762
CDH18	TEAD1	chr5:19975492-19976059
CDH18	ZBTB18	chr5:19975492-19976059, chr5:19976399-19976924, chr5:19977282-19977762
CDH18	ZNF24	chr5:19975492-19976059, chr5:19976399-19976924, chr5:19977282-19977762
CDH18	ZNF263	chr5:19975492-19976059, chr5:19976399-19976924, chr5:19977282-19977762
CDH18	ZNF740	chr5:19976399-19976924
FARP1	CREB3L1	chr13:98990730-98991856, chr13:98992754-98993973, chr13:99042259-99042562, chr13:99042976-99043562, chr13:99055856-99056185, chr13:99325134-99325397
FARP1	E2F1	chr13:99042259-99042562, chr13:99042976-99043562
FARP1	E2F3	chr13:98990730-98991856, chr13:98992754-98993973, chr13:99042259-99042562, chr13:99042976-99043562, chr13:99055856-99056185, chr13:99325134-99325397
FARP1	E2F4	chr13:99042259-99042562, chr13:99042976-99043562
FARP1	EBF1	chr13:98990730-98991856, chr13:98992754-98993973, chr13:99042259-99042562, chr13:99042976-99043562, chr13:99055856-99056185, chr13:99325134-99325397
FARP1	EGR3	chr13:98990730-98991856, chr13:98992754-98993973, chr13:99042259-99042562, chr13:99042976-99043562, chr13:99055856-99056185, chr13:99325134-99325397
FARP1	ELK4	chr13:99042976-99043562
FARP1	ESR2	chr13:98990730-98991856, chr13:98992754-98993973, chr13:99042259-99042562, chr13:99042976-99043562, chr13:99055856-99056185, chr13:99325134-99325397
FARP1	ETV6	chr13:99042976-99043562
FARP1	FOSL2	chr13:98990730-98991856
FARP1	FOXP1	chr13:98990730-98991856, chr13:98992754-98993973, chr13:99042259-99042562, chr13:99042976-99043562, chr13:99055856-99056185, chr13:99325134-99325397
FARP1	GLIS1	chr13:98990730-98991856
FARP1	GLIS3	chr13:98990730-98991856
FARP1	HIC2	chr13:99055856-99056185
FARP1	HSF1	chr13:98990730-98991856, chr13:98992754-98993973, chr13:99042259-99042562, chr13:99042976-99043562, chr13:99055856-99056185, chr13:99325134-99325397
FARP1	HSF2	chr13:99325134-99325397
FARP1	HSF4	chr13:98990730-98991856, chr13:99325134-99325397
FARP1	IRF2	chr13:98990730-98991856, chr13:98992754-98993973, chr13:99042259-99042562, chr13:99042976-99043562, chr13:99055856-99056185, chr13:99325134-99325397
FARP1	JUN	chr13:98990730-98991856
FARP1	JUND	chr13:98990730-98991856
FARP1	KLF16	chr13:99042976-99043562
FARP1	MAF	chr13:98990730-98991856, chr13:98992754-98993973, chr13:99042259-99042562, chr13:99042976-99043562, chr13:99055856-99056185, chr13:99325134-99325397
FARP1	MAFG	chr13:98990730-98991856, chr13:98992754-98993973, chr13:99042259-99042562, chr13:99042976-99043562, chr13:99055856-99056185, chr13:99325134-99325397
FARP1	MAFK	chr13:98990730-98991856, chr13:98992754-98993973, chr13:99042259-99042562, chr13:99042976-99043562, chr13:99055856-99056185, chr13:99325134-99325397
FARP1	MEF2A	chr13:98990730-98991856, chr13:98992754-98993973, chr13:99042259-99042562, chr13:99042976-99043562, chr13:99055856-99056185, chr13:99325134-99325397
FARP1	MEF2C	chr13:98990730-98991856, chr13:98992754-98993973, chr13:99042259-99042562, chr13:99042976-99043562, chr13:99055856-99056185, chr13:99325134-99325397
FARP1	MEF2D	chr13:98990730-98991856, chr13:98992754-98993973, chr13:99042259-99042562, chr13:99042976-99043562, chr13:99055856-99056185, chr13:99325134-99325397
FARP1	MZF1	chr13:98990730-98991856, chr13:99042976-99043562
FARP1	NFE2L2	chr13:99325134-99325397
FARP1	NFIC	chr13:98992754-98993973
FARP1	NFKB1	chr13:98990730-98991856, chr13:98992754-98993973
FARP1	NFYB	chr13:98992754-98993973
FARP1	NR1H2	chr13:98990730-98991856, chr13:98992754-98993973, chr13:99042259-99042562, chr13:99042976-99043562, chr13:99055856-99056185, chr13:99325134-99325397
FARP1	NR2C2	chr13:98990730-98991856, chr13:98992754-98993973, chr13:99042259-99042562, chr13:99042976-99043562, chr13:99055856-99056185, chr13:99325134-99325397
FARP1	NR3C1	chr13:98990730-98991856, chr13:98992754-98993973, chr13:99042259-99042562, chr13:99042976-99043562, chr13:99055856-99056185, chr13:99325134-99325397
FARP1	NR4A2	chr13:98990730-98991856, chr13:98992754-98993973, chr13:99042259-99042562, chr13:99042976-99043562, chr13:99055856-99056185, chr13:99325134-99325397
FARP1	PKNOX1	chr13:98992754-98993973, chr13:99055856-99056185, chr13:98990730-98991856, chr13:99042259-99042562, chr13:99042976-99043562, chr13:99325134-99325397
FARP1	PKNOX2	chr13:98992754-98993973, chr13:99055856-99056185, chr13:98990730-98991856, chr13:99042259-99042562, chr13:99042976-99043562, chr13:99325134-99325397
FARP1	PLAG1	chr13:98990730-98991856, chr13:98992754-98993973, chr13:99042259-99042562, chr13:99042976-99043562, chr13:99055856-99056185, chr13:99325134-99325397
FARP1	RARA	chr13:98990730-98991856, chr13:98992754-98993973, chr13:99042259-99042562, chr13:99042976-99043562, chr13:99055856-99056185, chr13:99325134-99325397
FARP1	REL	chr13:98990730-98991856
FARP1	RELA	chr13:98990730-98991856, chr13:98992754-98993973
FARP1	RFX2	chr13:98990730-98991856, chr13:98992754-98993973, chr13:99042259-99042562, chr13:99042976-99043562, chr13:99055856-99056185, chr13:99325134-99325397
FARP1	RFX3	chr13:98990730-98991856, chr13:98992754-98993973, chr13:99042259-99042562, chr13:99042976-99043562, chr13:99055856-99056185, chr13:99325134-99325397
FARP1	RFX4	chr13:98990730-98991856, chr13:98992754-98993973, chr13:99042259-99042562, chr13:99042976-99043562, chr13:99055856-99056185, chr13:99325134-99325397
FARP1	RORA	chr13:99042976-99043562
FARP1	RREB1	chr13:98990730-98991856, chr13:98992754-98993973, chr13:99042259-99042562, chr13:99042976-99043562, chr13:99055856-99056185, chr13:99325134-99325397
FARP1	RUNX2	chr13:98990730-98991856, chr13:98992754-98993973, chr13:99042259-99042562, chr13:99042976-99043562, chr13:99055856-99056185, chr13:99325134-99325397
FARP1	SOX10	chr13:99042259-99042562, chr13:99325134-99325397
FARP1	SOX4	chr13:98990730-98991856, chr13:98992754-98993973, chr13:99042259-99042562, chr13:99042976-99043562, chr13:99055856-99056185, chr13:99325134-99325397
FARP1	SOX8	chr13:98990730-98991856, chr13:98992754-98993973, chr13:99042259-99042562, chr13:99042976-99043562, chr13:99055856-99056185, chr13:99325134-99325397
FARP1	SP1	chr13:98990730-98991856, chr13:99042976-99043562
FARP1	SP2	chr13:98990730-98991856, chr13:98992754-98993973, chr13:99042259-99042562, chr13:99042976-99043562, chr13:99055856-99056185, chr13:99325134-99325397
FARP1	STAT1	chr13:99055856-99056185, chr13:98990730-98991856, chr13:98992754-98993973, chr13:99042259-99042562, chr13:99042976-99043562, chr13:99325134-99325397
FARP1	STAT2	chr13:98990730-98991856, chr13:98992754-98993973, chr13:99042259-99042562, chr13:99042976-99043562, chr13:99055856-99056185, chr13:99325134-99325397
FARP1	STAT3	chr13:99042259-99042562
FARP1	TEAD1	chr13:98992754-98993973
FARP1	THAP1	chr13:98990730-98991856
FARP1	YY1	chr13:99055856-99056185, chr13:99325134-99325397
FARP1	ZBTB7A	chr13:99042976-99043562
FARP1	ZBTB7C	chr13:99042976-99043562
FARP1	ZEB1	chr13:99042259-99042562
FARP1	ZNF354C	chr13:98990730-98991856
RBM5	BATF3	chr3:49994538-49994935
RBM5	CTCF	chr3:49994538-49994935
RBM5	ELF1	chr3:49994538-49994935
RBM5	ELK1	chr3:49994538-49994935
RBM5	ELK4	chr3:49994538-49994935
RBM5	ERG	chr3:49994538-49994935
RBM5	ESR1	chr3:49994538-49994935
RBM5	ESR2	chr3:49994538-49994935
RBM5	ETS1	chr3:49994538-49994935
RBM5	ETV1	chr3:49994538-49994935
RBM5	ETV3	chr3:49994538-49994935
RBM5	ETV6	chr3:49994538-49994935
RBM5	FOSL2	chr3:49994538-49994935
RBM5	GABPA	chr3:49994538-49994935
RBM5	GLIS1	chr3:49994538-49994935
RBM5	IRF2	chr3:49994538-49994935
RBM5	IRF3	chr3:49994538-49994935
RBM5	JUND	chr3:49994538-49994935
RBM5	KLF13	chr3:49994538-49994935
RBM5	MAFK	chr3:49994538-49994935
RBM5	MEF2A	chr3:49994538-49994935
RBM5	MEF2C	chr3:49994538-49994935
RBM5	MEF2D	chr3:49994538-49994935
RBM5	NFIC	chr3:49994538-49994935
RBM5	NFKB1	chr3:49994538-49994935
RBM5	PBX3	chr3:49994538-49994935
RBM5	PKNOX2	chr3:49994538-49994935
RBM5	PLAG1	chr3:49994538-49994935
RBM5	PPARG	chr3:49994538-49994935
RBM5	RARA	chr3:49994538-49994935
RBM5	RORA	chr3:49994538-49994935
RBM5	RXRA	chr3:49994538-49994935
RBM5	SCRT1	chr3:49994538-49994935
RBM5	SOX4	chr3:49994538-49994935
RBM5	SP4	chr3:49994538-49994935
RBM5	SRF	chr3:49994538-49994935
RBM5	STAT1	chr3:49994538-49994935
RBM5	STAT2	chr3:49994538-49994935
RBM5	TCF7L2	chr3:49994538-49994935
RBM5	TWIST1	chr3:49994538-49994935
RBM5	ZBTB18	chr3:49994538-49994935
RBM5	ZBTB7A	chr3:49994538-49994935
RBM5	ZEB1	chr3:49994538-49994935
RBM5	ZNF24	chr3:49994538-49994935
RBM5	ZNF263	chr3:49994538-49994935
TSHZ1	CREB3L1	chr18:73201269-73201859
TSHZ1	EGR1	chr18:73201269-73201859
TSHZ1	EMX1	chr18:73201269-73201859
TSHZ1	ESR1	chr18:73201269-73201859
TSHZ1	FOS	chr18:73201269-73201859
TSHZ1	FOSL2	chr18:73201269-73201859
TSHZ1	FOXP1	chr18:73201269-73201859
TSHZ1	IRF1	chr18:73201269-73201859
TSHZ1	IRF2	chr18:73201269-73201859
TSHZ1	IRF3	chr18:73201269-73201859
TSHZ1	JUN	chr18:73201269-73201859
TSHZ1	JUNB	chr18:73201269-73201859
TSHZ1	KLF13	chr18:73201269-73201859
TSHZ1	LHX2	chr18:73201269-73201859
TSHZ1	NFKB1	chr18:73201269-73201859
TSHZ1	NFYB	chr18:73201269-73201859
TSHZ1	NR1H2	chr18:73201269-73201859
TSHZ1	NR3C1	chr18:73201269-73201859
TSHZ1	ONECUT2	chr18:73201269-73201859
TSHZ1	POU6F1	chr18:73201269-73201859
TSHZ1	POU6F2	chr18:73201269-73201859
TSHZ1	PRRX1	chr18:73201269-73201859
TSHZ1	RARA	chr18:73201269-73201859
TSHZ1	RBPJ	chr18:73201269-73201859
TSHZ1	RFX2	chr18:73201269-73201859
TSHZ1	RFX3	chr18:73201269-73201859
TSHZ1	RFX4	chr18:73201269-73201859
TSHZ1	RFX5	chr18:73201269-73201859
TSHZ1	RORA	chr18:73201269-73201859
TSHZ1	SMAD3	chr18:73201269-73201859
TSHZ1	SP2	chr18:73201269-73201859
TSHZ1	SP4	chr18:73201269-73201859
TSHZ1	SRF	chr18:73201269-73201859
TSHZ1	STAT3	chr18:73201269-73201859
TSHZ1	TCF7L2	chr18:73201269-73201859
TSHZ1	TFDP1	chr18:73201269-73201859
TSHZ1	YY1	chr18:73201269-73201859
MPHOSPH9	BACH2	chr12:123473417-123475323, chr12:123483755-123483873
MPHOSPH9	CTCF	chr12:123473417-123475323, chr12:123483755-123483873
MPHOSPH9	EGR2	chr12:123473417-123475323
MPHOSPH9	ELF1	chr12:123473417-123475323
MPHOSPH9	ESR1	chr12:123473417-123475323, chr12:123483755-123483873
MPHOSPH9	ESR2	chr12:123473417-123475323
MPHOSPH9	FOXK1	chr12:123473417-123475323
MPHOSPH9	FOXP1	chr12:123473417-123475323, chr12:123483755-123483873
MPHOSPH9	HSF1	chr12:123473417-123475323, chr12:123483755-123483873
MPHOSPH9	HSF2	chr12:123473417-123475323, chr12:123483755-123483873
MPHOSPH9	IRF3	chr12:123473417-123475323, chr12:123483755-123483873
MPHOSPH9	KLF13	chr12:123473417-123475323, chr12:123483755-123483873
MPHOSPH9	MAFG	chr12:123473417-123475323, chr12:123483755-123483873
MPHOSPH9	MAFK	chr12:123473417-123475323, chr12:123483755-123483873
MPHOSPH9	MEF2A	chr12:123473417-123475323, chr12:123483755-123483873
MPHOSPH9	MEF2C	chr12:123473417-123475323, chr12:123483755-123483873
MPHOSPH9	MEF2D	chr12:123473417-123475323, chr12:123483755-123483873
MPHOSPH9	NFIC	chr12:123473417-123475323, chr12:123483755-123483873
MPHOSPH9	NFYA	chr12:123473417-123475323, chr12:123483755-123483873
MPHOSPH9	NFYB	chr12:123473417-123475323, chr12:123483755-123483873
MPHOSPH9	NR2F1	chr12:123473417-123475323
MPHOSPH9	NR3C1	chr12:123473417-123475323, chr12:123483755-123483873
MPHOSPH9	ONECUT2	chr12:123473417-123475323, chr12:123483755-123483873
MPHOSPH9	PBX3	chr12:123473417-123475323, chr12:123483755-123483873
MPHOSPH9	PKNOX1	chr12:123473417-123475323, chr12:123483755-123483873
MPHOSPH9	PLAG1	chr12:123473417-123475323, chr12:123483755-123483873
MPHOSPH9	PPARG	chr12:123473417-123475323, chr12:123483755-123483873
MPHOSPH9	RARA	chr12:123473417-123475323, chr12:123483755-123483873
MPHOSPH9	RBPJ	chr12:123483755-123483873
MPHOSPH9	RORA	chr12:123473417-123475323, chr12:123483755-123483873
MPHOSPH9	RREB1	chr12:123473417-123475323, chr12:123483755-123483873
MPHOSPH9	RXRA	chr12:123473417-123475323, chr12:123483755-123483873
MPHOSPH9	SCRT1	chr12:123473417-123475323, chr12:123483755-123483873
MPHOSPH9	SMAD2	chr12:123473417-123475323
MPHOSPH9	SMAD3	chr12:123473417-123475323
MPHOSPH9	SOX8	chr12:123473417-123475323, chr12:123483755-123483873
MPHOSPH9	SP2	chr12:123473417-123475323, chr12:123483755-123483873
MPHOSPH9	SP4	chr12:123473417-123475323, chr12:123483755-123483873
MPHOSPH9	SPI1	chr12:123473417-123475323, chr12:123483755-123483873
MPHOSPH9	SREBF1	chr12:123483755-123483873
MPHOSPH9	SREBF2	chr12:123483755-123483873
MPHOSPH9	SRF	chr12:123473417-123475323, chr12:123483755-123483873
MPHOSPH9	STAT1	chr12:123473417-123475323, chr12:123483755-123483873
MPHOSPH9	STAT2	chr12:123473417-123475323, chr12:123483755-123483873
MPHOSPH9	THAP1	chr12:123483755-123483873
MPHOSPH9	XBP1	chr12:123473417-123475323
MPHOSPH9	ZBTB33	chr12:123473417-123475323, chr12:123483755-123483873
MPHOSPH9	ZNF143	chr12:123473417-123475323, chr12:123483755-123483873
MPHOSPH9	ZNF263	chr12:123473417-123475323, chr12:123483755-123483873
MPHOSPH9	ZNF282	chr12:123473417-123475323, chr12:123483755-123483873
NUTF2	CTCF	chr16:67948571-67963276
NUTF2	EGR3	chr16:67948571-67963276
NUTF2	EGR4	chr16:67948571-67963276
NUTF2	ESR1	chr16:67948571-67963276
NUTF2	ESR2	chr16:67948571-67963276
NUTF2	GLIS3	chr16:67948571-67963276
NUTF2	HSF1	chr16:67948571-67963276
NUTF2	IRF1	chr16:67948571-67963276
NUTF2	IRF2	chr16:67948571-67963276
NUTF2	KLF13	chr16:67948571-67963276
NUTF2	MAFG	chr16:67948571-67963276
NUTF2	MAFK	chr16:67948571-67963276
NUTF2	MEF2A	chr16:67948571-67963276
NUTF2	MEF2C	chr16:67948571-67963276
NUTF2	MEF2D	chr16:67948571-67963276
NUTF2	NFIC	chr16:67948571-67963276
NUTF2	NFKB1	chr16:67948571-67963276
NUTF2	NR1H2	chr16:67948571-67963276
NUTF2	NR2C2	chr16:67948571-67963276
NUTF2	NR3C1	chr16:67948571-67963276
NUTF2	NR3C2	chr16:67948571-67963276
NUTF2	PKNOX1	chr16:67948571-67963276
NUTF2	PKNOX2	chr16:67948571-67963276
NUTF2	PLAG1	chr16:67948571-67963276
NUTF2	PPARG	chr16:67948571-67963276
NUTF2	RFX3	chr16:67948571-67963276
NUTF2	RFX4	chr16:67948571-67963276
NUTF2	RXRA	chr16:67948571-67963276
NUTF2	RXRB	chr16:67948571-67963276
NUTF2	SRF	chr16:67948571-67963276
NUTF2	STAT2	chr16:67948571-67963276
NUTF2	ZNF24	chr16:67948571-67963276
NUTF2	ZNF263	chr16:67948571-67963276
NUTF2	ZNF282	chr16:67948571-67963276
USPL1	ASCL1	chr13:31595663-31598101
USPL1	BATF3	chr13:31442767-31443002, chr13:31443422-31449553, chr13:31595663-31598101
USPL1	CREB3L1	chr13:31443422-31449553
USPL1	CTCF	chr13:31442767-31443002, chr13:31443422-31449553, chr13:31595663-31598101
USPL1	E2F3	chr13:31595663-31598101
USPL1	GLIS1	chr13:31443422-31449553, chr13:31595663-31598101, chr13:31442767-31443002
USPL1	GLIS3	chr13:31443422-31449553, chr13:31595663-31598101
USPL1	HSF1	chr13:31442767-31443002, chr13:31443422-31449553, chr13:31595663-31598101
USPL1	HSF2	chr13:31442767-31443002, chr13:31443422-31449553, chr13:31595663-31598101
USPL1	HSF4	chr13:31595663-31598101
USPL1	ID4	chr13:31442767-31443002
USPL1	IRF2	chr13:31442767-31443002, chr13:31443422-31449553, chr13:31595663-31598101
USPL1	IRF3	chr13:31443422-31449553, chr13:31442767-31443002, chr13:31595663-31598101
USPL1	JUN	chr13:31595663-31598101
USPL1	JUND	chr13:31595663-31598101
USPL1	KLF13	chr13:31442767-31443002, chr13:31443422-31449553, chr13:31595663-31598101
USPL1	KLF9	chr13:31595663-31598101
USPL1	MAFK	chr13:31595663-31598101
USPL1	MEF2A	chr13:31442767-31443002, chr13:31595663-31598101, chr13:31443422-31449553
USPL1	MEF2C	chr13:31442767-31443002, chr13:31595663-31598101
USPL1	MEF2D	chr13:31595663-31598101, chr13:31442767-31443002, chr13:31443422-31449553
USPL1	MTF1	chr13:31442767-31443002, chr13:31443422-31449553, chr13:31595663-31598101
USPL1	NFKB1	chr13:31442767-31443002, chr13:31443422-31449553, chr13:31595663-31598101
USPL1	NR1H2	chr13:31442767-31443002, chr13:31443422-31449553, chr13:31595663-31598101
USPL1	NR2C2	chr13:31442767-31443002, chr13:31443422-31449553, chr13:31595663-31598101
USPL1	NR3C1	chr13:31443422-31449553, chr13:31595663-31598101
USPL1	PBX3	chr13:31443422-31449553, chr13:31595663-31598101
USPL1	PKNOX1	chr13:31442767-31443002, chr13:31595663-31598101
USPL1	PKNOX2	chr13:31442767-31443002, chr13:31595663-31598101
USPL1	PLAG1	chr13:31443422-31449553, chr13:31595663-31598101, chr13:31442767-31443002
USPL1	PPARG	chr13:31442767-31443002, chr13:31443422-31449553, chr13:31595663-31598101
USPL1	RFX2	chr13:31442767-31443002, chr13:31443422-31449553, chr13:31595663-31598101
USPL1	RFX5	chr13:31595663-31598101, chr13:31442767-31443002, chr13:31443422-31449553
USPL1	RXRA	chr13:31442767-31443002, chr13:31443422-31449553, chr13:31595663-31598101
USPL1	RXRB	chr13:31442767-31443002, chr13:31443422-31449553, chr13:31595663-31598101
USPL1	SCRT1	chr13:31443422-31449553
USPL1	SOX4	chr13:31443422-31449553, chr13:31442767-31443002, chr13:31595663-31598101
USPL1	SP2	chr13:31442767-31443002, chr13:31443422-31449553, chr13:31595663-31598101
USPL1	SPI1	chr13:31442767-31443002, chr13:31443422-31449553, chr13:31595663-31598101
USPL1	SRF	chr13:31442767-31443002, chr13:31443422-31449553, chr13:31595663-31598101
USPL1	STAT1	chr13:31442767-31443002, chr13:31443422-31449553, chr13:31595663-31598101
USPL1	STAT2	chr13:31442767-31443002, chr13:31443422-31449553, chr13:31595663-31598101
USPL1	TP53	chr13:31442767-31443002, chr13:31443422-31449553, chr13:31595663-31598101
USPL1	USF2	chr13:31442767-31443002, chr13:31443422-31449553, chr13:31595663-31598101
USPL1	ZNF263	chr13:31442767-31443002, chr13:31443422-31449553, chr13:31595663-31598101
USPL1	ZNF282	chr13:31595663-31598101
USPL1	ZNF384	chr13:31595663-31598101
CTDSPL	ASCL1	chr3:37997572-37998218
CTDSPL	BATF3	chr3:37957886-37969419
CTDSPL	BHLHE40	chr3:37997572-37998218
CTDSPL	BHLHE41	chr3:37997572-37998218
CTDSPL	CREB3	chr3:37985976-37988846
CTDSPL	CREB3L1	chr3:37957886-37969419, chr3:37985976-37988846, chr3:37997572-37998218
CTDSPL	CTCF	chr3:37957886-37969419, chr3:37985976-37988846, chr3:37997572-37998218
CTDSPL	EBF1	chr3:37997572-37998218
CTDSPL	EGR3	chr3:37957886-37969419, chr3:37985976-37988846, chr3:37997572-37998218
CTDSPL	EGR4	chr3:37957886-37969419, chr3:37985976-37988846, chr3:37997572-37998218
CTDSPL	ESR1	chr3:37957886-37969419, chr3:37985976-37988846, chr3:37997572-37998218
CTDSPL	ESR2	chr3:37985976-37988846, chr3:37997572-37998218
CTDSPL	FOXK1	chr3:37985976-37988846
CTDSPL	GLIS1	chr3:37957886-37969419
CTDSPL	GLIS2	chr3:37957886-37969419, chr3:37985976-37988846, chr3:37997572-37998218
CTDSPL	HSF1	chr3:37957886-37969419, chr3:37985976-37988846, chr3:37997572-37998218
CTDSPL	HSF2	chr3:37985976-37988846
CTDSPL	IRF1	chr3:37957886-37969419, chr3:37985976-37988846, chr3:37997572-37998218
CTDSPL	IRF2	chr3:37957886-37969419, chr3:37985976-37988846, chr3:37997572-37998218
CTDSPL	KLF13	chr3:37957886-37969419
CTDSPL	KLF9	chr3:37985976-37988846
CTDSPL	MAFG	chr3:37957886-37969419, chr3:37985976-37988846, chr3:37997572-37998218
CTDSPL	MAFK	chr3:37957886-37969419, chr3:37985976-37988846, chr3:37997572-37998218
CTDSPL	NR1H2	chr3:37957886-37969419, chr3:37985976-37988846, chr3:37997572-37998218
CTDSPL	NR3C1	chr3:37957886-37969419, chr3:37985976-37988846, chr3:37997572-37998218
CTDSPL	NR3C2	chr3:37957886-37969419, chr3:37985976-37988846, chr3:37997572-37998218
CTDSPL	ONECUT2	chr3:37985976-37988846
CTDSPL	PBX3	chr3:37957886-37969419, chr3:37985976-37988846, chr3:37997572-37998218
CTDSPL	PKNOX1	chr3:37957886-37969419, chr3:37985976-37988846, chr3:37997572-37998218
CTDSPL	PKNOX2	chr3:37957886-37969419, chr3:37985976-37988846, chr3:37997572-37998218
CTDSPL	POU6F2	chr3:37997572-37998218
CTDSPL	PPARG	chr3:37957886-37969419, chr3:37985976-37988846, chr3:37997572-37998218
CTDSPL	RFX5	chr3:37997572-37998218
CTDSPL	RREB1	chr3:37957886-37969419, chr3:37985976-37988846, chr3:37997572-37998218
CTDSPL	RXRB	chr3:37957886-37969419, chr3:37985976-37988846, chr3:37997572-37998218
CTDSPL	SCRT1	chr3:37957886-37969419, chr3:37985976-37988846, chr3:37997572-37998218
CTDSPL	SMAD2	chr3:37997572-37998218
CTDSPL	SMAD3	chr3:37997572-37998218
CTDSPL	SMAD4	chr3:37997572-37998218
CTDSPL	SOX8	chr3:37957886-37969419
CTDSPL	SP4	chr3:37957886-37969419, chr3:37985976-37988846, chr3:37997572-37998218
CTDSPL	STAT1	chr3:37957886-37969419, chr3:37985976-37988846, chr3:37997572-37998218
CTDSPL	STAT2	chr3:37957886-37969419, chr3:37985976-37988846, chr3:37997572-37998218
CTDSPL	TEAD1	chr3:37985976-37988846
CTDSPL	XBP1	chr3:37985976-37988846
CTDSPL	YY1	chr3:37997572-37998218
CTDSPL	ZNF282	chr3:37957886-37969419, chr3:37985976-37988846
STX6	CTCF	chr1:181108846-181113673
STX6	E2F3	chr1:181108846-181113673
STX6	EGR3	chr1:181108846-181113673
STX6	EGR4	chr1:181108846-181113673
STX6	ESR1	chr1:181108846-181113673
STX6	ESR2	chr1:181108846-181113673
STX6	GLIS3	chr1:181108846-181113673
STX6	IRF1	chr1:181108846-181113673
STX6	IRF2	chr1:181108846-181113673
STX6	JUN	chr1:181108846-181113673
STX6	JUND	chr1:181108846-181113673
STX6	KLF13	chr1:181108846-181113673
STX6	MAFK	chr1:181108846-181113673
STX6	MITF	chr1:181108846-181113673
STX6	MTF1	chr1:181108846-181113673
STX6	NR1H2	chr1:181108846-181113673
STX6	ONECUT2	chr1:181108846-181113673
STX6	PBX3	chr1:181108846-181113673
STX6	PKNOX1	chr1:181108846-181113673
STX6	PKNOX2	chr1:181108846-181113673
STX6	RARA	chr1:181108846-181113673
STX6	RFX2	chr1:181108846-181113673
STX6	RFX3	chr1:181108846-181113673
STX6	RFX4	chr1:181108846-181113673
STX6	RREB1	chr1:181108846-181113673
STX6	RXRA	chr1:181108846-181113673
STX6	RXRB	chr1:181108846-181113673
STX6	SCRT1	chr1:181108846-181113673
STX6	SOX4	chr1:181108846-181113673
STX6	SP2	chr1:181108846-181113673
STX6	SRF	chr1:181108846-181113673
STX6	STAT1	chr1:181108846-181113673
STX6	STAT2	chr1:181108846-181113673
STX6	USF2	chr1:181108846-181113673
STX6	ZIC1	chr1:181108846-181113673
STX6	ZNF24	chr1:181108846-181113673
CDK8	BATF3	chr13:27260836-27260987, chr13:26760210-26761577
CDK8	CTCF	chr13:27260836-27260987, chr13:26760210-26761577
CDK8	ELF1	chr13:26760210-26761577
CDK8	FOXP1	chr13:27260836-27260987, chr13:26760210-26761577
CDK8	GLIS1	chr13:27260836-27260987, chr13:26760210-26761577
CDK8	GLIS3	chr13:27260836-27260987, chr13:26760210-26761577
CDK8	HSF2	chr13:26760210-26761577
CDK8	HSF4	chr13:26760210-26761577
CDK8	ID4	chr13:27260836-27260987
CDK8	IRF1	chr13:27260836-27260987, chr13:26760210-26761577
CDK8	IRF2	chr13:27260836-27260987, chr13:26760210-26761577
CDK8	IRF3	chr13:27260836-27260987, chr13:26760210-26761577
CDK8	JUN	chr13:27260836-27260987, chr13:26760210-26761577
CDK8	JUND	chr13:27260836-27260987, chr13:26760210-26761577
CDK8	KLF13	chr13:27260836-27260987, chr13:26760210-26761577
CDK8	MAFG	chr13:27260836-27260987, chr13:26760210-26761577
CDK8	MAFK	chr13:27260836-27260987, chr13:26760210-26761577
CDK8	MAX	chr13:27260836-27260987
CDK8	MEF2A	chr13:27260836-27260987, chr13:26760210-26761577
CDK8	MEF2C	chr13:27260836-27260987, chr13:26760210-26761577
CDK8	MEF2D	chr13:27260836-27260987, chr13:26760210-26761577
CDK8	MTF1	chr13:26760210-26761577
CDK8	NFKB1	chr13:26760210-26761577
CDK8	NR3C1	chr13:27260836-27260987, chr13:26760210-26761577
CDK8	ONECUT2	chr13:27260836-27260987, chr13:26760210-26761577
CDK8	PKNOX1	chr13:27260836-27260987
CDK8	PKNOX2	chr13:27260836-27260987, chr13:26760210-26761577
CDK8	PPARG	chr13:27260836-27260987, chr13:26760210-26761577
CDK8	PROX1	chr13:26760210-26761577
CDK8	RXRA	chr13:27260836-27260987, chr13:26760210-26761577
CDK8	RXRB	chr13:27260836-27260987, chr13:26760210-26761577
CDK8	SOX8	chr13:27260836-27260987, chr13:26760210-26761577
CDK8	SP4	chr13:27260836-27260987, chr13:26760210-26761577
CDK8	STAT1	chr13:26760210-26761577
CDK8	STAT2	chr13:26760210-26761577
CDK8	TCF7L1	chr13:27260836-27260987, chr13:26760210-26761577
CDK8	TCF7L2	chr13:26760210-26761577
CDK8	TWIST1	chr13:26760210-26761577
CDK8	YY1	chr13:27260836-27260987
CDK8	ZNF143	chr13:27260836-27260987, chr13:26760210-26761577
CDK8	ZNF263	chr13:27260836-27260987, chr13:26760210-26761577
CDK8	ZNF282	chr13:27260836-27260987, chr13:26760210-26761577
SPRY2	AR	chr13:81615593-81615873, chr13:80583201-80584676, chr13:80104454-80105447, chr13:80568221-80571146, chr13:80572563-80572715, chr13:80573777-80577013, chr13:80585316-80586914, chr13:80611003-80611686, chr13:80611927-80612261, chr13:80612991-80615702, chr13:80618186-80625898, chr13:80752683-80753513, chr13:80753735-80756179, chr13:80756878-80757058
SPRY2	BACH2	chr13:80583201-80584676, chr13:80568221-80571146, chr13:80585316-80586914
SPRY2	CREB3L1	chr13:80583201-80584676, chr13:80104454-80105447
SPRY2	E2F3	chr13:81615593-81615873, chr13:80583201-80584676, chr13:80104454-80105447, chr13:80568221-80571146, chr13:80572563-80572715, chr13:80573777-80577013, chr13:80585316-80586914, chr13:80611003-80611686, chr13:80611927-80612261, chr13:80612991-80615702, chr13:80618186-80625898, chr13:80752683-80753513, chr13:80753735-80756179, chr13:80756878-80757058
SPRY2	E2F4	chr13:80611003-80611686
SPRY2	EBF1	chr13:81615593-81615873, chr13:80583201-80584676, chr13:80104454-80105447, chr13:80568221-80571146, chr13:80572563-80572715, chr13:80573777-80577013, chr13:80585316-80586914, chr13:80611003-80611686, chr13:80611927-80612261, chr13:80612991-80615702, chr13:80618186-80625898, chr13:80752683-80753513, chr13:80753735-80756179, chr13:80756878-80757058
SPRY2	EGR1	chr13:81615593-81615873, chr13:80583201-80584676, chr13:80104454-80105447, chr13:80568221-80571146, chr13:80572563-80572715, chr13:80573777-80577013, chr13:80585316-80586914, chr13:80611003-80611686, chr13:80611927-80612261, chr13:80612991-80615702, chr13:80618186-80625898, chr13:80752683-80753513, chr13:80753735-80756179, chr13:80756878-80757058
SPRY2	ESR2	chr13:81615593-81615873, chr13:80583201-80584676, chr13:80104454-80105447, chr13:80568221-80571146, chr13:80572563-80572715, chr13:80573777-80577013, chr13:80585316-80586914, chr13:80611003-80611686, chr13:80611927-80612261, chr13:80612991-80615702, chr13:80618186-80625898, chr13:80752683-80753513, chr13:80753735-80756179, chr13:80756878-80757058
SPRY2	ESRRA	chr13:80752683-80753513
SPRY2	ETV6	chr13:80611003-80611686
SPRY2	FOSL2	chr13:81615593-81615873, chr13:80583201-80584676, chr13:80585316-80586914
SPRY2	FOXK1	chr13:80583201-80584676
SPRY2	FOXK2	chr13:80611003-80611686
SPRY2	FOXO3	chr13:80104454-80105447, chr13:80611003-80611686
SPRY2	FOXP1	chr13:80104454-80105447, chr13:80568221-80571146, chr13:80585316-80586914, chr13:80611003-80611686, chr13:80612991-80615702, chr13:81615593-81615873, chr13:80583201-80584676, chr13:80572563-80572715, chr13:80573777-80577013, chr13:80611927-80612261, chr13:80618186-80625898, chr13:80752683-80753513, chr13:80753735-80756179, chr13:80756878-80757058
SPRY2	FOXP2	chr13:80583201-80584676, chr13:80585316-80586914, chr13:80611003-80611686
SPRY2	GLIS3	chr13:80573777-80577013
SPRY2	HSF2	chr13:80568221-80571146, chr13:80753735-80756179
SPRY2	HSF4	chr13:80568221-80571146, chr13:80753735-80756179
SPRY2	ID4	chr13:80104454-80105447, chr13:80752683-80753513
SPRY2	JDP2	chr13:80583201-80584676
SPRY2	JUND	chr13:81615593-81615873, chr13:80583201-80584676, chr13:80585316-80586914
SPRY2	KLF9	chr13:80753735-80756179
SPRY2	MAFG	chr13:80568221-80571146
SPRY2	MEF2A	chr13:81615593-81615873, chr13:80583201-80584676, chr13:80104454-80105447, chr13:80568221-80571146, chr13:80572563-80572715, chr13:80573777-80577013, chr13:80585316-80586914, chr13:80611003-80611686, chr13:80611927-80612261, chr13:80612991-80615702, chr13:80618186-80625898, chr13:80752683-80753513, chr13:80753735-80756179, chr13:80756878-80757058
SPRY2	MEF2C	chr13:81615593-81615873, chr13:80583201-80584676, chr13:80104454-80105447, chr13:80568221-80571146, chr13:80572563-80572715, chr13:80573777-80577013, chr13:80585316-80586914, chr13:80611003-80611686, chr13:80611927-80612261, chr13:80612991-80615702, chr13:80618186-80625898, chr13:80752683-80753513, chr13:80753735-80756179, chr13:80756878-80757058
SPRY2	NFATC3	chr13:81615593-81615873, chr13:80611927-80612261
SPRY2	NFIA	chr13:80611003-80611686
SPRY2	NR1H2	chr13:81615593-81615873, chr13:80583201-80584676, chr13:80104454-80105447, chr13:80568221-80571146, chr13:80572563-80572715, chr13:80573777-80577013, chr13:80585316-80586914, chr13:80611003-80611686, chr13:80611927-80612261, chr13:80612991-80615702, chr13:80618186-80625898, chr13:80752683-80753513, chr13:80753735-80756179, chr13:80756878-80757058
SPRY2	NR2C2	chr13:81615593-81615873, chr13:80583201-80584676, chr13:80104454-80105447, chr13:80568221-80571146, chr13:80572563-80572715, chr13:80573777-80577013, chr13:80585316-80586914, chr13:80611003-80611686, chr13:80611927-80612261, chr13:80612991-80615702, chr13:80618186-80625898, chr13:80752683-80753513, chr13:80753735-80756179, chr13:80756878-80757058
SPRY2	NR2F1	chr13:80104454-80105447, chr13:80573777-80577013, chr13:80585316-80586914, chr13:80611003-80611686, chr13:80752683-80753513, chr13:80753735-80756179
SPRY2	NR3C1	chr13:80585316-80586914, chr13:80612991-80615702, chr13:80753735-80756179
SPRY2	NR4A1	chr13:80104454-80105447, chr13:80611003-80611686
SPRY2	NRL	chr13:80572563-80572715
SPRY2	ONECUT2	chr13:80573777-80577013
SPRY2	PBX3	chr13:80104454-80105447, chr13:80573777-80577013, chr13:80585316-80586914, chr13:80618186-80625898
SPRY2	POU2F1	chr13:81615593-81615873
SPRY2	POU2F2	chr13:80568221-80571146, chr13:80618186-80625898
SPRY2	POU6F1	chr13:80611003-80611686
SPRY2	RFX2	chr13:80583201-80584676, chr13:80611003-80611686, chr13:80612991-80615702, chr13:80618186-80625898, chr13:80753735-80756179
SPRY2	RFX3	chr13:80583201-80584676, chr13:80612991-80615702
SPRY2	RFX4	chr13:80583201-80584676, chr13:80104454-80105447
SPRY2	RUNX2	chr13:80583201-80584676, chr13:80568221-80571146, chr13:80572563-80572715, chr13:80611927-80612261
SPRY2	SCRT1	chr13:80583201-80584676, chr13:80104454-80105447, chr13:80573777-80577013, chr13:80618186-80625898
SPRY2	SMAD2	chr13:80752683-80753513, chr13:80753735-80756179
SPRY2	SMAD4	chr13:80752683-80753513, chr13:80753735-80756179
SPRY2	SOX10	chr13:80104454-80105447, chr13:80611927-80612261, chr13:80756878-80757058
SPRY2	SOX8	chr13:81615593-81615873, chr13:80583201-80584676, chr13:80104454-80105447, chr13:80568221-80571146, chr13:80572563-80572715, chr13:80573777-80577013, chr13:80585316-80586914, chr13:80611003-80611686, chr13:80611927-80612261, chr13:80612991-80615702, chr13:80618186-80625898, chr13:80752683-80753513, chr13:80753735-80756179, chr13:80756878-80757058
SPRY2	SP1	chr13:80752683-80753513
SPRY2	SRF	chr13:80568221-80571146, chr13:80573777-80577013, chr13:80585316-80586914, chr13:80612991-80615702, chr13:80618186-80625898, chr13:80753735-80756179
SPRY2	TCF7L1	chr13:80583201-80584676, chr13:80573777-80577013, chr13:80612991-80615702, chr13:80753735-80756179
SPRY2	TEAD1	chr13:81615593-81615873, chr13:80585316-80586914
SPRY2	TFDP1	chr13:80611003-80611686
SPRY2	TWIST1	chr13:80572563-80572715, chr13:80611003-80611686
SPRY2	USF2	chr13:80752683-80753513
SPRY2	XBP1	chr13:80568221-80571146, chr13:80573777-80577013
SPRY2	YY1	chr13:80104454-80105447, chr13:80752683-80753513
SPRY2	ZBTB7A	chr13:80753735-80756179
SPRY2	ZEB1	chr13:80104454-80105447, chr13:80752683-80753513
SPRY2	ZNF24	chr13:80104454-80105447, chr13:80568221-80571146, chr13:80618186-80625898, chr13:80752683-80753513, chr13:80753735-80756179
SPRY2	ZNF263	chr13:81615593-81615873, chr13:80583201-80584676, chr13:80104454-80105447, chr13:80568221-80571146, chr13:80572563-80572715, chr13:80573777-80577013, chr13:80585316-80586914, chr13:80611003-80611686, chr13:80611927-80612261, chr13:80612991-80615702, chr13:80618186-80625898, chr13:80752683-80753513, chr13:80753735-80756179, chr13:80756878-80757058
SPRY2	ZNF282	chr13:81615593-81615873, chr13:80583201-80584676, chr13:80104454-80105447, chr13:80568221-80571146, chr13:80572563-80572715, chr13:80573777-80577013, chr13:80585316-80586914, chr13:80611003-80611686, chr13:80611927-80612261, chr13:80612991-80615702, chr13:80618186-80625898, chr13:80752683-80753513, chr13:80753735-80756179, chr13:80756878-80757058
[truncated: 69,031 more rows]

## Sheet: Ex4_GRN_with_openchrom
Ex4 GRN that includes the enhancers that overlap the cell-type open chromatin regions predicted by recent scATAC-seq data [17]
TG	TF	enhancer
SRA1	ATF4	chr5:140002429-140003029
SRA1	BACH2	chr5:140001766-140002172, chr5:140002429-140003029
SRA1	EBF1	chr5:140002429-140003029
SRA1	ELF1	chr5:140002429-140003029
SRA1	ESR2	chr5:140001766-140002172
SRA1	GRHL1	chr5:140002429-140003029
SRA1	HSF1	chr5:140001766-140002172, chr5:140002429-140003029
SRA1	HSF4	chr5:140001766-140002172, chr5:140002429-140003029
SRA1	IRF1	chr5:140001766-140002172, chr5:140002429-140003029
SRA1	JUND	chr5:140002429-140003029, chr5:140001766-140002172
SRA1	LEF1	chr5:140001766-140002172, chr5:140002429-140003029
SRA1	LMX1B	chr5:140002429-140003029
SRA1	MAFG	chr5:140001766-140002172, chr5:140002429-140003029
SRA1	MAFK	chr5:140001766-140002172, chr5:140002429-140003029
SRA1	MEF2A	chr5:140001766-140002172, chr5:140002429-140003029
SRA1	MEF2D	chr5:140001766-140002172, chr5:140002429-140003029
SRA1	MTF1	chr5:140001766-140002172, chr5:140002429-140003029
SRA1	MZF1	chr5:140001766-140002172
SRA1	NFE2L2	chr5:140002429-140003029
SRA1	NFKB1	chr5:140001766-140002172, chr5:140002429-140003029
SRA1	NR1H2	chr5:140001766-140002172, chr5:140002429-140003029
SRA1	PBX3	chr5:140001766-140002172, chr5:140002429-140003029
SRA1	PLAG1	chr5:140001766-140002172, chr5:140002429-140003029
SRA1	POU2F2	chr5:140001766-140002172, chr5:140002429-140003029
SRA1	RELB	chr5:140001766-140002172
SRA1	SP2	chr5:140001766-140002172, chr5:140002429-140003029
SRA1	SPI1	chr5:140001766-140002172, chr5:140002429-140003029
SRA1	STAT1	chr5:140002429-140003029, chr5:140001766-140002172
SRA1	TCF3	chr5:140002429-140003029
SRA1	TCF7L1	chr5:140001766-140002172, chr5:140002429-140003029
SRA1	TP53	chr5:140002429-140003029
SRA1	TWIST1	chr5:140002429-140003029
SRA1	YY1	chr5:140001766-140002172
SRA1	ZBTB18	chr5:140002429-140003029
SRA1	ZNF24	chr5:140001766-140002172, chr5:140002429-140003029
GPR158-AS1	AR	chr10:25687561-25687920, chr10:25757637-25757919, chr10:25758196-25758647
GPR158-AS1	CTCF	chr10:25687561-25687920, chr10:25757637-25757919, chr10:25758196-25758647
GPR158-AS1	EGR1	chr10:25687561-25687920, chr10:25757637-25757919, chr10:25758196-25758647
GPR158-AS1	ESR1	chr10:25687561-25687920, chr10:25757637-25757919, chr10:25758196-25758647
GPR158-AS1	GLIS1	chr10:25687561-25687920, chr10:25757637-25757919, chr10:25758196-25758647
GPR158-AS1	HSF1	chr10:25687561-25687920, chr10:25757637-25757919, chr10:25758196-25758647
GPR158-AS1	HSF2	chr10:25687561-25687920, chr10:25757637-25757919, chr10:25758196-25758647
GPR158-AS1	ID4	chr10:25758196-25758647
GPR158-AS1	IRF2	chr10:25687561-25687920, chr10:25757637-25757919, chr10:25758196-25758647
GPR158-AS1	IRF3	chr10:25687561-25687920, chr10:25757637-25757919, chr10:25758196-25758647
GPR158-AS1	JUN	chr10:25758196-25758647
GPR158-AS1	MAFF	chr10:25687561-25687920, chr10:25757637-25757919, chr10:25758196-25758647
GPR158-AS1	MGA	chr10:25758196-25758647
GPR158-AS1	MZF1	chr10:25687561-25687920
GPR158-AS1	NFE2L2	chr10:25687561-25687920
GPR158-AS1	NFIC	chr10:25757637-25757919
GPR158-AS1	NR2C2	chr10:25687561-25687920, chr10:25757637-25757919, chr10:25758196-25758647
GPR158-AS1	NR2F1	chr10:25758196-25758647
GPR158-AS1	NR3C1	chr10:25687561-25687920, chr10:25757637-25757919, chr10:25758196-25758647
GPR158-AS1	PBX3	chr10:25687561-25687920, chr10:25757637-25757919, chr10:25758196-25758647
GPR158-AS1	PKNOX1	chr10:25758196-25758647
GPR158-AS1	PLAG1	chr10:25687561-25687920, chr10:25757637-25757919, chr10:25758196-25758647
GPR158-AS1	POU2F2	chr10:25758196-25758647
GPR158-AS1	PPARG	chr10:25687561-25687920, chr10:25757637-25757919, chr10:25758196-25758647
GPR158-AS1	RARA	chr10:25687561-25687920, chr10:25757637-25757919, chr10:25758196-25758647
GPR158-AS1	RORA	chr10:25687561-25687920, chr10:25757637-25757919, chr10:25758196-25758647
GPR158-AS1	RXRA	chr10:25687561-25687920, chr10:25757637-25757919, chr10:25758196-25758647
GPR158-AS1	RXRB	chr10:25687561-25687920, chr10:25757637-25757919, chr10:25758196-25758647
GPR158-AS1	RXRG	chr10:25687561-25687920, chr10:25757637-25757919, chr10:25758196-25758647
GPR158-AS1	SMAD2	chr10:25757637-25757919, chr10:25758196-25758647
GPR158-AS1	SMAD3	chr10:25757637-25757919, chr10:25758196-25758647
GPR158-AS1	SP2	chr10:25687561-25687920, chr10:25757637-25757919, chr10:25758196-25758647
GPR158-AS1	STAT1	chr10:25687561-25687920, chr10:25757637-25757919, chr10:25758196-25758647
GPR158-AS1	STAT2	chr10:25687561-25687920, chr10:25757637-25757919, chr10:25758196-25758647
GPR158-AS1	STAT3	chr10:25757637-25757919
GPR158-AS1	TCF3	chr10:25758196-25758647
GPR158-AS1	TCF4	chr10:25758196-25758647
GPR158-AS1	YY1	chr10:25758196-25758647
GPR158-AS1	ZIC1	chr10:25687561-25687920, chr10:25757637-25757919, chr10:25758196-25758647
GPR158-AS1	ZNF24	chr10:25687561-25687920, chr10:25757637-25757919, chr10:25758196-25758647
GPR158-AS1	ZNF263	chr10:25687561-25687920, chr10:25757637-25757919, chr10:25758196-25758647
GPR158-AS1	ZNF354C	chr10:25758196-25758647
ARRDC3-AS1	CREB3L1	chr5:90160686-90162131
ARRDC3-AS1	CTCF	chr5:90160686-90162131
ARRDC3-AS1	E2F3	chr5:90160686-90162131
ARRDC3-AS1	E2F6	chr5:90160686-90162131
ARRDC3-AS1	EGR3	chr5:90160686-90162131
ARRDC3-AS1	ESR1	chr5:90160686-90162131
ARRDC3-AS1	ESR2	chr5:90160686-90162131
ARRDC3-AS1	FOXP1	chr5:90160686-90162131
ARRDC3-AS1	GLIS1	chr5:90160686-90162131
ARRDC3-AS1	GRHL2	chr5:90160686-90162131
ARRDC3-AS1	IRF2	chr5:90160686-90162131
ARRDC3-AS1	IRF3	chr5:90160686-90162131
ARRDC3-AS1	LEF1	chr5:90160686-90162131
ARRDC3-AS1	MAFF	chr5:90160686-90162131
ARRDC3-AS1	MEF2A	chr5:90160686-90162131
ARRDC3-AS1	MEF2C	chr5:90160686-90162131
ARRDC3-AS1	MEF2D	chr5:90160686-90162131
ARRDC3-AS1	MITF	chr5:90160686-90162131
ARRDC3-AS1	MTF1	chr5:90160686-90162131
ARRDC3-AS1	NFATC3	chr5:90160686-90162131
ARRDC3-AS1	NFIC	chr5:90160686-90162131
ARRDC3-AS1	NFKB1	chr5:90160686-90162131
ARRDC3-AS1	NFYA	chr5:90160686-90162131
ARRDC3-AS1	NFYB	chr5:90160686-90162131
ARRDC3-AS1	NR2C2	chr5:90160686-90162131
ARRDC3-AS1	PBX3	chr5:90160686-90162131
ARRDC3-AS1	PKNOX1	chr5:90160686-90162131
ARRDC3-AS1	RARA	chr5:90160686-90162131
ARRDC3-AS1	REST	chr5:90160686-90162131
ARRDC3-AS1	RFX2	chr5:90160686-90162131
ARRDC3-AS1	RFX4	chr5:90160686-90162131
ARRDC3-AS1	RFX5	chr5:90160686-90162131
ARRDC3-AS1	RORA	chr5:90160686-90162131
ARRDC3-AS1	RREB1	chr5:90160686-90162131
ARRDC3-AS1	RUNX2	chr5:90160686-90162131
ARRDC3-AS1	RXRG	chr5:90160686-90162131
ARRDC3-AS1	SMAD2	chr5:90160686-90162131
ARRDC3-AS1	SMAD3	chr5:90160686-90162131
ARRDC3-AS1	SP1	chr5:90160686-90162131
ARRDC3-AS1	SP2	chr5:90160686-90162131
ARRDC3-AS1	SP4	chr5:90160686-90162131
ARRDC3-AS1	STAT1	chr5:90160686-90162131
ARRDC3-AS1	STAT2	chr5:90160686-90162131
ARRDC3-AS1	STAT3	chr5:90160686-90162131
ARRDC3-AS1	TCF7L1	chr5:90160686-90162131
ARRDC3-AS1	TCF7L2	chr5:90160686-90162131
ARRDC3-AS1	TGIF1	chr5:90160686-90162131
ARRDC3-AS1	TP53	chr5:90160686-90162131
ARRDC3-AS1	ZIC1	chr5:90160686-90162131
ARRDC3-AS1	ZNF143	chr5:90160686-90162131
ARRDC3-AS1	ZNF24	chr5:90160686-90162131
ARRDC3-AS1	ZNF263	chr5:90160686-90162131
ARRDC3-AS1	ZNF282	chr5:90160686-90162131
ARRDC3-AS1	ZNF740	chr5:90160686-90162131
MIR124-2HG	E2F4	chr8:64376676-64377661, chr8:64484622-64485810
MIR124-2HG	E2F6	chr8:64376676-64377661, chr8:64478889-64479252, chr8:64484622-64485810
MIR124-2HG	EGR1	chr8:64512634-64519761, chr8:65178469-65186685, chr8:65187088-65188299, chr8:65189507-65189981, chr8:64374959-64375128, chr8:64375526-64376221, chr8:64376676-64377661, chr8:64377888-64378587, chr8:64378896-64379462, chr8:64381540-64383935, chr8:64478889-64479252, chr8:64482547-64484202, chr8:64484622-64485810
MIR124-2HG	ESR1	chr8:64512634-64519761, chr8:65178469-65186685, chr8:65187088-65188299, chr8:65189507-65189981, chr8:64374959-64375128, chr8:64375526-64376221, chr8:64376676-64377661, chr8:64377888-64378587, chr8:64378896-64379462, chr8:64381540-64383935, chr8:64478889-64479252, chr8:64482547-64484202, chr8:64484622-64485810
MIR124-2HG	FOXG1	chr8:64375526-64376221, chr8:64378896-64379462
MIR124-2HG	FOXO3	chr8:64375526-64376221, chr8:64378896-64379462
MIR124-2HG	FOXP1	chr8:64512634-64519761, chr8:64375526-64376221, chr8:64378896-64379462, chr8:64482547-64484202, chr8:64484622-64485810
MIR124-2HG	GLIS1	chr8:64512634-64519761, chr8:65178469-65186685, chr8:65187088-65188299, chr8:65189507-65189981, chr8:64374959-64375128, chr8:64375526-64376221, chr8:64376676-64377661, chr8:64377888-64378587, chr8:64378896-64379462, chr8:64381540-64383935, chr8:64478889-64479252, chr8:64482547-64484202, chr8:64484622-64485810
MIR124-2HG	GLIS3	chr8:64377888-64378587, chr8:64378896-64379462
MIR124-2HG	HLF	chr8:64377888-64378587
MIR124-2HG	HSF2	chr8:65178469-65186685, chr8:65187088-65188299, chr8:64376676-64377661
MIR124-2HG	HSF4	chr8:65187088-65188299, chr8:64376676-64377661
MIR124-2HG	IRF2	chr8:64512634-64519761, chr8:65178469-65186685, chr8:65187088-65188299, chr8:65189507-65189981, chr8:64374959-64375128, chr8:64375526-64376221, chr8:64376676-64377661, chr8:64377888-64378587, chr8:64378896-64379462, chr8:64381540-64383935, chr8:64478889-64479252, chr8:64482547-64484202, chr8:64484622-64485810
MIR124-2HG	JUNB	chr8:64376676-64377661, chr8:64377888-64378587
MIR124-2HG	JUND	chr8:64376676-64377661, chr8:64377888-64378587
MIR124-2HG	KLF13	chr8:64512634-64519761, chr8:64378896-64379462, chr8:64478889-64479252
MIR124-2HG	KLF9	chr8:65189507-65189981, chr8:64376676-64377661, chr8:64381540-64383935, chr8:64484622-64485810
MIR124-2HG	MAFK	chr8:64512634-64519761, chr8:65187088-65188299, chr8:64375526-64376221, chr8:64377888-64378587, chr8:64381540-64383935, chr8:64482547-64484202, chr8:64484622-64485810
MIR124-2HG	MAX	chr8:64376676-64377661, chr8:64482547-64484202
MIR124-2HG	MEF2C	chr8:64512634-64519761, chr8:64381540-64383935, chr8:64484622-64485810
MIR124-2HG	MTF1	chr8:64512634-64519761, chr8:65178469-65186685, chr8:65187088-65188299, chr8:65189507-65189981, chr8:64374959-64375128, chr8:64375526-64376221, chr8:64376676-64377661, chr8:64377888-64378587, chr8:64378896-64379462, chr8:64381540-64383935, chr8:64478889-64479252, chr8:64482547-64484202, chr8:64484622-64485810
MIR124-2HG	MZF1	chr8:64378896-64379462
MIR124-2HG	NFIA	chr8:64482547-64484202
MIR124-2HG	NFIC	chr8:65187088-65188299, chr8:64376676-64377661, chr8:64377888-64378587, chr8:64381540-64383935, chr8:64482547-64484202
MIR124-2HG	NFKB1	chr8:65189507-65189981, chr8:64377888-64378587, chr8:64482547-64484202
MIR124-2HG	NR1H2	chr8:64512634-64519761, chr8:65178469-65186685, chr8:64378896-64379462
MIR124-2HG	NR2C2	chr8:65178469-65186685
MIR124-2HG	NR2F1	chr8:65187088-65188299
MIR124-2HG	NR4A1	chr8:64378896-64379462
MIR124-2HG	PKNOX1	chr8:65178469-65186685, chr8:64482547-64484202
MIR124-2HG	PKNOX2	chr8:65178469-65186685, chr8:64482547-64484202
MIR124-2HG	POU6F2	chr8:64375526-64376221
MIR124-2HG	RBPJ	chr8:64484622-64485810
MIR124-2HG	REST	chr8:64512634-64519761, chr8:65178469-65186685, chr8:65187088-65188299, chr8:65189507-65189981, chr8:64374959-64375128, chr8:64375526-64376221, chr8:64376676-64377661, chr8:64377888-64378587, chr8:64378896-64379462, chr8:64381540-64383935, chr8:64478889-64479252, chr8:64482547-64484202, chr8:64484622-64485810
MIR124-2HG	RFX4	chr8:65178469-65186685
MIR124-2HG	RXRA	chr8:64512634-64519761, chr8:65178469-65186685, chr8:65187088-65188299, chr8:65189507-65189981, chr8:64374959-64375128, chr8:64375526-64376221, chr8:64376676-64377661, chr8:64377888-64378587, chr8:64378896-64379462, chr8:64381540-64383935, chr8:64478889-64479252, chr8:64482547-64484202, chr8:64484622-64485810
MIR124-2HG	SCRT1	chr8:65178469-65186685
MIR124-2HG	SMAD2	chr8:64374959-64375128, chr8:64377888-64378587, chr8:64478889-64479252, chr8:64482547-64484202
MIR124-2HG	SOX4	chr8:64512634-64519761
MIR124-2HG	SOX8	chr8:64512634-64519761, chr8:65178469-65186685, chr8:64482547-64484202
MIR124-2HG	SREBF1	chr8:64378896-64379462
MIR124-2HG	SRF	chr8:64512634-64519761, chr8:65178469-65186685, chr8:64381540-64383935, chr8:64482547-64484202
MIR124-2HG	STAT2	chr8:64512634-64519761, chr8:65178469-65186685, chr8:65187088-65188299, chr8:65189507-65189981, chr8:64374959-64375128, chr8:64375526-64376221, chr8:64376676-64377661, chr8:64377888-64378587, chr8:64378896-64379462, chr8:64381540-64383935, chr8:64478889-64479252, chr8:64482547-64484202, chr8:64484622-64485810
MIR124-2HG	TCF4	chr8:64378896-64379462
MIR124-2HG	TCF7L2	chr8:64484622-64485810
MIR124-2HG	TEAD1	chr8:65187088-65188299, chr8:64378896-64379462, chr8:64482547-64484202
MIR124-2HG	TP53	chr8:64512634-64519761, chr8:65178469-65186685, chr8:65187088-65188299, chr8:65189507-65189981, chr8:64374959-64375128, chr8:64375526-64376221, chr8:64376676-64377661, chr8:64377888-64378587, chr8:64378896-64379462, chr8:64381540-64383935, chr8:64478889-64479252, chr8:64482547-64484202, chr8:64484622-64485810
MIR124-2HG	USF1	chr8:65187088-65188299
MIR124-2HG	USF2	chr8:65187088-65188299
MIR124-2HG	YY1	chr8:65187088-65188299, chr8:64374959-64375128
MIR124-2HG	ZEB1	chr8:64374959-64375128, chr8:64376676-64377661, chr8:64378896-64379462
MIR124-2HG	ZNF24	chr8:64512634-64519761, chr8:65178469-65186685, chr8:65187088-65188299, chr8:65189507-65189981, chr8:64374959-64375128, chr8:64375526-64376221, chr8:64376676-64377661, chr8:64377888-64378587, chr8:64378896-64379462, chr8:64381540-64383935, chr8:64478889-64479252, chr8:64482547-64484202, chr8:64484622-64485810
CKMT2-AS1	AR	chr5:80000596-80004984
CKMT2-AS1	ATF4	chr5:80000596-80004984
CKMT2-AS1	BACH2	chr5:80000596-80004984
CKMT2-AS1	CENPB	chr5:80000596-80004984
CKMT2-AS1	CREB3L1	chr5:80000596-80004984
CKMT2-AS1	E2F3	chr5:80000596-80004984
CKMT2-AS1	EGR1	chr5:80000596-80004984
CKMT2-AS1	ESR1	chr5:80000596-80004984
CKMT2-AS1	FOXP1	chr5:80000596-80004984
CKMT2-AS1	GLIS1	chr5:80000596-80004984
CKMT2-AS1	IRF2	chr5:80000596-80004984
CKMT2-AS1	IRF3	chr5:80000596-80004984
CKMT2-AS1	KLF13	chr5:80000596-80004984
CKMT2-AS1	MAFK	chr5:80000596-80004984
CKMT2-AS1	MEF2A	chr5:80000596-80004984
CKMT2-AS1	MEF2C	chr5:80000596-80004984
CKMT2-AS1	MEF2D	chr5:80000596-80004984
CKMT2-AS1	MTF1	chr5:80000596-80004984
CKMT2-AS1	NFIC	chr5:80000596-80004984
CKMT2-AS1	NFKB1	chr5:80000596-80004984
CKMT2-AS1	NR1H2	chr5:80000596-80004984
CKMT2-AS1	NR3C1	chr5:80000596-80004984
CKMT2-AS1	NR3C2	chr5:80000596-80004984
CKMT2-AS1	ONECUT2	chr5:80000596-80004984
CKMT2-AS1	PBX3	chr5:80000596-80004984
CKMT2-AS1	PKNOX1	chr5:80000596-80004984
CKMT2-AS1	PKNOX2	chr5:80000596-80004984
CKMT2-AS1	PLAG1	chr5:80000596-80004984
CKMT2-AS1	PPARG	chr5:80000596-80004984
CKMT2-AS1	REST	chr5:80000596-80004984
CKMT2-AS1	RFX2	chr5:80000596-80004984
CKMT2-AS1	RORA	chr5:80000596-80004984
CKMT2-AS1	RXRB	chr5:80000596-80004984
CKMT2-AS1	SCRT1	chr5:80000596-80004984
CKMT2-AS1	SPI1	chr5:80000596-80004984
CKMT2-AS1	STAT1	chr5:80000596-80004984
CKMT2-AS1	STAT2	chr5:80000596-80004984
CKMT2-AS1	TCF7L1	chr5:80000596-80004984
CKMT2-AS1	TP53	chr5:80000596-80004984
CKMT2-AS1	TP63	chr5:80000596-80004984
CKMT2-AS1	ZBTB18	chr5:80000596-80004984
CKMT2-AS1	ZBTB7A	chr5:80000596-80004984
CKMT2-AS1	ZIC1	chr5:80000596-80004984
CKMT2-AS1	ZNF263	chr5:80000596-80004984
CKMT2-AS1	ZNF282	chr5:80000596-80004984
CKMT2-AS1	ZNF384	chr5:80000596-80004984
HDAC5	ATF4	chr17:42172587-42172957, chr17:42173179-42175667, chr17:42182965-42183132
HDAC5	BACH2	chr17:42172587-42172957, chr17:42173179-42175667, chr17:42182965-42183132
HDAC5	CENPB	chr17:42172587-42172957, chr17:42173179-42175667, chr17:42182965-42183132
HDAC5	CTCF	chr17:42172587-42172957, chr17:42173179-42175667, chr17:42182965-42183132
HDAC5	E2F6	chr17:42182965-42183132
HDAC5	EGR1	chr17:42172587-42172957, chr17:42173179-42175667, chr17:42182965-42183132
HDAC5	EGR3	chr17:42172587-42172957, chr17:42173179-42175667, chr17:42182965-42183132
HDAC5	EGR4	chr17:42172587-42172957, chr17:42173179-42175667, chr17:42182965-42183132
HDAC5	ESR1	chr17:42172587-42172957, chr17:42173179-42175667, chr17:42182965-42183132
HDAC5	ESR2	chr17:42172587-42172957, chr17:42173179-42175667, chr17:42182965-42183132
HDAC5	ESRRA	chr17:42172587-42172957
HDAC5	FOXO3	chr17:42182965-42183132
HDAC5	FOXP1	chr17:42173179-42175667, chr17:42172587-42172957, chr17:42182965-42183132
HDAC5	GLIS1	chr17:42172587-42172957, chr17:42173179-42175667, chr17:42182965-42183132
HDAC5	GLIS3	chr17:42172587-42172957, chr17:42173179-42175667, chr17:42182965-42183132
HDAC5	HSF1	chr17:42172587-42172957
HDAC5	IRF1	chr17:42172587-42172957, chr17:42173179-42175667, chr17:42182965-42183132
HDAC5	IRF2	chr17:42172587-42172957, chr17:42173179-42175667, chr17:42182965-42183132
HDAC5	MAF	chr17:42172587-42172957, chr17:42173179-42175667, chr17:42182965-42183132
HDAC5	MAFG	chr17:42172587-42172957, chr17:42173179-42175667, chr17:42182965-42183132
HDAC5	MEF2A	chr17:42172587-42172957, chr17:42173179-42175667, chr17:42182965-42183132
HDAC5	MEF2D	chr17:42172587-42172957, chr17:42173179-42175667, chr17:42182965-42183132
HDAC5	MTF1	chr17:42172587-42172957, chr17:42173179-42175667, chr17:42182965-42183132
HDAC5	NFIC	chr17:42172587-42172957, chr17:42173179-42175667, chr17:42182965-42183132
HDAC5	NR1H2	chr17:42173179-42175667, chr17:42172587-42172957, chr17:42182965-42183132
HDAC5	NR2C2	chr17:42173179-42175667, chr17:42172587-42172957, chr17:42182965-42183132
HDAC5	NR2F1	chr17:42172587-42172957, chr17:42173179-42175667, chr17:42182965-42183132
HDAC5	PBX3	chr17:42173179-42175667, chr17:42182965-42183132, chr17:42172587-42172957
HDAC5	PLAG1	chr17:42172587-42172957, chr17:42173179-42175667, chr17:42182965-42183132
HDAC5	PPARG	chr17:42172587-42172957, chr17:42173179-42175667, chr17:42182965-42183132
HDAC5	RFX2	chr17:42172587-42172957, chr17:42173179-42175667, chr17:42182965-42183132
HDAC5	RFX4	chr17:42172587-42172957, chr17:42173179-42175667
HDAC5	RORA	chr17:42173179-42175667
HDAC5	RREB1	chr17:42172587-42172957, chr17:42173179-42175667, chr17:42182965-42183132
HDAC5	RUNX2	chr17:42173179-42175667
HDAC5	SMAD2	chr17:42172587-42172957, chr17:42173179-42175667, chr17:42182965-42183132
HDAC5	SMAD3	chr17:42172587-42172957, chr17:42173179-42175667, chr17:42182965-42183132
HDAC5	SMAD4	chr17:42172587-42172957, chr17:42173179-42175667, chr17:42182965-42183132
HDAC5	SP1	chr17:42172587-42172957, chr17:42182965-42183132
HDAC5	SP3	chr17:42172587-42172957
HDAC5	SRF	chr17:42173179-42175667, chr17:42172587-42172957, chr17:42182965-42183132
HDAC5	STAT1	chr17:42172587-42172957, chr17:42173179-42175667, chr17:42182965-42183132
HDAC5	STAT2	chr17:42172587-42172957, chr17:42173179-42175667, chr17:42182965-42183132
HDAC5	TEAD1	chr17:42182965-42183132
HDAC5	TGIF1	chr17:42173179-42175667, chr17:42172587-42172957, chr17:42182965-42183132
HDAC5	USF2	chr17:42172587-42172957, chr17:42173179-42175667, chr17:42182965-42183132
HDAC5	VDR	chr17:42173179-42175667, chr17:42172587-42172957, chr17:42182965-42183132
HDAC5	ZBTB18	chr17:42173179-42175667
HDAC5	ZNF24	chr17:42172587-42172957, chr17:42173179-42175667, chr17:42182965-42183132
SH2B3	AR	chr12:111871974-111889593
SH2B3	BATF3	chr12:111871974-111889593
SH2B3	CTCF	chr12:111871974-111889593
SH2B3	E2F3	chr12:111871974-111889593
SH2B3	EGR1	chr12:111871974-111889593
SH2B3	ESR1	chr12:111871974-111889593
[truncated: 73,207 more rows]

## Sheet: Ex5b_GRN_with_openchrom
Ex5b GRN that includes the enhancers that overlap the cell-type open chromatin regions predicted by recent scATAC-seq data [17]
[truncated: 92,560 more rows]

[truncated: 37 more sheets: Ex6a_GRN_with_openchrom, Ex6b_GRN_with_openchrom, Ex8_GRN_with_openchrom, Ex9_GRN_with_openchrom, In1a_GRN_with_openchrom, In1b_GRN_with_openchrom, In1c_GRN_with_openchrom, In3_GRN_with_openchrom, In4a_GRN_with_openchrom, In4b_GRN_with_openchrom, In6a_GRN_with_openchrom, In6b_GRN_with_openchrom, In7_GRN_with_openchrom, In8_GRN_with_openchrom, Mic_GRN_with_openchrom, Oli_GRN_with_openchrom, Ex1_GRN_without_openchrom, Ex2_GRN_without_openchrom, Ex3e_GRN_without_openchrom, Ex4_GRN_without_openchrom …]
