# Supplementary material for: scGRNom: a computational pipeline of integrative multi-omics analyses for predicting cell-type disease genes and regulatory networks
Source: Genome Med. 2021 May 27;13:95. doi: 10.1186/s13073-021-00908-9 (PMC8161957; doi:10.1186/s13073-021-00908-9)
Supplement: Supplementary file 4 — Additional file 4. Human brain cell-type disease genes for AD and SCZ. [file 13073_2021_908_MOESM4_ESM.xlsx]

## Sheet: Microglia
scz_genes	ad_genes
ZSCAN16-AS1	ZNF688
NUTF2	ARHGAP30
SF3B4	PELP1
HMGN4	BIN1
SDCCAG8	MED11
STIP1	ARRB2
BTN2A1	PLCG2
VPS45	PSMB6
SIRPA	PSMC3
STK35	PLEKHA1
DUSP2	SC5D
PIKFYVE	SORL1
SMIM13	STX4
TBC1D9	C3
SMG6	CMIP
SPATS2L	SUPT3H
OSBPL3	RUNX2
ANKRD11	SLC39A13
ABT1	BCL7C
SNX8	USP6NL
PLEKHM3	TMEM170B
NEDD9	ZSCAN16-AS1
NFKBIA	SRP14-AS1
BOLA1	BCKDK
PLEKHO1	ABCA7
FANCL	CCDC85B
GALNT10	LACTB
FRMD4A	SERINC5
TSNAXIP1	NDUFS2
STARD7	MINK1
RALGAPA2	PPOX
RANBP10	GALNT10
RPL13	SFMBT2
ATXN7	MAFK
CEP170	CCDC6
SPG7	KAT8
VRK2	SPPL2A
ZNF184	B4GALT3
MAFK	FIBP
NAA40	ADAMTS4
THOC7	SH2B3
CENPT	ADAM10
PSMG3	TRIB1
ZEB2	KIF1C
TMEM170B	FAM210B
SH2B3	SLC43A2
SRP14-AS1	ZNF785
ARFGEF2	CSTF1
CTNND1	SPRED1
ZMAT2	ZNF48
MED19	ERCC1
KDM4B	PTK2B
FOXO3	OARD1
FRMD4B	ALDOA
PLA2G15	ZNF652
ZDHHC5	SEPHS2
POC1B	CAMTA2
SPCS1	LSM4
IK	FAM98B
KCNN1	APOC1
ATF1	APOE
NDUFA2	INPP5D
TDP2	ITGAL
PLCB2	JUND
DDX56	LAMTOR4
PPP2R2A	ATXN3
DCP1A	NDUFB1
GLT8D1	NFYA
ACOT13	CPSF2
REV3L	PGPEP1
BNIP3L	ATG16L1
TKT	ZCWPW1
YWHAE	MEPCE
KIAA0319L	CASS4
ARID1A	CREBZF
WDR73	RAB3A
DGKZ	RPS6KA2
AP3D1	RTN2
SLC7A6	SDHC
MTMR4	SPI1
ANKRD44	TFRC
LPIN2	PRR14
PARP2	DCTPP1
RANBP9	GAL3ST4
AKT3	ARMC5
SRA1	RIN3
ACTR1A	PICALM
STAG1	NCK2
ADAR	MPV17L2
APBB3	SCARF1
ZBTB18	EED
CEBPA	CCNH
CEBPG	TRIP11
GNA13	SPAG7
PTGES3	RUNX1
RAI1	HDAC5
TXNL4A	ABI1
TOMM34	GNPDA1
TMED2	DACT3-AS1
SNRNP35	BACH1
CORO1A	DNAJB6
SLC35A4	RANBP9
CHRNB2	ZSCAN30
CKB	LINC00173
TRMT61A	PARP2
DNTTIP1	SRA1
SFXN2	AKT3
MDH1B	STARD4-AS1
CREB1	KTN1-AS1
CRK	OST4
CEP128	APTR
METTL21A	LINC00888
FAM120AOS	RAD51-AS1
PPTC7	CTSH
WBP2NL	CD55
DPH1	ERCC2
RILPL2	NYAP1
EIF2B1	RNF167
ZNF48	PILRA
EMX1	APP
DNAJC18	SCIMP
ENSA	UFC1
EP300	RAB8B
NSUN6	PITPNA
ARL5B	RNF111
FCGRT	SLTM
FGFR1	TSC22D4
RASA3	APH1B
FASTKD2	ZNF594
MLXIP	CCNT2
EPN2	TMEM259
DAAM1	DEDD
KIF21B
FAM120A
PLCL2
EXOC6B
CAMTA1
SF3B1
ABCB9
SEC11A
RPL13A
FOSL2
HECTD1
TBC1D10B
RAB11FIP5
GAS6
GNL3
LSM1
SGSM3
MSH6
GTF2H3
FAM216A
NRBF2
PRMT1
HSP90AB1
IDH1
SH3RF3
INPP5D
IREB2
YJEFN3
KLC1
ARHGAP5
ARL3
LRP1
LRP3
MARCKS
SMAD7
PIM3
MEF2C
MLH1
HSBP1L1
TRIM37
ZFHX3
NCK1
RERE
SNU13
NINJ1
ATP2A2
P2RX7
PCCB
TUBE1
GPN3
PAIP2
ZNF771
ANAPC7
SFMBT1
PDE8A
CXXC5
SUFU
INPP5K
KDM3B
PIK3C2A
PLXNA2
ERRFI1
PRMT7
CNNM2
GATAD2A
WBP1L
SEMA4C
PIH1D1
ATG16L1
MSL2
PBRM1
SBNO1
TMEM63B
UBE2Q1
TMEM127
GPATCH2L
KMT2E
PSMA4
THAP11
TMCC3
PITPNM2
ZSWIM6
DDX55
CCDC90B
FAM229B
RPS11
ZSCAN31
TMEM232
MRPL14
RSRC2
SREBF1
SRP14
STAT6
STK4
TLE3
TSHR
VEGFA
GID4
TCTN1
PARP8
FBXO11
APH1B
SLC7A6OS
CARD19
HVCN1
ARFGAP2
CBR4
ADO
HAT1
SCARF1
KLF7
GBF1
TSC22D1
USP13
ERI1
ATPAF2
UBE2L6
CD14
CIAO1
LPXN
SFXN5
BAG4
ZNF592
EPM2AIP1
PJA2
TRANK1
RBX1
BHLHE40-AS1
RUNX1
LINC00888
NBL1
DNAJB6
DACT3-AS1
CAHM
SMC4
LINC00173
BACH1
HDAC5
SDCBP2-AS1
ACBD6
ABI1
APTR
IQCH-AS1
OST4
KTN1-AS1
STARD4-AS1
ALOX12-AS1
ZSCAN30
MKNK1-AS1
ZNF865
RAD51-AS1
GNPDA1
ZNF559-ZNF177
ADAM10
PMVK
TRAF3IP2
RAB10
TADA1
CLCN3
GSTO2
SPATA2L
SPATA33
TYW5
VPS37A
TOM1L2
DIRAS1
POLR3H
MARK2
AMZ2P1
ETF1
CLUH
AUTS2
CNPPD1
B9D1
TRAPPC3
IFT81
HSPA9
HSPD1
LIPC
MAN2A1
MAP3K11
MOV10
MIAT
SMIM4
MSR1
NAB2
NDUFA6
OGDH
FURIN
PCBP2
NOSIP
CHMP1A
REEP2
VPS29
RAB8B
PHF2
PLCG1
PCBP3
MIEF1
RNF111
DYM
PPP2R3C
BANK1
MAP7D1
MAPK3
FAM214A
ATP13A1
RPTOR
RAB27A
RTN1
TBC1D15
DST
NEK4
TCF4
ZKSCAN8
PPDPF
TRIM8
DRC3
MAD1L1
CDK10
BRSK2
BTAF1
SMDT1
SPECC1
CKAP5
ACYP2
SAE1
DNM1L
ABCC5
COX17
FARSB
SEC24B-AS1

## Sheet: Oligodendrocyte
scz_genes	ad_genes
GNE	CLASRP
ZEB2-AS1	SPRED1
STAG1	BIN1
RAI1	ARHGAP5
CLTA	AKAP6
TOM1L2	ZSCAN30
DPYSL2	NYAP1
ENSA	APP
EPN2	PFKFB2
RPRD2	SFMBT2
MIR9-3HG	LHPP
HARBI1	TSC22D4
FTCDNL1	APH1B
ARHGAP1	TMEM170B
LRP4	ZNF689
SMIM4	ZNF785
NCAM1	ZNF688
NKX2-2	ZNF652
CXXC5	SF3B3
FANCL	MBLAC1
MSL2	COG4
PPP2R2A	FBXL19-AS1
AMBRA1	MSRA
KMT2E	RPS27L
SEMA6A	SCARA3
LINC01184	FBXL19
NT5DC2	CCDC25
SLC12A2	ENAH
DST	PSMB6
SRPK2	TMCC3
TCF4	PLEKHA1
VRK2	SRP9
ZNF408	ZNF3
DRC3	ZKSCAN1
FRMD5	ZSCAN21
CBR1	PRR14
ATG13	KXD1
ZEB2	PICALM
SMIM10L1	EED
TMEM170B	TRIM4
PET117	FAM47E
ZSCAN30	CDH2
DIRAS1	LINC00476
FAM120AOS	MIMT1
HBEGF	SH2B3
MARK2	ZBTB20-AS1
ERBB4	GNE
FOXO3	GNPDA1
NFASC	FAM229A
FRMD4B	ZSCAN16-AS1
FAM120A	GPR158-AS1
SYNM	FRAT1
DPCD	CKMT2-AS1
B9D1	PIGK
FOXP1	SCOC-AS1
TRAPPC3	HDAC5
POLL	SMIM10L1
GRB10	ARRDC3-AS1
ANKRD11	MIR124-2HG
TFAP2E	ADAM10
SOX2-OT	CCDC85B
MOV10	LACTB
RERE	CLU
MAP7D1	FOSB
PROX1	SERINC5
RPTOR	NDUFS2
ZSWIM6	RNF111
PTPRK	GALNT10
REV3L	SORL1
SLC6A9	CCDC6
SPG7	B4GALT3
SPTBN1	FIBP
KIAA0319L	ADAMTS4
TNKS
ANKRD44
SPECC1
ACYP2
LINC00511
ZSCAN16-AS1
PITPNA-AS1
RBM26-AS1
HSPE1-MOB4
ACTR1A
ZER1
HMGN4
TOB2
SDCCAG8
TMED2
ABHD2
ADAMTS8
BTN3A2
VPS45
PSMG3-AS1
CKB
TRMT61A
IP6K3
CLCN3
UBALD1
TMEM219
RFTN2
LETM2
CEP128
DLX1
ZFC3H1
SMIM13
MLXIP
SORCS3
TNIK
DDHD2
SF3B1
MORC3
FOSL2
MOB4
SPATS2L
PPP1R16B
LSM1
GRID1
GRM3
ABT1
MMAB
HSPD1
LHFPL3
KCNS1
KLC1
MIR137HG
EML6
SMAD7
MAN2A1
MARK3
PIM3
MSRA
MVK
NAGA
ATF4
NFATC3
NFKBIA
SNU13
ATP2A2
PCCB
PCDH9
GLTP
PDE4B
ANAPC7
SUFU
INPP5K
KDM3B
PLCL1
SETD4
ERRFI1
NDFIP2
RNF111
CNNM2
SEMA4C
TTC12
ATG16L1
FANCI
PANK4
CCDC25
KIZ
OTUD7B
PREX1
SH3RF1
PTN
PTPRE
PTPRF
RANGAP1
RBM26
LINC00461
CEP170
SH3GL3
SREBF2
TEF
TSHR
MPPED2
ZNF165
ADIPOR2
ZNF322
GTDC1
ACTR5
ZSCAN16
SLC35G2
WNT5B
TRIM8
APH1B
THAP2
JAM3
PSMG3
PLPP5
CBR4
FAM222A
AP3B1
SCAMP1
BAG4
MAGI2
DMTF1
TMCC1-AS1
ADD3-AS1
MYLK-AS1
SAE1
HIPK3
PMF1-BGLAP
SMC4
IQCJ-SCHIP1
EDIL3
TSPAN5
CDH11
ZBTB20-AS1
BOLA3-AS1
MAGI2-AS3
HDAC5
SH2B3
CTDSP2
LINC00476
DACT3-AS1
NRAV
NBL1
LINC00649
MIMT1
SCOC-AS1
CPB2-AS1
ATP9A
LIPE-AS1
FAM229A
TMEM161B-AS1
CAHM
PARP2
CDH13
SNHG16
DLEU1
PIGK
CDH8
PCDH9-AS3
CBR3-AS1
CKMT2-AS1
LINC00578
GNPDA1
GPR158-AS1
APTR
SCAMP3
SLC6A1-AS1
RAD50
ZNF891
CDH2
ARRDC3-AS1
PPP5D1
LINC00888
LINC00609
FAM47E
ALOX12-AS1
IQCH-AS1
FRAT1
TMEM178B
UGDH-AS1
TSFM
TSPAN1
LINC01568
ARPC5
ARHGAP26-AS1
DNM1L
TSPAN3
UST
MIR124-2HG
TMED7-TICAM2
BCL2L2-PABPN1
SDCBP2-AS1
RPS10-NUDT3
ADAM10
ARFGEF2
RAB10
PHACTR3
SPATA33
TYW5
VPS37A
CTNND1
DYNC1I2
ETF1
MED19
RASA3
ZNF365
IGSF9B
KIF21B
ZC3H7B
ADGRL3
MAU2
DSTYK
ZDHHC5
AUTS2
GPM6A
POC1B
IFT81
FAM216A
HSPA9
IREB2
KCNB1
ATF1
NMB
ORC5
FURIN
PCBP2
GPN3
CHMP1A
MIEF1
DYM
PPP2R3C
PPP2R2B
TMEM63B
GALNT10
HIF1AN
MAPK7
FAM214A
CYP26B1
ANKS1B
GRAMD1B
ADGRB3
SUGP1
RAB27A
RBBP5
CPEB1
MRPL14
BNIP3L
SREBF1
KLF10
ZNF184
ALG12
TMEM243
CRELD2
PPP1R3B
FXR1
ARID1A
SLC4A9
WDR73
NOL4
AP3D1
BRSK2
MTMR4
RPS19BP1
ZNF592
CKAP5

## Sheet: Ex1
scz_genes	ad_genes
ARRDC3-AS1	CLU
ZEB2-AS1	CPEB2
CBR3-AS1	ERCC1
ACTR1A	MIR100HG
MPHOSPH9	PRKAR2B
CTDSPL	SC5D
ARPP21	SORL1
TMED2	SRA1
CORO1A	SCARA3
PSIP1	GALNT10
CLU	PSMC3
LETM2	SPPL2A
LINC00637	ZNF689
CTNND1	IL34
MEI1	ZNF688
DLX1	CSTF1
DCP1B	ESCO2
EIF2B1	ABAT
ELAVL2	ZSCAN25
EXT1	NYAP1
R3HDM2	ATMIN
EFR3B	AP4E1
IGSF9B	SF3B3
DAAM1	NGEF
TNRC6B	COG4
PPP1R13B	MSRA
FOSL2	FAM193B
TFIP11	CCDC25
METAP1D	AP1AR
NGEF	NDUFA12
PPP1R16B	PLEKHA1
TAF5L	SRP9
GRIN2A	AURKA
GRIN2B	ZYX
GTF2H3	PRR14
ZNF391	DCTPP1
HCN1	METTL22
KCNA2	CCDC6
KCNB1	TSC22D4
LINC01551	EIF4G3
EML6	AKAP6
MARK3	MIMT1
MEF2C	GNPDA1
MAP3K9	ABI1
MSRA	ZSCAN30
MYO1E	MED6
ATP2B2	TLX1NB
DNAJC27	CDH2
MPP6	OST4
SUFU	LINC00476
ATG16L1	ADAM10
SMPD3	CCDC85B
ANKS1B	STX1B
SLC4A10	LACTB
ARRDC3	EPHX2
PITPNM2	SERINC5
NPAS3	USP21
RBKS	BIN1
TCF4	APP
DNAJC27-AS1	NDUFS2
ZNF184	RNF111
CACNA1C	PPOX
CACNB2	ENAH
CCDC92	SFMBT2
TRIM8	ZKSCAN1
ARID5B	SLTM
SLC25A12	PICALM
KALRN	APH1B
GRAP2	LTBP4
SFXN5	MADD
RGS6	B4GALT3
URB2	CCNT2
ZEB2	SLC39A13
RBX1	FIBP
MIR124-2HG	ADAMTS4
SRA1
FAM47E
HDAC5
GPR158-AS1
CKMT2-AS1
CLP1
L3HYPDH
PHACTR3
EEF1B2
RILPL2
ETF1
MED19
FES
DZIP1
KIF21B
FOXO3
CUL9
NFASC
ZNF318
DSTYK
ZDHHC5
SPATS2L
B9D1
FOXP1
TRAPPC3
GPM6A
POC1B
ANKRD11
SEC61A1
HSPA9
TFAP2E
MAN2A1
MMP16
MIAT
ATF1
NDUFS1
NRGN
FURIN
JKAMP
NDFIP2
PPP2R2A
SBNO1
PPP2R2B
GALNT10
MAP7D1
DCP1A
MAPK7
FAM214A
GRAMD1B
NWD2
RPTOR
PTPRK
EXOC4
RBM26
SPTBN1
SREBF1
THRB
KLF10
TP53BP1
MYT1L-AS1
PPDPF
KIAA0319L
MAD1L1
HAT1
DGKZ
NOL4
BRSK2
ESAM
MTMR4
ACYP2
TLX1NB
ZSCAN16-AS1
RBM26-AS1
TMEM161B-AS1
ARPC3
SPRY2
PRSS16
NPM3
ZBTB18
HMGN4
TBR1
RAI1
TOB2
STIP1
ABHD2
ADAMTS8
VPS45
TRIM9
CHRNB2
CKB
TMEM132D
TDRD9
SPATA33
UBALD1
TMEM219
TYW5
KCTD18
KLF6
SLC32A1
CEP128
CTNNA1
NFAM1
SATB2-AS1
ZNF385B
CNTN4
TMEM161B
FAM120AOS
DAZL
PRICKLE2
ADAMTS15
DLG2
DLX2
DPYSL3
DRD1
DUSP6
AGO4
EGR1
MARK2
EMX1
ENDOG
FABP3
FAP
SMIM13
MLXIP
EPN2
SORCS3
FAM120A
PLCL2
DDHD2
SMG6
SATB2
MAU2
ABCB9
MORC3
MIR9-3HG
LRRTM2
GNL3
LSM1
SGSM3
PCLO
RCOR2
ANK2
GRIA1
GRIA4
IFT81
GRM4
FAM216A
KCNIP2
LRRC9
SH3RF3
FTCDNL1
RILPL1
ITGA6
KCNJ3
KLC1
SERP2
MAP1A
ASAH1
ZFAS1
NDUFA6
RERE
SNU13
ATP2A2
OPRD1
PBX1
BOLA1
GPN3
CHMP1A
GMIP
REEP2
PDE2A
ANAPC7
CXXC5
PEX5L
BCL11A
SPA17
ERRFI1
SIAE
LRRN3
CNNM2
TTC12
PBRM1
UBE2Q1
OTUB1
AMBRA1
ASH1L
KMT2E
MAPK3
KCNQ5
RTN4
ZNFX1
HECW2
SYT13
STIM2
DDX55
ADGRB3
SUGP1
PTPRF
REV3L
BCL6
SPCS3
RTN1
ROBO3
ZSCAN31
TMEM232
SMIM15
CPEB1
LINC00461
ASH1L-AS1
SH3GL3
ASCL5
SNRPB
DST
SPG7
SPR
SRPK2
TFR2
TPBG
TSHR
ZKSCAN8
CACNA1S
NKAIN1
ADIPOR2
GALNT12
NAA40
ACTR5
CALM1
ZKSCAN3
KHDC1
WNT5B
STK40
PLPP5
TBRG1
FRMD5
ANKRD13A
TSC22D1
FGD3
CCNH
INA
NDST3
TJAP1
POM121L2
BAG5
BAG4
GABBR2
MAD2L1BP
BZW1
ZSCAN12
TOX
GIT2
ZNF623
PJA2
MYO16-AS1
FRAT1
IQCJ-SCHIP1
LINC00476
LINC00173
ADD3-AS1
LINC00327
PCAT6
BHLHE40-AS1
TMEM178B
GNPDA1
ABI1
RASAL2-AS1
LINC00271
SMC4
NBL1
PCDH9-AS3
IQCH-AS1
LINC00888
DACT3-AS1
NR1H3
SCOC-AS1
SNHG16
MIMT1
CDH8
GPC6
CDH9
SCAMP3
SAE1
PAXBP1-AS1
APTR
ACBD6
LINC00649
BCL2L2-PABPN1
RPS10-NUDT3
CDH10
ISY1-RAB43
FGD5-AS1
MYLK-AS1
LINC01132
CAHM
ZSCAN30
ERVMER34-1
HMGN3-AS1
BCL2L11
PPP5D1
CDH2
DLEU1
EPHA5-AS1
SH2B3
BOLA3-AS1
TOM1L1
LRP4-AS1
CCDC152
PIGK
SEC24B-AS1
KTN1-AS1
RANBP9
NRAV
THEGL
PTPRU
OST4
SH2D3C
ZNRF3-AS1
SDCBP2-AS1
UGDH-AS1
NEMP2
OPA1-AS1
DENND5B-AS1
BIVM-ERCC5
SHANK2-AS1
TPBGL
EDIL3
STARD4-AS1
PARP3
PARP2
TMCC1-AS1
LINC00507
ABHD14A-ACY1
MED6
ADAM10
STAG1
ARFGEF2
ERLIN1
FUT9
RAB10
PTPRT
NISCH
TADA1
CLCN3
GSTO2
GABPB2
CREB1
PTPDC1
ZMAT2
SPTSSB
HBEGF
EIF5
ERBB4
LEMD2
RASA3
ZNF365
ZNF292
ATG2A
ZC3H7B
SYNM
HARS2
PLA2G15
LPCAT4
AUTS2
GRID1
ABT1
PRMT1
IREB2
KCNN1
KCNN3
MIR137HG
LRP4
ANKHD1-EIF4EBP3
PIM3
SMIM4
NUDT1
NOS1
OGDH
ASAP1
PCBP2
TDP2
PLCB2
PLCL1
ADAM22
POMC
MIEF1
PRMT7
RNF111
WBP1L
WDR55
PPP2R3C
ETNK2
PPP2R5B
TMEM63B
ACOT13
PROX1
CYP26B1
ZSWIM6
CWC22
ELAC2
ATXN7
GPR135
MRPL14
NT5DC2
NDRG4
SOX5
SREBF2
THBS1
TKT
YWHAE
ALG12
CRELD2
CORO7
ARMC7
SETD6
THOC7
WDR82
FXR1
ARID1A
SLC4A9
TMTC1
ARFGAP2
JRK
TNKS
NEURL1
ANKRD44
RPS19BP1
ATPAF2
SPECC1
MRPL33
ZNF592
KDM4A
CKAP5
DMTF1

## Sheet: Ex2
scz_genes	ad_genes
ARRDC3-AS1	CLU
ZEB2-AS1	CPEB2
CBR3-AS1	ERCC1
ACTR1A	MIR100HG
MPHOSPH9	PRKAR2B
CTDSPL	SC5D
ARPP21	SORL1
TMED2	SRA1
CORO1A	SCARA3
PSIP1	GALNT10
CLU	PSMC3
LETM2	SPPL2A
LINC00637	ZNF689
CTNND1	IL34
MEI1	ZNF688
DLX1	CSTF1
DCP1B	ESCO2
EIF2B1	ABAT
ELAVL2	ZSCAN25
EXT1	NYAP1
R3HDM2	ATMIN
EFR3B	AP4E1
IGSF9B	SF3B3
DAAM1	NGEF
TNRC6B	COG4
PPP1R13B	MSRA
FOSL2	FAM193B
TFIP11	CCDC25
METAP1D	AP1AR
NGEF	NDUFA12
PPP1R16B	PLEKHA1
TAF5L	SRP9
GRIN2A	AURKA
GRIN2B	ZYX
GTF2H3	PRR14
ZNF391	DCTPP1
HCN1	METTL22
KCNA2	CCDC6
KCNB1	TSC22D4
LINC01551	EIF4G3
EML6	AKAP6
MARK3	GNPDA1
MEF2C	ABI1
MAP3K9	MED6
MSRA	TLX1NB
MYO1E	CDH2
ATP2B2	ADAM10
DNAJC27	CCDC85B
MPP6	STX1B
SUFU	LACTB
ATG16L1	EPHX2
SMPD3	SERINC5
ANKS1B	USP21
SLC4A10	BIN1
ARRDC3	APP
PITPNM2	NDUFS2
NPAS3	RNF111
RBKS	PPOX
TCF4	ENAH
DNAJC27-AS1	SFMBT2
ZNF184	ZKSCAN1
CACNA1C	SLTM
CACNB2	PICALM
CCDC92	APH1B
TRIM8	LTBP4
ARID5B	MADD
SLC25A12	B4GALT3
KALRN	CCNT2
GRAP2	SLC39A13
SFXN5	FIBP
RGS6	ADAMTS4
URB2
ZEB2
RBX1
MIR124-2HG
SRA1
FAM47E
CKMT2-AS1
GPR158-AS1
CLP1
L3HYPDH
PHACTR3
EEF1B2
RILPL2
ETF1
MED19
FES
DZIP1
KIF21B
FOXO3
CUL9
NFASC
ZNF318
DSTYK
ZDHHC5
SPATS2L
B9D1
FOXP1
TRAPPC3
GPM6A
POC1B
ANKRD11
SEC61A1
HSPA9
TFAP2E
MAN2A1
MMP16
MIAT
ATF1
NDUFS1
NRGN
FURIN
JKAMP
NDFIP2
PPP2R2A
SBNO1
PPP2R2B
GALNT10
MAP7D1
DCP1A
MAPK7
FAM214A
GRAMD1B
NWD2
RPTOR
PTPRK
EXOC4
RBM26
SPTBN1
SREBF1
THRB
KLF10
TP53BP1
MYT1L-AS1
PPDPF
KIAA0319L
MAD1L1
HAT1
DGKZ
NOL4
BRSK2
ESAM
MTMR4
ACYP2
HDAC5
TLX1NB
ZSCAN16-AS1
RBM26-AS1
TMEM161B-AS1
ARPC3
SPRY2
PRSS16
NPM3
ZBTB18
HMGN4
TBR1
RAI1
TOB2
STIP1
ABHD2
ADAMTS8
VPS45
TRIM9
CHRNB2
CKB
TMEM132D
TDRD9
SPATA33
UBALD1
TMEM219
TYW5
KCTD18
KLF6
SLC32A1
STK35
CEP128
CTNNA1
NFAM1
SATB2-AS1
ZNF385B
CNTN4
TMEM161B
FAM120AOS
DAZL
PRICKLE2
ADAMTS15
DLG2
DPYSL3
DRD1
DUSP6
AGO4
EGR1
MARK2
EMX1
ENDOG
FABP3
FAP
SMIM13
MLXIP
EPN2
SORCS3
FAM120A
PLCL2
DDHD2
SMG6
SATB2
MAU2
ABCB9
MORC3
MIR9-3HG
LRRTM2
GNL3
LSM1
SGSM3
PCLO
RCOR2
ANK2
GRIA1
GRIA4
IFT81
GRM4
FAM216A
KCNIP2
LRRC9
SH3RF3
FTCDNL1
RILPL1
ITGA6
KCNJ3
KLC1
SERP2
MAP1A
ASAH1
ZFAS1
NDUFA6
RERE
SNU13
ATP2A2
OPRD1
PBX1
BOLA1
GPN3
CHMP1A
GMIP
REEP2
PDE2A
ANAPC7
CXXC5
PEX5L
BCL11A
SPA17
ERRFI1
SIAE
LRRN3
CNNM2
TTC12
PBRM1
UBE2Q1
OTUB1
AMBRA1
ASH1L
KMT2E
MAPK3
KCNQ5
RTN4
ZNFX1
HECW2
SYT13
STIM2
DDX55
ADGRB3
SUGP1
PTPRF
REV3L
BCL6
SPCS3
RTN1
ROBO3
ZSCAN31
TMEM232
SMIM15
CPEB1
LINC00461
ASH1L-AS1
SH3GL3
ASCL5
SNRPB
DST
SPG7
SPR
SRPK2
TFR2
TPBG
TSHR
ZKSCAN8
CACNA1S
NKAIN1
ADIPOR2
GALNT12
NAA40
ACTR5
CALM1
ZKSCAN3
KHDC1
WNT5B
STK40
PLPP5
TBRG1
FRMD5
ANKRD13A
TSC22D1
FGD3
CCNH
INA
NDST3
TJAP1
POM121L2
BAG5
BAG4
GABBR2
MAD2L1BP
BZW1
ZSCAN12
TOX
GIT2
ZNF623
PJA2
TMEM178B
STARD4-AS1
SCOC-AS1
IQCJ-SCHIP1
SMC4
NBL1
LINC00649
CCDC152
LINC00476
DACT3-AS1
BHLHE40-AS1
MYLK-AS1
ABI1
IQCH-AS1
HMGN3-AS1
GNPDA1
FGD5-AS1
MIMT1
SNHG16
ERVMER34-1
ZSCAN30
LINC00271
LINC00888
ADD3-AS1
CAHM
RASAL2-AS1
ABHD14A-ACY1
SH2D3C
THEGL
PPP5D1
ACBD6
NEMP2
PAXBP1-AS1
PARP2
LRP4-AS1
LINC00173
BCL2L11
BOLA3-AS1
CDH2
SDCBP2-AS1
APTR
PCAT6
LINC00327
NRAV
TPBGL
TMCC1-AS1
EPHA5-AS1
RPS10-NUDT3
OST4
TOM1L1
PARP3
RANBP9
PIGK
SH2B3
KTN1-AS1
LINC01132
BCL2L2-PABPN1
MED6
ADAM10
STAG1
ARFGEF2
ERLIN1
FUT9
RAB10
PTPRT
NISCH
TADA1
CLCN3
GSTO2
GABPB2
CREB1
PTPDC1
ZMAT2
SPTSSB
HBEGF
EIF5
ERBB4
LEMD2
RASA3
ZNF365
ZNF292
ATG2A
ZC3H7B
SYNM
HARS2
PLA2G15
LPCAT4
AUTS2
GRID1
ABT1
PRMT1
IREB2
KCNN1
KCNN3
MIR137HG
LRP4
ANKHD1-EIF4EBP3
PIM3
SMIM4
NUDT1
NOS1
OGDH
ASAP1
PCBP2
TDP2
PLCB2
PLCL1
ADAM22
POMC
MIEF1
PRMT7
RNF111
WBP1L
WDR55
PPP2R3C
ETNK2
PPP2R5B
TMEM63B
ACOT13
PROX1
CYP26B1
ZSWIM6
CWC22
ELAC2
ATXN7
GPR135
MRPL14
NT5DC2
NDRG4
SOX5
SREBF2
TKT
YWHAE
ALG12
CRELD2
CORO7
ARMC7
SETD6
THOC7
WDR82
FXR1
ARID1A
SLC4A9
TMTC1
ARFGAP2
JRK
TNKS
NEURL1
ANKRD44
RPS19BP1
ATPAF2
SPECC1
MRPL33
ZNF592
KDM4A
CKAP5
DMTF1

## Sheet: Ex3e
scz_genes	ad_genes
ARRDC3-AS1	CLU
CBR3-AS1	CPEB2
ACTR1A	ERCC1
MPHOSPH9	MIR100HG
CTDSPL	PRKAR2B
ARPP21	SC5D
TMED2	SORL1
CORO1A	SRA1
PSIP1	SCARA3
CLU	GALNT10
LETM2	PSMC3
CTNND1	SPPL2A
MEI1	ZNF689
DLX1	IL34
DCP1B	ZNF688
EIF2B1	CSTF1
ELAVL2	ABAT
EXT1	ZSCAN25
R3HDM2	NYAP1
EFR3B	ATMIN
IGSF9B	AP4E1
DAAM1	SF3B3
TNRC6B	NGEF
PPP1R13B	COG4
FOSL2	MSRA
TFIP11	FAM193B
METAP1D	CCDC25
NGEF	AP1AR
PPP1R16B	NDUFA12
TAF5L	PLEKHA1
GRIN2A	SRP9
GRIN2B	ZYX
GTF2H3	PRR14
ZNF391	DCTPP1
HCN1	METTL22
KCNA2	CCDC6
KCNB1	TSC22D4
LINC01551	EIF4G3
EML6	AKAP6
MARK3	LINC00476
MEF2C	ZSCAN30
MAP3K9	MIMT1
MSRA	GNPDA1
MYO1E	ABI1
ATP2B2	MED6
DNAJC27	CDH2
MPP6	OST4
SUFU	GPR158-AS1
ATG16L1	ADAM10
SMPD3	CCDC85B
ANKS1B	STX1B
SLC4A10	LACTB
ARRDC3	EPHX2
PITPNM2	SERINC5
NPAS3	USP21
RBKS	BIN1
TCF4	APP
DNAJC27-AS1	NDUFS2
ZNF184	RNF111
CACNA1C	PPOX
CACNB2	ENAH
CCDC92	SFMBT2
TRIM8	ZKSCAN1
ARID5B	SLTM
SLC25A12	PICALM
KALRN	APH1B
SFXN5	LTBP4
RGS6	MADD
URB2	B4GALT3
ZEB2	CCNT2
RBX1	SLC39A13
HDAC5	FIBP
SRA1	ADAMTS4
GPR158-AS1
MIR124-2HG
CKMT2-AS1
CLP1
L3HYPDH
PHACTR3
EEF1B2
RILPL2
ETF1
MED19
FES
DZIP1
KIF21B
FOXO3
CUL9
NFASC
ZNF318
DSTYK
ZDHHC5
SPATS2L
B9D1
FOXP1
TRAPPC3
GPM6A
POC1B
ANKRD11
SEC61A1
HSPA9
TFAP2E
MAN2A1
MMP16
MIAT
ATF1
NDUFS1
NRGN
FURIN
JKAMP
NDFIP2
PPP2R2A
SBNO1
PPP2R2B
GALNT10
MAP7D1
DCP1A
MAPK7
FAM214A
GRAMD1B
NWD2
RPTOR
PTPRK
EXOC4
RBM26
SPTBN1
SREBF1
THRB
KLF10
TP53BP1
PPDPF
KIAA0319L
MAD1L1
HAT1
DGKZ
NOL4
BRSK2
ESAM
MTMR4
ACYP2
SH2B3
PARP2
ZSCAN16-AS1
RBM26-AS1
TMEM161B-AS1
SPRY2
PRSS16
NPM3
ZBTB18
HMGN4
TBR1
RAI1
TOB2
STIP1
ABHD2
ADAMTS8
VPS45
TRIM9
CHRNB2
CKB
TMEM132D
TDRD9
SPATA33
UBALD1
TMEM219
TYW5
KCTD18
KLF6
SLC32A1
STK35
CEP128
CTNNA1
SATB2-AS1
ZNF385B
CNTN4
TMEM161B
FAM120AOS
PRICKLE2
DLG2
DPYSL3
DRD1
DUSP6
AGO4
EGR1
MARK2
EMX1
ENDOG
FABP3
FAP
SMIM13
MLXIP
EPN2
SORCS3
FAM120A
PLCL2
DDHD2
SMG6
SATB2
MAU2
ABCB9
MORC3
MIR9-3HG
LRRTM2
GNL3
LSM1
SGSM3
PCLO
RCOR2
ANK2
GRIA1
GRIA4
IFT81
GRM4
FAM216A
KCNIP2
LRRC9
SH3RF3
FTCDNL1
RILPL1
ITGA6
KCNJ3
KLC1
SERP2
MAP1A
ASAH1
ZFAS1
NDUFA6
RERE
SNU13
ATP2A2
OPRD1
PBX1
BOLA1
GPN3
CHMP1A
GMIP
REEP2
PDE2A
ANAPC7
CXXC5
PEX5L
BCL11A
SPA17
ERRFI1
SIAE
LRRN3
CNNM2
TTC12
PBRM1
UBE2Q1
OTUB1
AMBRA1
ASH1L
KMT2E
MAPK3
KCNQ5
RTN4
ZNFX1
HECW2
SYT13
STIM2
DDX55
ADGRB3
SUGP1
PTPRF
REV3L
BCL6
SPCS3
RTN1
ROBO3
ZSCAN31
TMEM232
SMIM15
CPEB1
LINC00461
SH3GL3
SNRPB
DST
SPG7
SPR
SRPK2
TFR2
TPBG
TSHR
ZKSCAN8
NKAIN1
GALNT12
NAA40
ACTR5
CALM1
ZKSCAN3
KHDC1
WNT5B
STK40
PLPP5
TBRG1
FRMD5
ANKRD13A
TSC22D1
CCNH
INA
NDST3
TJAP1
BAG5
BAG4
GABBR2
MAD2L1BP
BZW1
ZSCAN12
TOX
GIT2
ZNF623
PJA2
PPP5D1
ABI1
SMC4
BHLHE40-AS1
SAE1
CDH12
PARP3
TOM1L1
IQCJ-SCHIP1
NBL1
ARPC5
CDH11
SEC24B-AS1
APTR
SH2D3C
TSPAN5
MIMT1
PCDH9-AS3
PAXBP1-AS1
TPBGL
ACBD6
SNHG16
SCOC-AS1
LINC00173
TMCC1-AS1
DACT3-AS1
EDIL3
ZSCAN30
LINC00476
CDH2
FGD5-AS1
CAHM
DENND5B-AS1
SDCBP2-AS1
BOLA3-AS1
STARD4-AS1
ADD3-AS1
FRAT1
EPHA5-AS1
PTPRU
TMEM178B
BCL2L2-PABPN1
PIGK
GNPDA1
RANBP9
LINC00888
CDH8
OPA1-AS1
LINC00507
NR1H3
UST
SHANK2-AS1
IQCH-AS1
CDH9
CTDSP2
DLEU1
RPS10-NUDT3
LINC00271
LRP4-AS1
NRAV
OST4
MYLK-AS1
MED6
SCAMP3
HIPK3
GPC6
CDH10
UGDH-AS1
BIVM-ERCC5
KTN1-AS1
CCDC152
ADAM10
STAG1
ARFGEF2
ERLIN1
FUT9
RAB10
PTPRT
NISCH
TADA1
CLCN3
GSTO2
GABPB2
CREB1
PTPDC1
ZMAT2
SPTSSB
HBEGF
EIF5
ERBB4
LEMD2
RASA3
ZNF365
ZNF292
ATG2A
ZC3H7B
SYNM
HARS2
PLA2G15
LPCAT4
AUTS2
GRID1
ABT1
PRMT1
IREB2
KCNN1
KCNN3
MIR137HG
LRP4
ANKHD1-EIF4EBP3
PIM3
SMIM4
NUDT1
NOS1
OGDH
ASAP1
PCBP2
TDP2
PLCB2
PLCL1
ADAM22
MIEF1
PRMT7
RNF111
WBP1L
WDR55
PPP2R3C
ETNK2
PPP2R5B
TMEM63B
ACOT13
PROX1
CYP26B1
ZSWIM6
CWC22
ELAC2
ATXN7
GPR135
MRPL14
NT5DC2
NDRG4
SOX5
SREBF2
TKT
YWHAE
ALG12
CRELD2
ARMC7
SETD6
THOC7
WDR82
FXR1
ARID1A
TMTC1
ARFGAP2
JRK
TNKS
NEURL1
ANKRD44
RPS19BP1
ATPAF2
SPECC1
MRPL33
ZNF592
KDM4A
CKAP5
DMTF1

## Sheet: Ex4
scz_genes	ad_genes
ARRDC3-AS1	CLU
ZEB2-AS1	CPEB2
CBR3-AS1	ERCC1
ACTR1A	MIR100HG
MPHOSPH9	PRKAR2B
CTDSPL	SC5D
ARPP21	SORL1
TMED2	SRA1
CORO1A	SCARA3
PSIP1	GALNT10
CLU	PSMC3
LETM2	SPPL2A
CTNND1	ZNF689
MEI1	IL34
DLX1	ZNF688
DCP1B	CSTF1
EIF2B1	ABAT
ELAVL2	ZSCAN25
EXT1	NYAP1
R3HDM2	ATMIN
EFR3B	AP4E1
IGSF9B	SF3B3
DAAM1	NGEF
TNRC6B	COG4
PPP1R13B	MSRA
FOSL2	FAM193B
TFIP11	CCDC25
METAP1D	AP1AR
NGEF	NDUFA12
PPP1R16B	PLEKHA1
TAF5L	SRP9
GRIN2A	AURKA
GRIN2B	ZYX
GTF2H3	PRR14
ZNF391	DCTPP1
HCN1	METTL22
KCNA2	CCDC6
KCNB1	TSC22D4
LINC01551	EIF4G3
EML6	AKAP6
MARK3	OST4
MEF2C	MIMT1
MAP3K9	ZSCAN30
MSRA	ABI1
MYO1E	GNPDA1
ATP2B2	CDH2
DNAJC27	MED6
MPP6	LINC00476
SUFU	ADAM10
ATG16L1	CCDC85B
SMPD3	STX1B
ANKS1B	LACTB
SLC4A10	EPHX2
ARRDC3	SERINC5
PITPNM2	USP21
NPAS3	BIN1
RBKS	APP
TCF4	NDUFS2
DNAJC27-AS1	RNF111
ZNF184	PPOX
CACNA1C	ENAH
CACNB2	SFMBT2
CCDC92	ZKSCAN1
TRIM8	SLTM
ARID5B	PICALM
SLC25A12	APH1B
KALRN	LTBP4
GRAP2	MADD
SFXN5	B4GALT3
RGS6	CCNT2
URB2	SLC39A13
ZEB2	FIBP
RBX1	ADAMTS4
HDAC5
SRA1
MIR124-2HG
SH2B3
GPR158-AS1
CKMT2-AS1
CLP1
L3HYPDH
PHACTR3
EEF1B2
RILPL2
ETF1
MED19
FES
DZIP1
KIF21B
FOXO3
CUL9
NFASC
ZNF318
DSTYK
ZDHHC5
SPATS2L
B9D1
FOXP1
TRAPPC3
GPM6A
POC1B
ANKRD11
SEC61A1
HSPA9
TFAP2E
MAN2A1
MMP16
MIAT
ATF1
NDUFS1
NRGN
FURIN
JKAMP
NDFIP2
PPP2R2A
SBNO1
PPP2R2B
GALNT10
MAP7D1
DCP1A
MAPK7
FAM214A
GRAMD1B
NWD2
RPTOR
PTPRK
EXOC4
RBM26
SPTBN1
SREBF1
THRB
KLF10
TP53BP1
MYT1L-AS1
PPDPF
KIAA0319L
MAD1L1
HAT1
DGKZ
NOL4
BRSK2
ESAM
MTMR4
ACYP2
PARP2
ZSCAN16-AS1
RBM26-AS1
TMEM161B-AS1
ARPC3
SPRY2
PRSS16
NPM3
ZBTB18
HMGN4
TBR1
RAI1
TOB2
STIP1
ABHD2
ADAMTS8
VPS45
TRIM9
CHRNB2
CKB
TMEM132D
TDRD9
SPATA33
UBALD1
TMEM219
TYW5
KCTD18
KLF6
SLC32A1
STK35
CEP128
CTNNA1
NFAM1
SATB2-AS1
ZNF385B
CNTN4
TMEM161B
FAM120AOS
DAZL
PRICKLE2
DLG2
DPYSL3
DRD1
DUSP6
AGO4
EGR1
MARK2
EMX1
ENDOG
FABP3
FAP
SMIM13
MLXIP
EPN2
SORCS3
FAM120A
PLCL2
DDHD2
SMG6
SATB2
MAU2
ABCB9
MORC3
MIR9-3HG
LRRTM2
GNL3
LSM1
SGSM3
PCLO
RCOR2
ANK2
GRIA1
GRIA4
IFT81
GRM4
FAM216A
KCNIP2
LRRC9
SH3RF3
FTCDNL1
RILPL1
ITGA6
KCNJ3
KLC1
SERP2
MAP1A
ASAH1
ZFAS1
NDUFA6
RERE
SNU13
ATP2A2
OPRD1
PBX1
BOLA1
GPN3
CHMP1A
GMIP
REEP2
PDE2A
ANAPC7
CXXC5
PEX5L
BCL11A
SPA17
ERRFI1
SIAE
LRRN3
CNNM2
TTC12
PBRM1
UBE2Q1
OTUB1
AMBRA1
ASH1L
KMT2E
MAPK3
KCNQ5
RTN4
ZNFX1
HECW2
SYT13
STIM2
DDX55
ADGRB3
SUGP1
PTPRF
REV3L
BCL6
SPCS3
RTN1
ROBO3
ZSCAN31
TMEM232
SMIM15
CPEB1
LINC00461
ASH1L-AS1
SH3GL3
ASCL5
SNRPB
DST
SPG7
SPR
SRPK2
TFR2
TPBG
TSHR
ZKSCAN8
CACNA1S
NKAIN1
ADIPOR2
GALNT12
NAA40
ACTR5
CALM1
ZKSCAN3
KHDC1
WNT5B
STK40
PLPP5
TBRG1
FRMD5
ANKRD13A
TSC22D1
FGD3
CCNH
INA
NDST3
TJAP1
POM121L2
BAG5
BAG4
GABBR2
MAD2L1BP
BZW1
ZSCAN12
TOX
GIT2
ZNF623
PJA2
NBL1
PIGK
TMEM178B
CDH8
CDH11
SMC4
BHLHE40-AS1
SAE1
ADD3-AS1
SCOC-AS1
PTPRU
ZSCAN30
HIPK3
CTDSP2
CAHM
LINC00888
TPBGL
RASAL2-AS1
CDH12
ABI1
ACBD6
TSPAN5
RPS10-NUDT3
OPA1-AS1
GNPDA1
APTR
BCL2L2-PABPN1
IQCJ-SCHIP1
NR1H3
CDH9
BCL2L11
ZNRF3-AS1
SH2D3C
LINC00476
SNHG16
EPHA5-AS1
DACT3-AS1
LINC00507
DLEU1
CDH13
CCDC152
LRP4-AS1
MYLK-AS1
FRAT1
CDH10
EDIL3
UST
BIVM-ERCC5
MIMT1
CDH2
BOLA3-AS1
LINC00649
TMCC1-AS1
LINC00327
IQCH-AS1
TOM1L1
SDCBP2-AS1
DENND5B-AS1
PCDH9-AS3
PAXBP1-AS1
LINC00173
PPP5D1
MED6
ABHD14A-ACY1
ERVMER34-1
HMGN3-AS1
RANBP9
NRAV
SCAMP3
OST4
LINC00271
THEGL
SHANK2-AS1
FGD5-AS1
SEC24B-AS1
GPC6
ARPC5
UGDH-AS1
KTN1-AS1
PARP3
LINC01132
STARD4-AS1
FEM1B
ADAM10
STAG1
ARFGEF2
ERLIN1
FUT9
RAB10
PTPRT
NISCH
TADA1
CLCN3
GSTO2
GABPB2
CREB1
PTPDC1
ZMAT2
SPTSSB
HBEGF
EIF5
ERBB4
LEMD2
RASA3
ZNF365
ZNF292
ATG2A
ZC3H7B
SYNM
HARS2
PLA2G15
LPCAT4
AUTS2
GRID1
ABT1
PRMT1
IREB2
KCNN1
KCNN3
MIR137HG
LRP4
ANKHD1-EIF4EBP3
PIM3
SMIM4
NUDT1
NOS1
OGDH
ASAP1
PCBP2
TDP2
PLCB2
PLCL1
ADAM22
POMC
MIEF1
PRMT7
RNF111
WBP1L
WDR55
PPP2R3C
ETNK2
PPP2R5B
TMEM63B
ACOT13
PROX1
CYP26B1
ZSWIM6
CWC22
ELAC2
ATXN7
GPR135
MRPL14
NT5DC2
NDRG4
SOX5
SREBF2
TKT
YWHAE
ALG12
CRELD2
CORO7
ARMC7
SETD6
THOC7
WDR82
FXR1
ARID1A
SLC4A9
TMTC1
ARFGAP2
JRK
TNKS
NEURL1
ANKRD44
RPS19BP1
ATPAF2
SPECC1
MRPL33
ZNF592
KDM4A
CKAP5
DMTF1

## Sheet: Ex5b
scz_genes	ad_genes
ARRDC3-AS1	CLU
ZEB2-AS1	CPEB2
CBR3-AS1	ERCC1
ACTR1A	MIR100HG
MPHOSPH9	PRKAR2B
CTDSPL	SC5D
ARPP21	SORL1
TMED2	SRA1
CORO1A	SCARA3
PSIP1	GALNT10
CLU	PSMC3
LETM2	SPPL2A
LINC00637	ZNF689
CTNND1	IL34
MEI1	ZNF688
DLX1	CSTF1
DCP1B	ESCO2
EIF2B1	ABAT
ELAVL2	ZSCAN25
EXT1	NYAP1
R3HDM2	ATMIN
EFR3B	AP4E1
IGSF9B	SF3B3
DAAM1	NGEF
TNRC6B	COG4
PPP1R13B	MSRA
FOSL2	FAM193B
TFIP11	CCDC25
METAP1D	AP1AR
NGEF	NDUFA12
PPP1R16B	PLEKHA1
TAF5L	SRP9
GRIN2A	AURKA
GRIN2B	ZYX
GTF2H3	PRR14
ZNF391	DCTPP1
HCN1	METTL22
KCNA2	CCDC6
KCNB1	TSC22D4
LINC01551	EIF4G3
EML6	AKAP6
MARK3	ZSCAN30
MEF2C	MIMT1
MAP3K9	GNPDA1
MSRA	ABI1
MYO1E	MED6
ATP2B2	TLX1NB
DNAJC27	CDH2
MPP6	ADAM10
SUFU	CCDC85B
ATG16L1	STX1B
SMPD3	LACTB
ANKS1B	EPHX2
SLC4A10	SERINC5
ARRDC3	USP21
PITPNM2	BIN1
NPAS3	APP
RBKS	NDUFS2
TCF4	RNF111
DNAJC27-AS1	PPOX
ZNF184	ENAH
CACNA1C	SFMBT2
CACNB2	ZKSCAN1
CCDC92	SLTM
TRIM8	PICALM
ARID5B	APH1B
SLC25A12	LTBP4
KALRN	MADD
GRAP2	B4GALT3
SFXN5	CCNT2
RGS6	SLC39A13
URB2	FIBP
ZEB2	ADAMTS4
RBX1
MIR124-2HG
SRA1
FAM47E
CKMT2-AS1
GPR158-AS1
CLP1
L3HYPDH
PHACTR3
EEF1B2
RILPL2
ETF1
MED19
FES
DZIP1
KIF21B
FOXO3
CUL9
NFASC
ZNF318
DSTYK
ZDHHC5
SPATS2L
B9D1
FOXP1
TRAPPC3
GPM6A
POC1B
ANKRD11
SEC61A1
HSPA9
TFAP2E
MAN2A1
MMP16
MIAT
ATF1
NDUFS1
NRGN
FURIN
JKAMP
NDFIP2
PPP2R2A
SBNO1
PPP2R2B
GALNT10
MAP7D1
DCP1A
MAPK7
FAM214A
GRAMD1B
NWD2
RPTOR
PTPRK
EXOC4
RBM26
SPTBN1
SREBF1
THRB
KLF10
TP53BP1
MYT1L-AS1
PPDPF
KIAA0319L
MAD1L1
HAT1
DGKZ
NOL4
BRSK2
ESAM
MTMR4
ACYP2
HDAC5
TLX1NB
ZSCAN16-AS1
RBM26-AS1
TMEM161B-AS1
ARPC3
SPRY2
PRSS16
NPM3
ZBTB18
HMGN4
TBR1
RAI1
TOB2
STIP1
ABHD2
ADAMTS8
VPS45
TRIM9
CHRNB2
CKB
TMEM132D
TDRD9
SPATA33
UBALD1
TMEM219
TYW5
KCTD18
KLF6
SLC32A1
STK35
CEP128
CTNNA1
NFAM1
SATB2-AS1
ZNF385B
CNTN4
TMEM161B
FAM120AOS
DAZL
ADAMTS15
DLG2
DPYSL3
DRD1
DUSP6
AGO4
EGR1
MARK2
EMX1
ENDOG
FABP3
FAP
SMIM13
MLXIP
EPN2
SORCS3
FAM120A
PLCL2
DDHD2
SMG6
SATB2
MAU2
ABCB9
MORC3
MIR9-3HG
LRRTM2
GNL3
LSM1
SGSM3
PCLO
RCOR2
ANK2
GRIA1
GRIA4
IFT81
GRM4
FAM216A
KCNIP2
LRRC9
SH3RF3
FTCDNL1
RILPL1
ITGA6
KCNJ3
KLC1
SERP2
MAP1A
ASAH1
ZFAS1
NDUFA6
RERE
SNU13
ATP2A2
OPRD1
PBX1
BOLA1
GPN3
CHMP1A
GMIP
REEP2
PDE2A
ANAPC7
CXXC5
PEX5L
BCL11A
SPA17
ERRFI1
SIAE
LRRN3
CNNM2
TTC12
PBRM1
UBE2Q1
OTUB1
AMBRA1
ASH1L
KMT2E
MAPK3
KCNQ5
RTN4
ZNFX1
HECW2
SYT13
STIM2
DDX55
ADGRB3
SUGP1
PTPRF
REV3L
BCL6
SPCS3
RTN1
ROBO3
ZSCAN31
TMEM232
SMIM15
CPEB1
LINC00461
ASH1L-AS1
SH3GL3
ASCL5
SNRPB
DST
SPG7
SPR
SRPK2
TFR2
TPBG
TSHR
ZKSCAN8
CACNA1S
NKAIN1
ADIPOR2
GALNT12
NAA40
ACTR5
CALM1
ZKSCAN3
KHDC1
WNT5B
STK40
PLPP5
TBRG1
FRMD5
ANKRD13A
TSC22D1
FGD3
CCNH
INA
NDST3
TJAP1
POM121L2
BAG5
BAG4
GABBR2
MAD2L1BP
BZW1
ZSCAN12
TOX
GIT2
ZNF623
PJA2
TMEM178B
LINC00173
BHLHE40-AS1
IQCJ-SCHIP1
DACT3-AS1
SMC4
NEMP2
NBL1
LINC00649
SDCBP2-AS1
BCL2L2-PABPN1
RPS10-NUDT3
PARP2
ABI1
RASAL2-AS1
SH2D3C
ADD3-AS1
THEGL
NRAV
LRP4-AS1
ZSCAN30
PIGK
ACBD6
FGD5-AS1
BCL2L11
GNPDA1
RANBP9
LINC00476
STARD4-AS1
MYLK-AS1
LINC00888
SCOC-AS1
LINC00271
CAHM
EPHA5-AS1
OST4
PPP5D1
IQCH-AS1
MIMT1
ABHD14A-ACY1
ERVMER34-1
SNHG16
CDH2
BOLA3-AS1
APTR
HMGN3-AS1
LINC00327
PCAT6
KTN1-AS1
MED6
PAXBP1-AS1
LINC01132
SH2B3
TOM1L1
TPBGL
FRAT1
TMCC1-AS1
PARP3
CCDC152
ADAM10
STAG1
ARFGEF2
ERLIN1
FUT9
RAB10
PTPRT
NISCH
TADA1
CLCN3
GSTO2
GABPB2
CREB1
PTPDC1
ZMAT2
SPTSSB
HBEGF
EIF5
ERBB4
LEMD2
RASA3
ZNF365
ZNF292
ATG2A
ZC3H7B
SYNM
HARS2
PLA2G15
LPCAT4
AUTS2
GRID1
ABT1
PRMT1
IREB2
KCNN1
KCNN3
MIR137HG
LRP4
ANKHD1-EIF4EBP3
PIM3
SMIM4
NUDT1
NOS1
OGDH
ASAP1
PCBP2
TDP2
PLCB2
PLCL1
ADAM22
POMC
MIEF1
PRMT7
RNF111
WBP1L
WDR55
PPP2R3C
ETNK2
PPP2R5B
TMEM63B
ACOT13
PROX1
CYP26B1
ZSWIM6
CWC22
ELAC2
ATXN7
GPR135
MRPL14
NT5DC2
NDRG4
SOX5
SREBF2
THBS1
TKT
YWHAE
ALG12
CRELD2
CORO7
ARMC7
SETD6
THOC7
WDR82
FXR1
ARID1A
SLC4A9
TMTC1
ARFGAP2
JRK
TNKS
NEURL1
ANKRD44
RPS19BP1
ATPAF2
SPECC1
MRPL33
ZNF592
KDM4A
CKAP5
DMTF1

## Sheet: Ex6a
scz_genes	ad_genes
CBR3-AS1	CLU
ACTR1A	CPEB2
MPHOSPH9	ERCC1
CTDSPL	MIR100HG
ARPP21	PRKAR2B
TMED2	SC5D
CORO1A	SORL1
PSIP1	SRA1
CLU	SCARA3
CTNND1	GALNT10
DCP1B	PSMC3
EIF2B1	SPPL2A
ELAVL2	IL34
EXT1	ZNF688
R3HDM2	CSTF1
EFR3B	ABAT
IGSF9B	ZSCAN25
DAAM1	NYAP1
TNRC6B	ATMIN
PPP1R13B	AP4E1
TFIP11	SF3B3
METAP1D	NGEF
NGEF	COG4
PPP1R16B	FAM193B
TAF5L	CCDC25
GRIN2A	AP1AR
GRIN2B	NDUFA12
GTF2H3	PLEKHA1
HCN1	SRP9
KCNA2	ZYX
KCNB1	PRR14
LINC01551	DCTPP1
EML6	METTL22
MARK3	CCDC6
MEF2C	TSC22D4
MAP3K9	EIF4G3
MSRA	AKAP6
MYO1E	KTN1-AS1
ATP2B2	LINC00476
DNAJC27	ABI1
MPP6	MIR124-2HG
SUFU	ZSCAN30
ATG16L1	OST4
SMPD3	GPR158-AS1
ANKS1B	GNPDA1
SLC4A10	CDH2
ARRDC3	MIMT1
PITPNM2	CCDC152
NPAS3	MED6
RBKS	ZSCAN16-AS1
TCF4	ADAM10
DNAJC27-AS1	CCDC85B
ZNF184	STX1B
CACNA1C	LACTB
CACNB2	SERINC5
CCDC92	USP21
TRIM8	BIN1
ARID5B	APP
SLC25A12	NDUFS2
KALRN	RNF111
GRAP2	PPOX
SFXN5	ENAH
RGS6	SFMBT2
ZEB2	ZKSCAN1
RBX1	SLTM
STARD4-AS1	PICALM
LINC00888	APH1B
MIR124-2HG	LTBP4
PPP5D1	MADD
SRA1	B4GALT3
HDAC5	CCNT2
APTR	SLC39A13
SH2B3	FIBP
DACT3-AS1
PAXBP1-AS1
PARP2
GPR158-AS1
CKMT2-AS1
L3HYPDH
PHACTR3
EEF1B2
RILPL2
ETF1
MED19
DZIP1
KIF21B
FOXO3
CUL9
NFASC
ZNF318
DSTYK
ZDHHC5
SPATS2L
B9D1
FOXP1
TRAPPC3
GPM6A
POC1B
ANKRD11
SEC61A1
HSPA9
TFAP2E
MAN2A1
MMP16
MIAT
ATF1
NDUFS1
NRGN
FURIN
JKAMP
NDFIP2
PPP2R2A
SBNO1
PPP2R2B
GALNT10
MAP7D1
DCP1A
FAM214A
GRAMD1B
NWD2
RPTOR
PTPRK
EXOC4
RBM26
SPTBN1
SREBF1
THRB
TP53BP1
PPDPF
KIAA0319L
MAD1L1
HAT1
DGKZ
NOL4
BRSK2
MTMR4
ACYP2
TMEM178B
TMCC1-AS1
SDCBP2-AS1
ZSCAN16-AS1
TMEM161B-AS1
SPRY2
NPM3
ZBTB18
HMGN4
RAI1
TOB2
STIP1
ABHD2
ADAMTS8
VPS45
TRIM9
CHRNB2
CKB
TMEM132D
TDRD9
SPATA33
UBALD1
TMEM219
TYW5
KCTD18
KLF6
STK35
CEP128
SATB2-AS1
ZNF385B
CNTN4
TMEM161B
DLG2
DPYSL3
DRD1
DUSP6
AGO4
EGR1
MARK2
ENDOG
FABP3
SMIM13
MLXIP
EPN2
SORCS3
FAM120A
PLCL2
DDHD2
SMG6
SATB2
MAU2
ABCB9
MORC3
MIR9-3HG
LRRTM2
GNL3
LSM1
SGSM3
PCLO
RCOR2
ANK2
GRIA1
GRIA4
IFT81
GRM4
FAM216A
KCNIP2
LRRC9
FTCDNL1
RILPL1
ITGA6
KCNJ3
KLC1
SERP2
MAP1A
ZFAS1
NDUFA6
RERE
SNU13
ATP2A2
PBX1
BOLA1
GPN3
CHMP1A
GMIP
REEP2
PDE2A
ANAPC7
CXXC5
PEX5L
BCL11A
SPA17
ERRFI1
SIAE
CNNM2
PBRM1
UBE2Q1
OTUB1
AMBRA1
ASH1L
KMT2E
MAPK3
KCNQ5
RTN4
ZNFX1
HECW2
SYT13
STIM2
DDX55
ADGRB3
SUGP1
PTPRF
REV3L
SPCS3
RTN1
ROBO3
ZSCAN31
TMEM232
SMIM15
CPEB1
LINC00461
SH3GL3
SNRPB
DST
SPG7
SRPK2
TFR2
TSHR
ZKSCAN8
ADIPOR2
GALNT12
NAA40
ACTR5
CALM1
ZKSCAN3
KHDC1
WNT5B
STK40
PLPP5
TBRG1
FRMD5
ANKRD13A
TSC22D1
CCNH
INA
NDST3
TJAP1
BAG5
BAG4
GABBR2
ZSCAN12
TOX
GIT2
ZNF623
PJA2
DLEU1
CDH18
PDIA6
FRY
IQCJ-SCHIP1
NBL1
CDH12
CTDSP2
SAE1
SNHG16
RASGRP1
LINC00476
OST4
CDK6
LINC00173
ZSCAN30
HIPK3
FGD5-AS1
IQCH-AS1
MBNL2
ACBD6
ARL4A
ABI1
EPHA5-AS1
AKAP9
TSPAN5
MPHOSPH10
FAM13A
CDH11
ARPC5
TOB1
CDH13
OPTN
ABI2
RCAN2
TSHZ1
MIMT1
ARL4C
GNPDA1
RANBP9
ADD3-AS1
TOPORS
SMC4
SLC25A13
CDH8
LINC00271
RPS10-NUDT3
EIF1
PIGK
DDX39A
FARP1
SH2D3C
SHANK2-AS1
ZNRF3-AS1
RBM5
COQ7
ADAM10
SORBS3
TNK2
BOLA3-AS1
ALG3
MED6
SEC24B-AS1
DENND5B-AS1
NUTF2
CCDC152
UGDH-AS1
TOM1L1
LRP4-AS1
FEM1B
ACTR1B
TRIM13
LPCAT3
LINC00507
OPA1-AS1
EDIL3
STX6
MYLK-AS1
YAF2
PCDH9-AS3
CDH9
CDH2
USPL1
SCAMP3
TRAP1
UST
KTN1-AS1
NR1H3
GPC6
CDH10
STAG1
ARFGEF2
ERLIN1
FUT9
RAB10
PTPRT
NISCH
TADA1
CLCN3
GSTO2
GABPB2
CREB1
PTPDC1
ZMAT2
FAM120AOS
SPTSSB
HBEGF
EIF5
ERBB4
LEMD2
RASA3
ZNF365
ZNF292
ATG2A
ZC3H7B
SYNM
HARS2
PLA2G15
LPCAT4
AUTS2
GRID1
ABT1
PRMT1
IREB2
KCNN1
KCNN3
MIR137HG
LRP4
ANKHD1-EIF4EBP3
PIM3
SMIM4
NUDT1
NOS1
OGDH
ASAP1
PCBP2
TDP2
PLCB2
PLCL1
ADAM22
MIEF1
PRMT7
RNF111
WBP1L
WDR55
PPP2R3C
ETNK2
PPP2R5B
TMEM63B
ACOT13
CYP26B1
ZSWIM6
CWC22
ELAC2
ATXN7
GPR135
MRPL14
SOX5
SREBF2
TKT
YWHAE
ALG12
CRELD2
ARMC7
SETD6
THOC7
WDR82
FXR1
ARID1A
SLC4A9
TMTC1
ARFGAP2
JRK
TNKS
NEURL1
ANKRD44
RPS19BP1
ATPAF2
SPECC1
MRPL33
ZNF592
KDM4A
CKAP5
DMTF1

## Sheet: Ex6b
scz_genes	ad_genes
ARRDC3-AS1	CLU
ZEB2-AS1	CPEB2
CBR3-AS1	ERCC1
ACTR1A	MIR100HG
MPHOSPH9	PRKAR2B
CTDSPL	SC5D
ARPP21	SORL1
TMED2	SRA1
CORO1A	SCARA3
PSIP1	GALNT10
CLU	PSMC3
LETM2	SPPL2A
LINC00637	ZNF689
CTNND1	IL34
MEI1	ZNF688
DLX1	CSTF1
DCP1B	ABAT
EIF2B1	ZSCAN25
ELAVL2	NYAP1
EXT1	ATMIN
R3HDM2	AP4E1
EFR3B	SF3B3
IGSF9B	NGEF
DAAM1	COG4
TNRC6B	MSRA
PPP1R13B	FAM193B
FOSL2	CCDC25
TFIP11	AP1AR
METAP1D	NDUFA12
NGEF	PLEKHA1
PPP1R16B	SRP9
TAF5L	AURKA
GRIN2A	ZYX
GRIN2B	PRR14
GTF2H3	DCTPP1
ZNF391	METTL22
HCN1	CCDC6
KCNA2	TSC22D4
KCNB1	EIF4G3
LINC01551	AKAP6
EML6	LINC00476
MARK3	ZSCAN30
MEF2C	OST4
MAP3K9	MIMT1
MSRA	MED6
MYO1E	CDH2
ATP2B2	GNPDA1
DNAJC27	ABI1
MPP6	GPR158-AS1
SUFU	ADAM10
ATG16L1	CCDC85B
SMPD3	STX1B
ANKS1B	LACTB
SLC4A10	EPHX2
ARRDC3	SERINC5
PITPNM2	USP21
NPAS3	BIN1
RBKS	APP
TCF4	NDUFS2
DNAJC27-AS1	RNF111
ZNF184	PPOX
CACNA1C	ENAH
CACNB2	SFMBT2
CCDC92	ZKSCAN1
TRIM8	SLTM
ARID5B	PICALM
SLC25A12	APH1B
KALRN	LTBP4
GRAP2	MADD
SFXN5	B4GALT3
RGS6	CCNT2
URB2	SLC39A13
ZEB2	FIBP
RBX1	ADAMTS4
HDAC5
SRA1
MIR124-2HG
CKMT2-AS1
FAM47E
GPR158-AS1
CLP1
L3HYPDH
PHACTR3
EEF1B2
RILPL2
ETF1
MED19
FES
DZIP1
KIF21B
FOXO3
CUL9
NFASC
ZNF318
DSTYK
ZDHHC5
SPATS2L
B9D1
FOXP1
TRAPPC3
GPM6A
POC1B
ANKRD11
SEC61A1
HSPA9
TFAP2E
MAN2A1
MMP16
MIAT
ATF1
NDUFS1
NRGN
FURIN
JKAMP
NDFIP2
PPP2R2A
SBNO1
PPP2R2B
GALNT10
MAP7D1
DCP1A
MAPK7
FAM214A
GRAMD1B
NWD2
RPTOR
PTPRK
EXOC4
RBM26
SPTBN1
SREBF1
THRB
KLF10
TP53BP1
PPDPF
KIAA0319L
MAD1L1
HAT1
DGKZ
NOL4
BRSK2
ESAM
MTMR4
ACYP2
SH2B3
ZSCAN16-AS1
RBM26-AS1
TMEM161B-AS1
ARPC3
SPRY2
NPM3
ZBTB18
HMGN4
TBR1
RAI1
TOB2
STIP1
ABHD2
ADAMTS8
VPS45
TRIM9
CHRNB2
CKB
TMEM132D
TDRD9
SPATA33
UBALD1
TMEM219
TYW5
KCTD18
KLF6
SLC32A1
STK35
CEP128
CTNNA1
NFAM1
SATB2-AS1
ZNF385B
CNTN4
TMEM161B
FAM120AOS
PRICKLE2
DLG2
DPYSL3
DRD1
DUSP6
AGO4
EGR1
MARK2
EMX1
ENDOG
FABP3
FAP
SMIM13
MLXIP
EPN2
SORCS3
FAM120A
PLCL2
DDHD2
SMG6
SATB2
MAU2
ABCB9
MORC3
MIR9-3HG
LRRTM2
GNL3
LSM1
SGSM3
PCLO
RCOR2
ANK2
GRIA1
GRIA4
IFT81
GRM4
FAM216A
KCNIP2
LRRC9
SH3RF3
FTCDNL1
RILPL1
ITGA6
KCNJ3
KLC1
SERP2
MAP1A
ASAH1
ZFAS1
NDUFA6
RERE
SNU13
ATP2A2
OPRD1
PBX1
BOLA1
GPN3
CHMP1A
GMIP
REEP2
PDE2A
ANAPC7
CXXC5
PEX5L
BCL11A
SPA17
ERRFI1
SIAE
LRRN3
CNNM2
TTC12
PBRM1
UBE2Q1
OTUB1
AMBRA1
ASH1L
KMT2E
MAPK3
KCNQ5
RTN4
ZNFX1
HECW2
SYT13
STIM2
DDX55
ADGRB3
SUGP1
PTPRF
REV3L
BCL6
SPCS3
RTN1
ROBO3
ZSCAN31
TMEM232
SMIM15
CPEB1
LINC00461
ASH1L-AS1
SH3GL3
SNRPB
DST
SPG7
SRPK2
TFR2
TPBG
TSHR
ZKSCAN8
CACNA1S
NKAIN1
ADIPOR2
GALNT12
NAA40
ACTR5
CALM1
ZKSCAN3
KHDC1
WNT5B
STK40
PLPP5
TBRG1
FRMD5
ANKRD13A
TSC22D1
FGD3
CCNH
INA
NDST3
TJAP1
POM121L2
BAG5
BAG4
GABBR2
MAD2L1BP
BZW1
ZSCAN12
TOX
GIT2
ZNF623
PJA2
NBL1
UGDH-AS1
PAXBP1-AS1
PARP2
NRAV
CTDSP2
CDH11
IQCJ-SCHIP1
ARL4A
ARPC5
BCL2L2-PABPN1
HIPK3
LINC00173
HMGN3-AS1
PPP5D1
FGD5-AS1
LINC00649
TMEM178B
SMC4
DACT3-AS1
CDH13
ZSCAN30
RPS10-NUDT3
BHLHE40-AS1
PTPRU
ACTR1B
SNHG16
SHANK2-AS1
TSPAN5
SH2D3C
SCOC-AS1
LINC00476
SAE1
GPC6
EDIL3
ABI1
STARD4-AS1
CAHM
LINC00888
ADD3-AS1
CDH10
OST4
LINC00327
ARL4C
CDH9
DENND5B-AS1
GNPDA1
RANBP9
LRP4-AS1
ABHD14A-ACY1
CDH12
TOM1L1
IQCH-AS1
CDH2
ACBD6
EPHA5-AS1
KTN1-AS1
MIMT1
BCL2L11
ZNRF3-AS1
PARP3
MYO16-AS1
LINC00507
PIGK
SEC24B-AS1
SDCBP2-AS1
CDH8
NR1H3
MED6
THEGL
PCAT6
UST
PCDH9-AS3
NEMP2
APTR
CCDC152
DLEU1
OPA1-AS1
BOLA3-AS1
LINC00271
SCAMP3
LINC01132
MYLK-AS1
BIVM-ERCC5
ERVMER34-1
TMCC1-AS1
TPBGL
FEM1B
ADAM10
STAG1
ARFGEF2
ERLIN1
FUT9
RAB10
PTPRT
NISCH
TADA1
CLCN3
GSTO2
GABPB2
CREB1
PTPDC1
ZMAT2
SPTSSB
HBEGF
EIF5
ERBB4
LEMD2
RASA3
ZNF365
ZNF292
ATG2A
ZC3H7B
SYNM
HARS2
PLA2G15
LPCAT4
AUTS2
GRID1
ABT1
PRMT1
IREB2
KCNN1
KCNN3
MIR137HG
LRP4
ANKHD1-EIF4EBP3
PIM3
SMIM4
NUDT1
NOS1
OGDH
ASAP1
PCBP2
TDP2
PLCB2
PLCL1
ADAM22
MIEF1
PRMT7
RNF111
WBP1L
WDR55
PPP2R3C
ETNK2
PPP2R5B
TMEM63B
ACOT13
PROX1
CYP26B1
ZSWIM6
CWC22
ELAC2
ATXN7
GPR135
MRPL14
NDRG4
SOX5
SREBF2
TKT
YWHAE
ALG12
CRELD2
ARMC7
SETD6
THOC7
WDR82
FXR1
ARID1A
SLC4A9
TMTC1
ARFGAP2
JRK
TNKS
NEURL1
ANKRD44
RPS19BP1
ATPAF2
SPECC1
MRPL33
ZNF592
KDM4A
CKAP5
DMTF1

## Sheet: Ex8
scz_genes	ad_genes
CBR3-AS1	CLU
ACTR1A	CPEB2
MPHOSPH9	ERCC1
CTDSPL	MIR100HG
ARPP21	PRKAR2B
TMED2	SC5D
CORO1A	SORL1
PSIP1	SRA1
CLU	SCARA3
LETM2	GALNT10
CTNND1	PSMC3
MEI1	SPPL2A
DCP1B	MIR124-2HG
EIF2B1	ZNF689
ELAVL2	IL34
EXT1	ZNF688
R3HDM2	CSTF1
EFR3B	ABAT
IGSF9B	ZSCAN25
DAAM1	NYAP1
TNRC6B	ATMIN
PPP1R13B	AP4E1
FOSL2	SF3B3
TFIP11	NGEF
METAP1D	COG4
NGEF	FAM193B
PPP1R16B	CCDC25
TAF5L	AP1AR
GRIN2A	NDUFA12
GRIN2B	PLEKHA1
GTF2H3	SRP9
ZNF391	ZYX
HCN1	PRR14
KCNA2	DCTPP1
KCNB1	METTL22
LINC01551	CCDC6
EML6	TSC22D4
MARK3	EIF4G3
MEF2C	AKAP6
MAP3K9	CKMT2-AS1
MSRA	MIMT1
MYO1E	ZSCAN30
ATP2B2	GNPDA1
DNAJC27	ABI1
MPP6	LINC00476
SUFU	MED6
ATG16L1	OST4
SMPD3	LINC00271
ANKS1B	HDAC5
SLC4A10	CDH2
ARRDC3	KTN1-AS1
PITPNM2	ZSCAN16-AS1
NPAS3	ADAM10
RBKS	CCDC85B
TCF4	STX1B
DNAJC27-AS1	LACTB
ZNF184	SERINC5
CACNA1C	USP21
CACNB2	BIN1
CCDC92	APP
TRIM8	NDUFS2
ARID5B	RNF111
SLC25A12	PPOX
KALRN	ENAH
SFXN5	SFMBT2
RGS6	ZKSCAN1
URB2	SLTM
ZEB2	PICALM
RBX1	APH1B
TMCC1-AS1	LTBP4
SRA1	MADD
STARD4-AS1	B4GALT3
MIR124-2HG	CCNT2
HDAC5	SLC39A13
PPP5D1	FIBP
TMEM178B
SH2B3
APTR
PARP2
LINC00888
CKMT2-AS1
RBM26-AS1
DACT3-AS1
PAXBP1-AS1
L3HYPDH
PHACTR3
EEF1B2
RILPL2
ETF1
MED19
DZIP1
KIF21B
FOXO3
CUL9
NFASC
ZNF318
DSTYK
ZDHHC5
SPATS2L
B9D1
FOXP1
TRAPPC3
GPM6A
POC1B
ANKRD11
SEC61A1
HSPA9
TFAP2E
MAN2A1
MMP16
MIAT
ATF1
NDUFS1
NRGN
FURIN
JKAMP
NDFIP2
PPP2R2A
SBNO1
PPP2R2B
GALNT10
MAP7D1
DCP1A
FAM214A
GRAMD1B
NWD2
RPTOR
PTPRK
EXOC4
RBM26
SPTBN1
SREBF1
THRB
KLF10
TP53BP1
PPDPF
KIAA0319L
MAD1L1
HAT1
DGKZ
NOL4
BRSK2
MTMR4
ACYP2
SDCBP2-AS1
BHLHE40-AS1
ZSCAN16-AS1
TMEM161B-AS1
NPM3
ZBTB18
HMGN4
TBR1
RAI1
TOB2
STIP1
ABHD2
ADAMTS8
VPS45
TRIM9
CHRNB2
CKB
TDRD9
SPATA33
UBALD1
TMEM219
TYW5
KCTD18
KLF6
STK35
CEP128
SATB2-AS1
ZNF385B
CNTN4
TMEM161B
FAM120AOS
DLG2
DPYSL3
DRD1
DUSP6
AGO4
MARK2
EMX1
ENDOG
FABP3
FAP
SMIM13
MLXIP
EPN2
SORCS3
FAM120A
PLCL2
DDHD2
SMG6
SATB2
MAU2
ABCB9
MORC3
MIR9-3HG
LRRTM2
GNL3
LSM1
SGSM3
PCLO
RCOR2
ANK2
GRIA1
GRIA4
IFT81
FAM216A
KCNIP2
LRRC9
SH3RF3
FTCDNL1
RILPL1
KCNJ3
KLC1
SERP2
MAP1A
ZFAS1
NDUFA6
RERE
SNU13
ATP2A2
OPRD1
PBX1
BOLA1
GPN3
CHMP1A
REEP2
PDE2A
ANAPC7
CXXC5
PEX5L
BCL11A
SPA17
ERRFI1
SIAE
LRRN3
CNNM2
TTC12
PBRM1
UBE2Q1
OTUB1
AMBRA1
ASH1L
KMT2E
MAPK3
KCNQ5
RTN4
ZNFX1
HECW2
SYT13
STIM2
DDX55
ADGRB3
SUGP1
PTPRF
REV3L
SPCS3
RTN1
ZSCAN31
TMEM232
SMIM15
CPEB1
LINC00461
SH3GL3
SNRPB
DST
SPG7
SRPK2
TFR2
TPBG
TSHR
ZKSCAN8
ADIPOR2
NAA40
CALM1
KHDC1
WNT5B
STK40
PLPP5
TBRG1
FRMD5
ANKRD13A
TSC22D1
CCNH
INA
NDST3
TJAP1
BAG5
BAG4
GABBR2
MAD2L1BP
BZW1
ZSCAN12
TOX
GIT2
ZNF623
PJA2
PDIA6
FARP1
PCDH9-AS3
DLEU1
ABI2
TOB1
MBNL2
OPTN
ZSCAN30
ARPC5
NBL1
TSPAN5
ABI1
DENND5B-AS1
NR1H3
IQCJ-SCHIP1
CDH13
RASGRP1
RBM5
ARL4C
CDH11
AKAP9
LINC00173
SAE1
EPHA5-AS1
ARL4A
EDIL3
TPBGL
LINC00476
TNK2
SH2D3C
FGD5-AS1
ACBD6
LINC00271
FRY
SMC4
SEC24B-AS1
GNPDA1
PTPRU
CDH12
BOLA3-AS1
RPS10-NUDT3
FAM13A
MIMT1
CTDSP2
CDH9
SCAMP3
HIPK3
RANBP9
ADD3-AS1
MED6
CDH2
LRP4-AS1
SNHG16
BCL2L2-PABPN1
CDH18
SORBS3
CDH8
YAF2
ACTR1B
PIGK
TRAP1
GPC6
FEM1B
IQCH-AS1
UGDH-AS1
KTN1-AS1
SLC25A13
LPCAT3
TOM1L1
OPA1-AS1
NRAV
LINC00507
CDH10
UST
MYLK-AS1
OST4
BIVM-ERCC5
ADAM10
STAG1
ARFGEF2
ERLIN1
FUT9
RAB10
PTPRT
NISCH
TADA1
CLCN3
GSTO2
GABPB2
CREB1
PTPDC1
ZMAT2
SPTSSB
EIF5
ERBB4
LEMD2
RASA3
ZNF365
ZNF292
ATG2A
ZC3H7B
SYNM
HARS2
PLA2G15
LPCAT4
AUTS2
GRID1
ABT1
PRMT1
IREB2
KCNN1
KCNN3
MIR137HG
LRP4
ANKHD1-EIF4EBP3
PIM3
SMIM4
NOS1
OGDH
ASAP1
PCBP2
TDP2
PLCB2
PLCL1
ADAM22
MIEF1
PRMT7
RNF111
WBP1L
WDR55
PPP2R3C
ETNK2
PPP2R5B
TMEM63B
ACOT13
ZSWIM6
CWC22
ELAC2
ATXN7
GPR135
MRPL14
NDRG4
SOX5
SREBF2
TKT
YWHAE
ALG12
CRELD2
ARMC7
SETD6
THOC7
WDR82
FXR1
ARID1A
TMTC1
ARFGAP2
JRK
TNKS
NEURL1
ANKRD44
RPS19BP1
ATPAF2
SPECC1
MRPL33
ZNF592
KDM4A
CKAP5
DMTF1

[truncated: 11 more sheets: Ex9, In1a, In1b, In1c, In3, In4a, In4b, In6a, In6b, In7, In8]
