# Supplementary material for: scGRNom: a computational pipeline of integrative multi-omics analyses for predicting cell-type disease genes and regulatory networks
Source: Genome Med. 2021 May 27;13:95. doi: 10.1186/s13073-021-00908-9 (PMC8161957; doi:10.1186/s13073-021-00908-9)
Supplement: Supplementary file 5 — Additional file 5. Enrichments of human brain cell-type disease genes for AD and SCZ. [file 13073_2021_908_MOESM5_ESM.xlsx]

## Sheet: Microglia_scz
GroupID	Category	Term	Description	LogP	Log(q-value)	InTerm_InList	Genes	Symbols
1_Summary	WikiPathways	WP3888	VEGFA-VEGFR2 Signaling Pathway	-7.8122	-3.45433	23/435	102,1385,1398,1500,2309,4208,4343,4690,4792,5335,5595,6205,6778,7086,7422,7531,10014,10056,10758,10963,23196,23521,51763,466,2033,2260,4665,5045,10000,10006,10019,10048,57610,83464,2107,3326,5362,5685,6137,9978	ADAM10,CREB1,CRK,CTNND1,FOXO3,MEF2C,MOV10,NCK1,NFKBIA,PLCG1,MAPK3,RPS11,STAT6,TKT,VEGFA,YWHAE,HDAC5,FARSB,TRAF3IP2,STIP1,FAM120A,RPL13A,INPP5K,ATF1,EP300,FGFR1,NAB2,FURIN,AKT3,ABI1,SH2B3,RANBP9,RANBP10,APH1B,ETF1,HSP90AB1,PLXNA2,PSMA4,RPL13,RBX1
1_Member	WikiPathways	WP3888	VEGFA-VEGFR2 Signaling Pathway	-7.8122	-3.45433	23/435	102,1385,1398,1500,2309,4208,4343,4690,4792,5335,5595,6205,6778,7086,7422,7531,10014,10056,10758,10963,23196,23521,51763	ADAM10,CREB1,CRK,CTNND1,FOXO3,MEF2C,MOV10,NCK1,NFKBIA,PLCG1,MAPK3,RPS11,STAT6,TKT,VEGFA,YWHAE,HDAC5,FARSB,TRAF3IP2,STIP1,FAM120A,RPL13A,INPP5K
1_Member	Reactome Gene Sets	R-HSA-9006934	Signaling by Receptor Tyrosine Kinases	-5.49013	-2.29442	21/505	102,466,1385,1398,1500,2033,2260,4208,4665,4690,5045,5335,5595,6778,7422,10000,10006,10019,10048,57610,83464	ADAM10,ATF1,CREB1,CRK,CTNND1,EP300,FGFR1,MEF2C,NAB2,NCK1,FURIN,PLCG1,MAPK3,STAT6,VEGFA,AKT3,ABI1,SH2B3,RANBP9,RANBP10,APH1B
1_Member	Reactome Gene Sets	R-HSA-9675108	Nervous system development	-2.82349	-0.91589	17/576	102,1385,2107,2260,3326,4665,4690,5335,5362,5595,5685,6137,6205,9978,10048,23521,83464	ADAM10,CREB1,ETF1,FGFR1,HSP90AB1,NAB2,NCK1,PLCG1,PLXNA2,MAPK3,PSMA4,RPL13,RPS11,RBX1,RANBP9,RPL13A,APH1B
1_Member	Reactome Gene Sets	R-HSA-422475	Axon guidance	-2.61912	-0.805315	16/551	102,1385,2107,2260,3326,4690,5335,5362,5595,5685,6137,6205,9978,10048,23521,83464	ADAM10,CREB1,ETF1,FGFR1,HSP90AB1,NCK1,PLCG1,PLXNA2,MAPK3,PSMA4,RPL13,RPS11,RBX1,RANBP9,RPL13A,APH1B
2_Summary	GO Biological Processes	GO:0048872	homeostasis of number of cells	-5.9725	-2.33337	15/250	103,1054,2016,2309,3276,3313,3635,3658,4208,7422,10000,10019,11151,55012,55904	ADAR,CEBPG,EMX1,FOXO3,PRMT1,HSPA9,INPP5D,IREB2,MEF2C,VEGFA,AKT3,SH2B3,CORO1A,PPP2R3C,KMT2E
2_Member	GO Biological Processes	GO:0048872	homeostasis of number of cells	-5.9725	-2.33337	15/250	103,1054,2016,2309,3276,3313,3635,3658,4208,7422,10000,10019,11151,55012,55904	ADAR,CEBPG,EMX1,FOXO3,PRMT1,HSPA9,INPP5D,IREB2,MEF2C,VEGFA,AKT3,SH2B3,CORO1A,PPP2R3C,KMT2E
2_Member	GO Biological Processes	GO:0034101	erythrocyte homeostasis	-5.35291	-2.22549	10/122	103,1054,2309,3276,3313,3635,3658,7422,10019,55904	ADAR,CEBPG,FOXO3,PRMT1,HSPA9,INPP5D,IREB2,VEGFA,SH2B3,KMT2E
2_Member	GO Biological Processes	GO:0030218	erythrocyte differentiation	-4.68194	-1.90385	9/116	103,1054,2309,3276,3313,3635,7422,10019,55904	ADAR,CEBPG,FOXO3,PRMT1,HSPA9,INPP5D,VEGFA,SH2B3,KMT2E
2_Member	GO Biological Processes	GO:0002262	myeloid cell homeostasis	-4.66417	-1.89735	10/146	103,1054,2309,3276,3313,3635,3658,7422,10019,55904	ADAR,CEBPG,FOXO3,PRMT1,HSPA9,INPP5D,IREB2,VEGFA,SH2B3,KMT2E
2_Member	GO Biological Processes	GO:0045646	regulation of erythrocyte differentiation	-2.46534	-0.727961	4/48	2309,3276,3313,3635	FOXO3,PRMT1,HSPA9,INPP5D
2_Member	GO Biological Processes	GO:0045648	positive regulation of erythrocyte differentiation	-2.05586	-0.48967	3/33	2309,3276,3635	FOXO3,PRMT1,INPP5D
3_Summary	GO Biological Processes	GO:0072594	establishment of protein localization to organelle	-5.90756	-2.33337	23/557	665,3326,3329,3417,4792,6137,6205,6720,6727,7531,8943,9530,10055,10204,10890,10953,23521,28972,51684,51762,55011,137492,100507582,5873,51763,54471,200576,102,403,2621,4035,10959,25921,51308,196383,221079,8729,2033,5045,5094,81603,4809,26354,23478,1967,2107,10056,64928	BNIP3L,HSP90AB1,HSPD1,IDH1,NFKBIA,RPL13,RPS11,SREBF1,SRP14,YWHAE,AP3D1,BAG4,SAE1,NUTF2,RAB10,TOMM34,RPL13A,SPCS1,SUFU,RAB8B,PIH1D1,VPS37A,BHLHE40-AS1,RAB27A,INPP5K,MIEF1,PIKFYVE,ADAM10,ARL3,GAS6,LRP1,TMED2,ZDHHC5,REEP2,RILPL2,ARL5B,GBF1,EP300,FURIN,PCBP2,TRIM8,SNU13,GNL3,SEC11A,EIF2B1,ETF1,FARSB,MRPL14
3_Member	GO Biological Processes	GO:0072594	establishment of protein localization to organelle	-5.90756	-2.33337	23/557	665,3326,3329,3417,4792,6137,6205,6720,6727,7531,8943,9530,10055,10204,10890,10953,23521,28972,51684,51762,55011,137492,100507582	BNIP3L,HSP90AB1,HSPD1,IDH1,NFKBIA,RPL13,RPS11,SREBF1,SRP14,YWHAE,AP3D1,BAG4,SAE1,NUTF2,RAB10,TOMM34,RPL13A,SPCS1,SUFU,RAB8B,PIH1D1,VPS37A,BHLHE40-AS1
3_Member	GO Biological Processes	GO:0006605	protein targeting	-5.80677	-2.33337	20/442	665,3329,3417,5873,6137,6205,6720,6727,8943,9530,10055,10953,23521,28972,51762,51763,54471,137492,200576,100507582	BNIP3L,HSPD1,IDH1,RAB27A,RPL13,RPS11,SREBF1,SRP14,AP3D1,BAG4,SAE1,TOMM34,RPL13A,SPCS1,RAB8B,INPP5K,MIEF1,VPS37A,PIKFYVE,BHLHE40-AS1
3_Member	GO Biological Processes	GO:0072657	protein localization to membrane	-4.72669	-1.91454	23/658	102,403,2621,4035,6137,6205,6727,7531,8943,9530,10890,10959,23521,25921,51308,51762,51763,54471,137492,196383,200576,221079,100507582	ADAM10,ARL3,GAS6,LRP1,RPL13,RPS11,SRP14,YWHAE,AP3D1,BAG4,RAB10,TMED2,RPL13A,ZDHHC5,REEP2,RAB8B,INPP5K,MIEF1,VPS37A,RILPL2,PIKFYVE,ARL5B,BHLHE40-AS1
3_Member	GO Biological Processes	GO:0090150	establishment of protein localization to membrane	-3.60161	-1.31207	14/356	6137,6205,6727,7531,10890,23521,51308,51762,51763,54471,137492,196383,200576,100507582	RPL13,RPS11,SRP14,YWHAE,RAB10,RPL13A,REEP2,RAB8B,INPP5K,MIEF1,VPS37A,RILPL2,PIKFYVE,BHLHE40-AS1
3_Member	GO Biological Processes	GO:0006612	protein targeting to membrane	-3.34255	-1.17866	10/211	6137,6205,6727,23521,51762,51763,54471,137492,200576,100507582	RPL13,RPS11,SRP14,RPL13A,RAB8B,INPP5K,MIEF1,VPS37A,PIKFYVE,BHLHE40-AS1
3_Member	GO Biological Processes	GO:0070972	protein localization to endoplasmic reticulum	-3.07154	-1.0541	8/152	6137,6205,6727,8729,10890,23521,28972,100507582	RPL13,RPS11,SRP14,GBF1,RAB10,RPL13A,SPCS1,BHLHE40-AS1
3_Member	GO Biological Processes	GO:0019080	viral gene expression	-2.93473	-0.988801	9/198	2033,5045,5094,6137,6205,23521,28972,51763,81603	EP300,FURIN,PCBP2,RPL13,RPS11,RPL13A,SPCS1,INPP5K,TRIM8
3_Member	GO Biological Processes	GO:0072599	establishment of protein localization to endoplasmic reticulum	-2.92717	-0.985977	7/124	6137,6205,6727,10890,23521,28972,100507582	RPL13,RPS11,SRP14,RAB10,RPL13A,SPCS1,BHLHE40-AS1
3_Member	CORUM	CORUM:3055	Nop56p-associated pre-rRNA complex	-2.62732	-0.809171	6/104	4809,6137,6205,6727,23521,26354	SNU13,RPL13,RPS11,SRP14,RPL13A,GNL3
3_Member	Reactome Gene Sets	R-HSA-1799339	SRP-dependent cotranslational protein targeting to membrane	-2.46681	-0.727961	6/112	6137,6205,6727,23478,23521,28972	RPL13,RPS11,SRP14,SEC11A,RPL13A,SPCS1
3_Member	GO Biological Processes	GO:0045047	protein targeting to ER	-2.32018	-0.635323	6/120	6137,6205,6727,23521,28972,100507582	RPL13,RPS11,SRP14,RPL13A,SPCS1,BHLHE40-AS1
3_Member	Reactome Gene Sets	R-HSA-72766	Translation	-2.31164	-0.629536	10/291	1967,2107,6137,6205,6727,10056,23478,23521,28972,64928	EIF2B1,ETF1,RPL13,RPS11,SRP14,FARSB,SEC11A,RPL13A,SPCS1,MRPL14
4_Summary	WikiPathways	WP2261	Signaling Pathways in Glioblastoma	-5.88496	-2.33337	9/83	2033,2260,2309,2956,5286,5335,5595,10000,54206,3990,4035,5045,5330,10672,102,1385,4296,5685,9530,9978,10014,83464,7422,4208,3635,1500	EP300,FGFR1,FOXO3,MSH6,PIK3C2A,PLCG1,MAPK3,AKT3,ERRFI1,LIPC,LRP1,FURIN,PLCB2,GNA13,ADAM10,CREB1,MAP3K11,PSMA4,BAG4,RBX1,HDAC5,APH1B,VEGFA,MEF2C,INPP5D,CTNND1
4_Member	WikiPathways	WP2261	Signaling Pathways in Glioblastoma	-5.88496	-2.33337	9/83	2033,2260,2309,2956,5286,5335,5595,10000,54206	EP300,FGFR1,FOXO3,MSH6,PIK3C2A,PLCG1,MAPK3,AKT3,ERRFI1
4_Member	GO Biological Processes	GO:0060191	regulation of lipase activity	-3.53895	-1.29501	7/98	2260,3990,4035,5045,5330,5335,10672	FGFR1,LIPC,LRP1,FURIN,PLCB2,PLCG1,GNA13
4_Member	Reactome Gene Sets	R-HSA-5663202	Diseases of signal transduction by growth factor receptors and second messengers	-3.15364	-1.085	14/395	102,1385,2033,2260,2309,4296,5335,5595,5685,9530,9978,10000,10014,83464	ADAM10,CREB1,EP300,FGFR1,FOXO3,MAP3K11,PLCG1,MAPK3,PSMA4,BAG4,RBX1,AKT3,HDAC5,APH1B
4_Member	GO Biological Processes	GO:0010517	regulation of phospholipase activity	-2.64136	-0.817276	5/71	2260,4035,5330,5335,10672	FGFR1,LRP1,PLCB2,PLCG1,GNA13
4_Member	GO Biological Processes	GO:0043536	positive regulation of blood vessel endothelial cell migration	-2.51213	-0.737468	5/76	2260,5286,5335,7422,10000	FGFR1,PIK3C2A,PLCG1,VEGFA,AKT3
4_Member	GO Biological Processes	GO:0101023	vascular endothelial cell proliferation	-2.46534	-0.727961	4/48	2260,4208,5335,10000	FGFR1,MEF2C,PLCG1,AKT3
4_Member	GO Biological Processes	GO:1905562	regulation of vascular endothelial cell proliferation	-2.46534	-0.727961	4/48	2260,4208,5335,10000	FGFR1,MEF2C,PLCG1,AKT3
4_Member	GO Biological Processes	GO:1905564	positive regulation of vascular endothelial cell proliferation	-2.44932	-0.721874	3/24	2260,5335,10000	FGFR1,PLCG1,AKT3
4_Member	GO Biological Processes	GO:0043535	regulation of blood vessel endothelial cell migration	-2.4427	-0.718286	7/151	2260,4208,5286,5335,7422,10000,10014	FGFR1,MEF2C,PIK3C2A,PLCG1,VEGFA,AKT3,HDAC5
4_Member	Reactome Gene Sets	R-HSA-1855204	Synthesis of IP3 and IP4 in the cytosol	-2.25675	-0.603436	3/28	3635,5330,5335	INPP5D,PLCB2,PLCG1
4_Member	Canonical Pathways	M276	PID FGF PATHWAY	-2.25227	-0.603436	4/55	1500,2260,5335,5595	CTNND1,FGFR1,PLCG1,MAPK3
4_Member	GO Biological Processes	GO:0010518	positive regulation of phospholipase activity	-2.11884	-0.522887	4/60	2260,5330,5335,10672	FGFR1,PLCB2,PLCG1,GNA13
4_Member	GO Biological Processes	GO:0043534	blood vessel endothelial cell migration	-2.08599	-0.50551	7/176	2260,4208,5286,5335,7422,10000,10014	FGFR1,MEF2C,PIK3C2A,PLCG1,VEGFA,AKT3,HDAC5
4_Member	Canonical Pathways	M266	PID NCADHERIN PATHWAY	-2.05586	-0.48967	3/33	1500,2260,5335	CTNND1,FGFR1,PLCG1
5_Summary	Reactome Gene Sets	R-HSA-8939211	ESR-mediated signaling	-5.84508	-2.33337	14/223	861,1385,2033,2309,3276,3326,4343,5595,7090,10000,10274,10728,23030,51523,6720,103,1050,1054,3313,3635,3658,4208,4792,7422,10019,55904,4092,55802,8289,26053,55193,2621,5685,8943,55012,10743,463	RUNX1,CREB1,EP300,FOXO3,PRMT1,HSP90AB1,MOV10,MAPK3,TLE3,AKT3,STAG1,PTGES3,KDM4B,CXXC5,SREBF1,ADAR,CEBPA,CEBPG,HSPA9,INPP5D,IREB2,MEF2C,NFKBIA,VEGFA,SH2B3,KMT2E,SMAD7,DCP1A,ARID1A,AUTS2,PBRM1,GAS6,PSMA4,AP3D1,PPP2R3C,RAI1,ZFHX3
5_Member	Reactome Gene Sets	R-HSA-8939211	ESR-mediated signaling	-5.84508	-2.33337	14/223	861,1385,2033,2309,3276,3326,4343,5595,7090,10000,10274,10728,23030,51523	RUNX1,CREB1,EP300,FOXO3,PRMT1,HSP90AB1,MOV10,MAPK3,TLE3,AKT3,STAG1,PTGES3,KDM4B,CXXC5
5_Member	Reactome Gene Sets	R-HSA-9006931	Signaling by Nuclear Receptors	-5.02317	-2.04383	15/299	861,1385,2033,2309,3276,3326,4343,5595,6720,7090,10000,10274,10728,23030,51523	RUNX1,CREB1,EP300,FOXO3,PRMT1,HSP90AB1,MOV10,MAPK3,SREBF1,TLE3,AKT3,STAG1,PTGES3,KDM4B,CXXC5
5_Member	Reactome Gene Sets	R-HSA-9018519	Estrogen-dependent gene expression	-4.56283	-1.85817	10/150	861,2033,3276,3326,4343,7090,10274,10728,23030,51523	RUNX1,EP300,PRMT1,HSP90AB1,MOV10,TLE3,STAG1,PTGES3,KDM4B,CXXC5
5_Member	GO Biological Processes	GO:0030099	myeloid cell differentiation	-4.39398	-1.75396	17/421	103,861,1050,1054,1385,2033,2309,3276,3313,3635,3658,4208,4343,4792,7422,10019,55904	ADAR,RUNX1,CEBPA,CEBPG,CREB1,EP300,FOXO3,PRMT1,HSPA9,INPP5D,IREB2,MEF2C,MOV10,NFKBIA,VEGFA,SH2B3,KMT2E
5_Member	Canonical Pathways	M2	PID SMAD2 3NUCLEAR PATHWAY	-4.02337	-1.52881	7/82	861,1385,2033,2309,4092,4208,55802	RUNX1,CREB1,EP300,FOXO3,SMAD7,MEF2C,DCP1A
5_Member	Reactome Gene Sets	R-HSA-8939243	RUNX1 interacts with co-factors whose precise effect on RUNX1 targets is not known	-3.90429	-1.4768	5/38	861,2033,8289,26053,55193	RUNX1,EP300,ARID1A,AUTS2,PBRM1
5_Member	GO Biological Processes	GO:0030219	megakaryocyte differentiation	-3.48514	-1.26795	7/100	861,2033,3276,4208,4343,10019,55904	RUNX1,EP300,PRMT1,MEF2C,MOV10,SH2B3,KMT2E
5_Member	WikiPathways	WP1541	Energy Metabolism	-3.46048	-1.25489	5/47	1385,2033,2309,3276,4208	CREB1,EP300,FOXO3,PRMT1,MEF2C
5_Member	GO Biological Processes	GO:0045637	regulation of myeloid cell differentiation	-3.20619	-1.09812	11/260	861,1385,2033,2309,3276,3313,3635,4208,4343,4792,55904	RUNX1,CREB1,EP300,FOXO3,PRMT1,HSPA9,INPP5D,MEF2C,MOV10,NFKBIA,KMT2E
5_Member	GO Biological Processes	GO:0045652	regulation of megakaryocyte differentiation	-3.13345	-1.07053	6/83	861,2033,3276,4208,4343,55904	RUNX1,EP300,PRMT1,MEF2C,MOV10,KMT2E
5_Member	GO Biological Processes	GO:1903706	regulation of hemopoiesis	-3.10281	-1.06883	16/494	861,1385,2033,2309,2621,3276,3313,3635,4092,4208,4343,4792,5685,8943,55012,55904	RUNX1,CREB1,EP300,FOXO3,GAS6,PRMT1,HSPA9,INPP5D,SMAD7,MEF2C,MOV10,NFKBIA,PSMA4,AP3D1,PPP2R3C,KMT2E
5_Member	Reactome Gene Sets	R-HSA-400253	Circadian Clock	-2.66852	-0.833088	5/70	1385,2033,4208,6720,10743	CREB1,EP300,MEF2C,SREBF1,RAI1
5_Member	Reactome Gene Sets	R-HSA-8878171	Transcriptional regulation by RUNX1	-2.38396	-0.681225	9/239	861,2033,3276,4343,5685,8289,26053,55193,55904	RUNX1,EP300,PRMT1,MOV10,PSMA4,ARID1A,AUTS2,PBRM1,KMT2E
5_Member	Reactome Gene Sets	R-HSA-8878159	Transcriptional regulation by RUNX3	-2.10179	-0.511065	5/95	463,861,2033,2309,5685	ZFHX3,RUNX1,EP300,FOXO3,PSMA4
5_Member	Reactome Gene Sets	R-HSA-8936459	RUNX1 regulates genes involved in megakaryocyte differentiation and platelet function	-2.0646	-0.492051	5/97	861,2033,3276,4343,55904	RUNX1,EP300,PRMT1,MOV10,KMT2E
5_Member	Canonical Pathways	M254	PID MYC REPRESS PATHWAY	-2.04501	-0.484397	4/63	1050,1385,2033,2309	CEBPA,CREB1,EP300,FOXO3
6_Summary	GO Biological Processes	GO:0009408	response to heat	-5.83806	-2.33337	12/162	488,929,1967,2033,3326,5595,7531,9530,10049,10728,57521,440498,3329,4792,3313,1054,3276,4035,4296,4690,5151,6787,7422,8578,8975,9024,9867,10000,10959,54910,140885,344558,4343,5685,6137,6205,9978,10121,10963,23521,51434,10038,23293	ATP2A2,CD14,EIF2B1,EP300,HSP90AB1,MAPK3,YWHAE,BAG4,DNAJB6,PTGES3,RPTOR,HSBP1L1,HSPD1,NFKBIA,HSPA9,CEBPG,PRMT1,LRP1,MAP3K11,NCK1,PDE8A,NEK4,VEGFA,SCARF1,USP13,BRSK2,PJA2,AKT3,TMED2,SEMA4C,SIRPA,SH3RF3,MOV10,PSMA4,RPL13,RPS11,RBX1,ACTR1A,STIP1,RPL13A,ANAPC7,PARP2,SMG6
6_Member	GO Biological Processes	GO:0009408	response to heat	-5.83806	-2.33337	12/162	488,929,1967,2033,3326,5595,7531,9530,10049,10728,57521,440498	ATP2A2,CD14,EIF2B1,EP300,HSP90AB1,MAPK3,YWHAE,BAG4,DNAJB6,PTGES3,RPTOR,HSBP1L1
6_Member	GO Biological Processes	GO:0009266	response to temperature stimulus	-5.70908	-2.33337	14/229	488,929,1967,2033,3326,3329,4792,5595,7531,9530,10049,10728,57521,440498	ATP2A2,CD14,EIF2B1,EP300,HSP90AB1,HSPD1,NFKBIA,MAPK3,YWHAE,BAG4,DNAJB6,PTGES3,RPTOR,HSBP1L1
6_Member	Reactome Gene Sets	R-HSA-3371556	Cellular response to heat stress	-5.62811	-2.33337	9/89	2033,3313,3326,5595,7531,9530,10049,10728,57521	EP300,HSPA9,HSP90AB1,MAPK3,YWHAE,BAG4,DNAJB6,PTGES3,RPTOR
6_Member	GO Biological Processes	GO:0034605	cellular response to heat	-5.3851	-2.23134	10/121	488,2033,3326,5595,7531,9530,10049,10728,57521,440498	ATP2A2,EP300,HSP90AB1,MAPK3,YWHAE,BAG4,DNAJB6,PTGES3,RPTOR,HSBP1L1
6_Member	GO Biological Processes	GO:1900034	regulation of cellular response to heat	-5.06913	-2.05368	8/79	2033,3326,5595,7531,9530,10049,10728,57521	EP300,HSP90AB1,MAPK3,YWHAE,BAG4,DNAJB6,PTGES3,RPTOR
6_Member	GO Biological Processes	GO:0080135	regulation of cellular response to stress	-4.6385	-1.88268	25/761	1054,2033,3276,3326,4035,4296,4690,5151,5595,6787,7422,7531,8578,8975,9024,9530,9867,10000,10049,10728,10959,54910,57521,140885,344558	CEBPG,EP300,PRMT1,HSP90AB1,LRP1,MAP3K11,NCK1,PDE8A,MAPK3,NEK4,VEGFA,YWHAE,SCARF1,USP13,BRSK2,BAG4,PJA2,AKT3,DNAJB6,PTGES3,TMED2,SEMA4C,RPTOR,SIRPA,SH3RF3
6_Member	Reactome Gene Sets	R-HSA-2262752	Cellular responses to stress	-4.0624	-1.55315	20/584	1054,2033,3313,3326,4343,5595,5685,6137,6205,7422,7531,9530,9978,10049,10121,10728,10963,23521,51434,57521	CEBPG,EP300,HSPA9,HSP90AB1,MOV10,MAPK3,PSMA4,RPL13,RPS11,VEGFA,YWHAE,BAG4,RBX1,DNAJB6,ACTR1A,PTGES3,STIP1,RPL13A,ANAPC7,RPTOR
6_Member	Reactome Gene Sets	R-HSA-8953897	Cellular responses to external stimuli	-3.92435	-1.48555	20/598	1054,2033,3313,3326,4343,5595,5685,6137,6205,7422,7531,9530,9978,10049,10121,10728,10963,23521,51434,57521	CEBPG,EP300,HSPA9,HSP90AB1,MOV10,MAPK3,PSMA4,RPL13,RPS11,VEGFA,YWHAE,BAG4,RBX1,DNAJB6,ACTR1A,PTGES3,STIP1,RPL13A,ANAPC7,RPTOR
6_Member	Canonical Pathways	M105	PID TELOMERASE PATHWAY	-2.75288	-0.88636	5/67	5595,7531,10038,10728,23293	MAPK3,YWHAE,PARP2,PTGES3,SMG6
6_Member	Reactome Gene Sets	R-HSA-3371453	Regulation of HSF1-mediated heat shock response	-2.69615	-0.851491	5/69	3313,5595,7531,9530,10049	HSPA9,MAPK3,YWHAE,BAG4,DNAJB6
6_Member	GO Biological Processes	GO:0051972	regulation of telomerase activity	-2.40091	-0.692369	4/50	3326,5595,10728,23293	HSP90AB1,MAPK3,PTGES3,SMG6
7_Summary	GO Biological Processes	GO:0018209	peptidyl-serine modification	-5.71744	-2.33337	17/333	2011,2621,3326,4092,4690,5595,6789,7422,7444,9024,9530,10000,10038,23228,51763,57521,200576,1182,1385,4035,5027,54910,11151	MARK2,GAS6,HSP90AB1,SMAD7,NCK1,MAPK3,STK4,VEGFA,VRK2,BRSK2,BAG4,AKT3,PARP2,PLCL2,INPP5K,RPTOR,PIKFYVE,CLCN3,CREB1,LRP1,P2RX7,SEMA4C,CORO1A
7_Member	GO Biological Processes	GO:0018209	peptidyl-serine modification	-5.71744	-2.33337	17/333	2011,2621,3326,4092,4690,5595,6789,7422,7444,9024,9530,10000,10038,23228,51763,57521,200576	MARK2,GAS6,HSP90AB1,SMAD7,NCK1,MAPK3,STK4,VEGFA,VRK2,BRSK2,BAG4,AKT3,PARP2,PLCL2,INPP5K,RPTOR,PIKFYVE
7_Member	GO Biological Processes	GO:0018105	peptidyl-serine phosphorylation	-5.47621	-2.29442	16/310	2011,2621,3326,4092,4690,5595,6789,7422,7444,9024,9530,10000,23228,51763,57521,200576	MARK2,GAS6,HSP90AB1,SMAD7,NCK1,MAPK3,STK4,VEGFA,VRK2,BRSK2,BAG4,AKT3,PLCL2,INPP5K,RPTOR,PIKFYVE
7_Member	GO Biological Processes	GO:0033135	regulation of peptidyl-serine phosphorylation	-4.74243	-1.91603	10/143	2621,3326,4092,4690,6789,7422,9530,23228,51763,57521	GAS6,HSP90AB1,SMAD7,NCK1,STK4,VEGFA,BAG4,PLCL2,INPP5K,RPTOR
7_Member	GO Biological Processes	GO:0008361	regulation of cell size	-3.33415	-1.17767	9/174	1182,1385,3326,4035,5027,7422,10000,54910,57521	CLCN3,CREB1,HSP90AB1,LRP1,P2RX7,VEGFA,AKT3,SEMA4C,RPTOR
7_Member	GO Biological Processes	GO:0033138	positive regulation of peptidyl-serine phosphorylation	-2.56537	-0.775689	6/107	2621,3326,6789,7422,9530,57521	GAS6,HSP90AB1,STK4,VEGFA,BAG4,RPTOR
7_Member	GO Biological Processes	GO:0032535	regulation of cellular component size	-2.46611	-0.727961	12/370	1182,1385,3326,4035,4690,5027,7422,9530,10000,11151,54910,57521	CLCN3,CREB1,HSP90AB1,LRP1,NCK1,P2RX7,VEGFA,BAG4,AKT3,CORO1A,SEMA4C,RPTOR
8_Summary	WikiPathways	WP4659	Gastrin Signaling Pathway	-5.61968	-2.33337	10/114	1385,1398,2309,4208,4296,4792,5335,5595,6925,7422,4082,4690,10048,140885,2033,2260,10059,57521,466,4665,5045,3326,10000,3635,10006,54206,5520,7531,929,2355,103,3313,5685,6778,9246,9978,10019,81603,9530	CREB1,CRK,FOXO3,MEF2C,MAP3K11,NFKBIA,PLCG1,MAPK3,TCF4,VEGFA,MARCKS,NCK1,RANBP9,SIRPA,EP300,FGFR1,DNM1L,RPTOR,ATF1,NAB2,FURIN,HSP90AB1,AKT3,INPP5D,ABI1,ERRFI1,PPP2R2A,YWHAE,CD14,FOSL2,ADAR,HSPA9,PSMA4,STAT6,UBE2L6,RBX1,SH2B3,TRIM8,BAG4
8_Member	WikiPathways	WP4659	Gastrin Signaling Pathway	-5.61968	-2.33337	10/114	1385,1398,2309,4208,4296,4792,5335,5595,6925,7422	CREB1,CRK,FOXO3,MEF2C,MAP3K11,NFKBIA,PLCG1,MAPK3,TCF4,VEGFA
8_Member	WikiPathways	WP2380	Brain-Derived Neurotrophic Factor (BDNF) signaling pathway	-4.71612	-1.91454	10/144	1385,2309,4082,4208,4690,4792,5335,5595,10048,140885	CREB1,FOXO3,MARCKS,MEF2C,NCK1,NFKBIA,PLCG1,MAPK3,RANBP9,SIRPA
8_Member	WikiPathways	WP3995	Prion disease pathway	-4.20656	-1.62684	5/33	1385,2033,2260,4208,5595	CREB1,EP300,FGFR1,MEF2C,MAPK3
8_Member	WikiPathways	WP4874	CAMKK2 Pathway	-4.20656	-1.62684	5/33	1385,2033,5595,10059,57521	CREB1,EP300,MAPK3,DNM1L,RPTOR
8_Member	Reactome Gene Sets	R-HSA-166520	Signaling by NTRKs	-4.18745	-1.62197	9/134	466,1385,1398,2033,4208,4665,5045,5335,5595	ATF1,CREB1,CRK,EP300,MEF2C,NAB2,FURIN,PLCG1,MAPK3
8_Member	Reactome Gene Sets	R-HSA-187037	Signaling by NTRK1 (TRKA)	-3.88861	-1.47025	8/115	466,1385,1398,2033,4208,4665,5335,5595	ATF1,CREB1,CRK,EP300,MEF2C,NAB2,PLCG1,MAPK3
8_Member	Reactome Gene Sets	R-HSA-198725	Nuclear Events (kinase and transcription factor activation)	-3.8625	-1.46413	6/61	466,1385,2033,4208,4665,5595	ATF1,CREB1,EP300,MEF2C,NAB2,MAPK3
8_Member	KEGG Pathway	ko05215	Prostate cancer	-3.86064	-1.46413	7/87	1385,2033,2260,3326,4792,5595,10000	CREB1,EP300,FGFR1,HSP90AB1,NFKBIA,MAPK3,AKT3
8_Member	WikiPathways	WP23	B Cell Receptor Signaling Pathway	-3.56635	-1.29838	7/97	1385,1398,3635,4208,4690,4792,5335	CREB1,CRK,INPP5D,MEF2C,NCK1,NFKBIA,PLCG1
8_Member	WikiPathways	WP437	EGF/EGFR Signaling Pathway	-3.542	-1.29501	9/163	466,1385,1398,3635,4208,4690,5335,10006,54206	ATF1,CREB1,CRK,INPP5D,MEF2C,NCK1,PLCG1,ABI1,ERRFI1
8_Member	KEGG Pathway	hsa05215	Prostate cancer	-3.43262	-1.24039	7/102	1385,2033,2260,3326,4792,5595,10000	CREB1,EP300,FGFR1,HSP90AB1,NFKBIA,MAPK3,AKT3
8_Member	Canonical Pathways	M164	PID ERBB1 DOWNSTREAM PATHWAY	-3.35614	-1.1886	7/105	466,1385,4208,5520,5595,7531,10006	ATF1,CREB1,MEF2C,PPP2R2A,MAPK3,YWHAE,ABI1
8_Member	Reactome Gene Sets	R-HSA-450282	MAPK targets/ Nuclear events mediated by MAP kinases	-3.18175	-1.09338	4/31	466,1385,4208,5595	ATF1,CREB1,MEF2C,MAPK3
8_Member	Reactome Gene Sets	R-HSA-975138	TRAF6 mediated induction of NFkB and MAP kinases upon TLR7/8 or 9 activation	-2.9239	-0.985977	6/91	466,929,1385,4208,4792,5595	ATF1,CD14,CREB1,MEF2C,NFKBIA,MAPK3
8_Member	Reactome Gene Sets	R-HSA-975155	MyD88 dependent cascade initiated on endosome	-2.89928	-0.969541	6/92	466,929,1385,4208,4792,5595	ATF1,CD14,CREB1,MEF2C,NFKBIA,MAPK3
8_Member	WikiPathways	WP2355	Corticotropin-releasing hormone signaling pathway	-2.89928	-0.969541	6/92	1385,2355,4792,5335,5595,6925	CREB1,FOSL2,NFKBIA,PLCG1,MAPK3,TCF4
8_Member	Reactome Gene Sets	R-HSA-168181	Toll Like Receptor 7/8 (TLR7/8) Cascade	-2.87499	-0.953278	6/93	466,929,1385,4208,4792,5595	ATF1,CD14,CREB1,MEF2C,NFKBIA,MAPK3
8_Member	Reactome Gene Sets	R-HSA-166058	MyD88:MAL(TIRAP) cascade initiated on plasma membrane	-2.82736	-0.916637	6/95	466,929,1385,4208,4792,5595	ATF1,CD14,CREB1,MEF2C,NFKBIA,MAPK3
8_Member	Reactome Gene Sets	R-HSA-168188	Toll Like Receptor TLR6:TLR2 Cascade	-2.82736	-0.916637	6/95	466,929,1385,4208,4792,5595	ATF1,CD14,CREB1,MEF2C,NFKBIA,MAPK3
8_Member	Reactome Gene Sets	R-HSA-168138	Toll Like Receptor 9 (TLR9) Cascade	-2.804	-0.913148	6/96	466,929,1385,4208,4792,5595	ATF1,CD14,CREB1,MEF2C,NFKBIA,MAPK3
8_Member	Reactome Gene Sets	R-HSA-9031628	NGF-stimulated transcription	-2.79973	-0.913148	4/39	466,1385,2033,4665	ATF1,CREB1,EP300,NAB2
8_Member	Reactome Gene Sets	R-HSA-168179	Toll Like Receptor TLR1:TLR2 Cascade	-2.75816	-0.88916	6/98	466,929,1385,4208,4792,5595	ATF1,CD14,CREB1,MEF2C,NFKBIA,MAPK3
8_Member	Reactome Gene Sets	R-HSA-181438	Toll Like Receptor 2 (TLR2) Cascade	-2.75816	-0.88916	6/98	466,929,1385,4208,4792,5595	ATF1,CD14,CREB1,MEF2C,NFKBIA,MAPK3
8_Member	WikiPathways	WP734	Serotonin Receptor 4/6/7 and NR3C Signaling	-2.74845	-0.884726	3/19	466,1385,5595	ATF1,CREB1,MAPK3
8_Member	Reactome Gene Sets	R-HSA-166166	MyD88-independent TLR4 cascade	-2.73568	-0.878858	6/99	466,929,1385,4208,4792,5595	ATF1,CD14,CREB1,MEF2C,NFKBIA,MAPK3
8_Member	Reactome Gene Sets	R-HSA-937061	TRIF(TICAM1)-mediated TLR4 signaling	-2.73568	-0.878858	6/99	466,929,1385,4208,4792,5595	ATF1,CD14,CREB1,MEF2C,NFKBIA,MAPK3
8_Member	Reactome Gene Sets	R-HSA-1280215	Cytokine Signaling in Immune system	-2.62763	-0.809171	19/707	103,466,1385,1398,2309,3313,3635,4208,4792,5335,5595,5685,6778,7422,9246,9978,10000,10019,81603	ADAR,ATF1,CREB1,CRK,FOXO3,HSPA9,INPP5D,MEF2C,NFKBIA,PLCG1,MAPK3,PSMA4,STAT6,VEGFA,UBE2L6,RBX1,AKT3,SH2B3,TRIM8
8_Member	KEGG Pathway	ko04668	TNF signaling pathway	-2.5452	-0.76019	6/108	1385,4792,5595,9530,10000,10059	CREB1,NFKBIA,MAPK3,BAG4,AKT3,DNM1L
8_Member	KEGG Pathway	hsa04668	TNF signaling pathway	-2.4103	-0.696865	6/115	1385,4792,5595,9530,10000,10059	CREB1,NFKBIA,MAPK3,BAG4,AKT3,DNM1L
8_Member	Reactome Gene Sets	R-HSA-168142	Toll Like Receptor 10 (TLR10) Cascade	-2.30365	-0.6288	5/85	466,1385,4208,4792,5595	ATF1,CREB1,MEF2C,NFKBIA,MAPK3
8_Member	Reactome Gene Sets	R-HSA-168176	Toll Like Receptor 5 (TLR5) Cascade	-2.30365	-0.6288	5/85	466,1385,4208,4792,5595	ATF1,CREB1,MEF2C,NFKBIA,MAPK3
8_Member	Reactome Gene Sets	R-HSA-975871	MyD88 cascade initiated on plasma membrane	-2.30365	-0.6288	5/85	466,1385,4208,4792,5595	ATF1,CREB1,MEF2C,NFKBIA,MAPK3
8_Member	Reactome Gene Sets	R-HSA-166016	Toll Like Receptor 4 (TLR4) Cascade	-2.16953	-0.548844	6/129	466,929,1385,4208,4792,5595	ATF1,CD14,CREB1,MEF2C,NFKBIA,MAPK3
8_Member	KEGG Pathway	ko04380	Osteoclast differentiation	-2.15363	-0.536908	6/130	1385,2355,4792,5595,10000,140885	CREB1,FOSL2,NFKBIA,MAPK3,AKT3,SIRPA
8_Member	Reactome Gene Sets	R-HSA-449147	Signaling by Interleukins	-2.12471	-0.522926	13/461	466,1385,1398,2309,3313,3635,4208,4792,5595,5685,6778,7422,9978	ATF1,CREB1,CRK,FOXO3,HSPA9,INPP5D,MEF2C,NFKBIA,MAPK3,PSMA4,STAT6,VEGFA,RBX1
8_Member	Reactome Gene Sets	R-HSA-168164	Toll Like Receptor 3 (TLR3) Cascade	-2.12075	-0.522887	5/94	466,1385,4208,4792,5595	ATF1,CREB1,MEF2C,NFKBIA,MAPK3
8_Member	Canonical Pathways	M4910	ST ERK1 ERK2 MAPK PATHWAY	-2.09313	-0.50999	3/32	466,1385,5595	ATF1,CREB1,MAPK3
8_Member	KEGG Pathway	hsa04380	Osteoclast differentiation	-2.032	-0.47553	6/138	1385,2355,4792,5595,10000,140885	CREB1,FOSL2,NFKBIA,MAPK3,AKT3,SIRPA
8_Member	Reactome Gene Sets	R-HSA-450294	MAP kinase activation	-2.02133	-0.472755	4/64	466,1385,4208,5595	ATF1,CREB1,MEF2C,MAPK3
8_Member	Canonical Pathways	M270	PID MAPK TRK PATHWAY	-2.01986	-0.472755	3/34	1385,4208,5595	CREB1,MEF2C,MAPK3
9_Summary	GO Biological Processes	GO:0031344	regulation of cell projection organization	-5.61207	-2.33337	26/712	102,466,1141,1398,2011,2033,4035,4208,4343,4690,5027,5362,7422,8558,8578,9024,10059,10806,26000,26053,27352,51762,54606,54910,57688,64786,473,1385,3326,4739,5335,5595,8609,9404,10048,10890,79600,196383,2016,4681,51177,463,2260,6925,27257,4092,4124,10038,11151,1152,1500,7531,10000,29123	ADAM10,ATF1,CHRNB2,CRK,MARK2,EP300,LRP1,MEF2C,MOV10,NCK1,P2RX7,PLXNA2,VEGFA,CDK10,SCARF1,BRSK2,DNM1L,SDCCAG8,TBC1D10B,AUTS2,SGSM3,RAB8B,DDX56,SEMA4C,ZSWIM6,TBC1D15,RERE,CREB1,HSP90AB1,NEDD9,PLCG1,MAPK3,KLF7,LPXN,RANBP9,RAB10,TCTN1,RILPL2,EMX1,NBL1,PLEKHO1,ZFHX3,FGFR1,TCF4,LSM1,SMAD7,MAN2A1,PARP2,CORO1A,CKB,CTNND1,YWHAE,AKT3,ANKRD11
9_Member	GO Biological Processes	GO:0031344	regulation of cell projection organization	-5.61207	-2.33337	26/712	102,466,1141,1398,2011,2033,4035,4208,4343,4690,5027,5362,7422,8558,8578,9024,10059,10806,26000,26053,27352,51762,54606,54910,57688,64786	ADAM10,ATF1,CHRNB2,CRK,MARK2,EP300,LRP1,MEF2C,MOV10,NCK1,P2RX7,PLXNA2,VEGFA,CDK10,SCARF1,BRSK2,DNM1L,SDCCAG8,TBC1D10B,AUTS2,SGSM3,RAB8B,DDX56,SEMA4C,ZSWIM6,TBC1D15
9_Member	GO Biological Processes	GO:0000904	cell morphogenesis involved in differentiation	-5.49196	-2.29442	26/723	102,473,1141,1385,1398,2011,2033,3326,4035,4208,4739,5335,5362,5595,7422,8609,9024,9404,10048,10059,10890,26053,54910,57688,79600,196383	ADAM10,RERE,CHRNB2,CREB1,CRK,MARK2,EP300,HSP90AB1,LRP1,MEF2C,NEDD9,PLCG1,PLXNA2,MAPK3,VEGFA,KLF7,BRSK2,LPXN,RANBP9,DNM1L,RAB10,AUTS2,SEMA4C,ZSWIM6,TCTN1,RILPL2
9_Member	GO Biological Processes	GO:0120035	regulation of plasma membrane bounded cell projection organization	-5.21796	-2.12361	25/703	102,466,1141,1398,2011,2033,4035,4208,4343,4690,5027,5362,7422,8558,8578,9024,10059,10806,26000,26053,27352,54606,54910,57688,64786	ADAM10,ATF1,CHRNB2,CRK,MARK2,EP300,LRP1,MEF2C,MOV10,NCK1,P2RX7,PLXNA2,VEGFA,CDK10,SCARF1,BRSK2,DNM1L,SDCCAG8,TBC1D10B,AUTS2,SGSM3,DDX56,SEMA4C,ZSWIM6,TBC1D15
9_Member	GO Biological Processes	GO:0120039	plasma membrane bounded cell projection morphogenesis	-5.20274	-2.12361	24/659	102,473,1141,1385,2011,2016,3326,4035,4343,4681,5335,5362,5595,7422,8609,9024,10048,10059,10890,26053,51177,54910,57688,79600	ADAM10,RERE,CHRNB2,CREB1,MARK2,EMX1,HSP90AB1,LRP1,MOV10,NBL1,PLCG1,PLXNA2,MAPK3,VEGFA,KLF7,BRSK2,RANBP9,DNM1L,RAB10,AUTS2,PLEKHO1,SEMA4C,ZSWIM6,TCTN1
9_Member	GO Biological Processes	GO:0048858	cell projection morphogenesis	-5.15893	-2.10208	24/663	102,473,1141,1385,2011,2016,3326,4035,4343,4681,5335,5362,5595,7422,8609,9024,10048,10059,10890,26053,51177,54910,57688,79600	ADAM10,RERE,CHRNB2,CREB1,MARK2,EMX1,HSP90AB1,LRP1,MOV10,NBL1,PLCG1,PLXNA2,MAPK3,VEGFA,KLF7,BRSK2,RANBP9,DNM1L,RAB10,AUTS2,PLEKHO1,SEMA4C,ZSWIM6,TCTN1
9_Member	GO Biological Processes	GO:0032990	cell part morphogenesis	-4.98758	-2.04383	24/679	102,473,1141,1385,2011,2016,3326,4035,4343,4681,5335,5362,5595,7422,8609,9024,10048,10059,10890,26053,51177,54910,57688,79600	ADAM10,RERE,CHRNB2,CREB1,MARK2,EMX1,HSP90AB1,LRP1,MOV10,NBL1,PLCG1,PLXNA2,MAPK3,VEGFA,KLF7,BRSK2,RANBP9,DNM1L,RAB10,AUTS2,PLEKHO1,SEMA4C,ZSWIM6,TCTN1
9_Member	GO Biological Processes	GO:0045664	regulation of neuron differentiation	-4.86322	-1.97718	23/645	102,463,466,1141,1398,2011,2033,2260,4035,4208,4343,4681,4690,5362,6925,7422,8578,9024,10059,27257,54606,54910,57688	ADAM10,ZFHX3,ATF1,CHRNB2,CRK,MARK2,EP300,FGFR1,LRP1,MEF2C,MOV10,NBL1,NCK1,PLXNA2,TCF4,VEGFA,SCARF1,BRSK2,DNM1L,LSM1,DDX56,SEMA4C,ZSWIM6
9_Member	GO Biological Processes	GO:0048812	neuron projection morphogenesis	-4.86322	-1.97718	23/645	102,473,1141,1385,2011,2016,3326,4035,4343,4681,5335,5362,5595,7422,8609,9024,10048,10059,10890,26053,54910,57688,79600	ADAM10,RERE,CHRNB2,CREB1,MARK2,EMX1,HSP90AB1,LRP1,MOV10,NBL1,PLCG1,PLXNA2,MAPK3,VEGFA,KLF7,BRSK2,RANBP9,DNM1L,RAB10,AUTS2,SEMA4C,ZSWIM6,TCTN1
9_Member	GO Biological Processes	GO:0048667	cell morphogenesis involved in neuron differentiation	-4.59598	-1.85817	21/579	102,473,1141,1385,2011,3326,4035,4208,5335,5362,5595,7422,8609,9024,10048,10059,10890,26053,54910,57688,79600	ADAM10,RERE,CHRNB2,CREB1,MARK2,HSP90AB1,LRP1,MEF2C,PLCG1,PLXNA2,MAPK3,VEGFA,KLF7,BRSK2,RANBP9,DNM1L,RAB10,AUTS2,SEMA4C,ZSWIM6,TCTN1
9_Member	GO Biological Processes	GO:0010975	regulation of neuron projection development	-4.0122	-1.52356	18/497	102,466,1141,1398,2011,2033,4035,4208,4343,4690,5362,7422,8578,9024,10059,54606,54910,57688	ADAM10,ATF1,CHRNB2,CRK,MARK2,EP300,LRP1,MEF2C,MOV10,NCK1,PLXNA2,VEGFA,SCARF1,BRSK2,DNM1L,DDX56,SEMA4C,ZSWIM6
9_Member	GO Biological Processes	GO:0010720	positive regulation of cell development	-3.96653	-1.50074	19/547	466,1398,2011,2033,2260,4035,4092,4124,4208,4681,4690,4739,5362,6925,7422,8578,10038,10059,54606	ATF1,CRK,MARK2,EP300,FGFR1,LRP1,SMAD7,MAN2A1,MEF2C,NBL1,NCK1,NEDD9,PLXNA2,TCF4,VEGFA,SCARF1,PARP2,DNM1L,DDX56
9_Member	GO Biological Processes	GO:0007409	axonogenesis	-3.92499	-1.48555	17/460	1141,1385,2011,3326,4035,5335,5362,5595,7422,8609,9024,10048,10890,26053,54910,57688,79600	CHRNB2,CREB1,MARK2,HSP90AB1,LRP1,PLCG1,PLXNA2,MAPK3,VEGFA,KLF7,BRSK2,RANBP9,RAB10,AUTS2,SEMA4C,ZSWIM6,TCTN1
9_Member	GO Biological Processes	GO:0061564	axon development	-3.90442	-1.4768	18/507	1141,1385,2011,3326,4035,5335,5362,5595,7422,8578,8609,9024,10048,10890,26053,54910,57688,79600	CHRNB2,CREB1,MARK2,HSP90AB1,LRP1,PLCG1,PLXNA2,MAPK3,VEGFA,SCARF1,KLF7,BRSK2,RANBP9,RAB10,AUTS2,SEMA4C,ZSWIM6,TCTN1
9_Member	GO Biological Processes	GO:0045666	positive regulation of neuron differentiation	-3.49212	-1.26795	14/365	466,2011,2033,2260,4035,4208,4681,4690,5362,6925,7422,8578,10059,54606	ATF1,MARK2,EP300,FGFR1,LRP1,MEF2C,NBL1,NCK1,PLXNA2,TCF4,VEGFA,SCARF1,DNM1L,DDX56
9_Member	GO Biological Processes	GO:0010769	regulation of cell morphogenesis involved in differentiation	-3.231	-1.10866	12/300	102,1141,1398,2011,4035,4739,5362,7422,9024,10059,54910,57688	ADAM10,CHRNB2,CRK,MARK2,LRP1,NEDD9,PLXNA2,VEGFA,BRSK2,DNM1L,SEMA4C,ZSWIM6
9_Member	GO Biological Processes	GO:0050769	positive regulation of neurogenesis	-2.93497	-0.988801	15/464	466,2011,2033,2260,4035,4124,4208,4681,4690,5362,6925,7422,8578,10059,54606	ATF1,MARK2,EP300,FGFR1,LRP1,MAN2A1,MEF2C,NBL1,NCK1,PLXNA2,TCF4,VEGFA,SCARF1,DNM1L,DDX56
9_Member	GO Biological Processes	GO:0031346	positive regulation of cell projection organization	-2.80994	-0.913148	13/382	466,2011,2033,4035,4690,5027,5362,7422,8578,10059,26053,51762,54606	ATF1,MARK2,EP300,LRP1,NCK1,P2RX7,PLXNA2,VEGFA,SCARF1,DNM1L,AUTS2,RAB8B,DDX56
9_Member	GO Biological Processes	GO:0022604	regulation of cell morphogenesis	-2.73882	-0.879257	15/486	102,1141,1398,2011,4035,4343,4739,5362,7422,9024,10059,11151,51177,54910,57688	ADAM10,CHRNB2,CRK,MARK2,LRP1,MOV10,NEDD9,PLXNA2,VEGFA,BRSK2,DNM1L,CORO1A,PLEKHO1,SEMA4C,ZSWIM6
9_Member	GO Biological Processes	GO:0010976	positive regulation of neuron projection development	-2.45	-0.721874	10/278	466,2011,2033,4035,4690,5362,7422,8578,10059,54606	ATF1,MARK2,EP300,LRP1,NCK1,PLXNA2,VEGFA,SCARF1,DNM1L,DDX56
9_Member	GO Biological Processes	GO:0051962	positive regulation of nervous system development	-2.41624	-0.696865	15/526	466,2011,2033,2260,4035,4124,4208,4681,4690,5362,6925,7422,8578,10059,54606	ATF1,MARK2,EP300,FGFR1,LRP1,MAN2A1,MEF2C,NBL1,NCK1,PLXNA2,TCF4,VEGFA,SCARF1,DNM1L,DDX56
9_Member	GO Biological Processes	GO:0050770	regulation of axonogenesis	-2.12507	-0.522926	7/173	2011,4035,5362,7422,9024,54910,57688	MARK2,LRP1,PLXNA2,VEGFA,BRSK2,SEMA4C,ZSWIM6
9_Member	GO Biological Processes	GO:0060322	head development	-2.01973	-0.472755	18/751	463,473,1141,1152,1385,1398,1500,2016,2033,4035,5362,5595,7531,10000,29123,54910,57688,79600	ZFHX3,RERE,CHRNB2,CKB,CREB1,CRK,CTNND1,EMX1,EP300,LRP1,PLXNA2,MAPK3,YWHAE,AKT3,ANKRD11,SEMA4C,ZSWIM6,TCTN1
10_Summary	GO Biological Processes	GO:0016570	histone modification	-5.08759	-2.05368	19/452	2033,3276,4591,5253,5595,6314,6720,7422,8520,10014,23030,26053,51780,54496,55011,55167,55904,79829,117143,8289,54815,55193,4967,25921,3550,8379,23293,26354,51434,10055,151194,4690,5027,7531,9530,9793,10059,11151,54471	EP300,PRMT1,TRIM37,PHF2,MAPK3,ATXN7,SREBF1,VEGFA,HAT1,HDAC5,KDM4B,AUTS2,KDM3B,PRMT7,PIH1D1,MSL2,KMT2E,NAA40,TADA1,ARID1A,GATAD2A,PBRM1,OGDH,ZDHHC5,IK,MAD1L1,SMG6,GNL3,ANAPC7,SAE1,METTL21A,NCK1,P2RX7,YWHAE,BAG4,CKAP5,DNM1L,CORO1A,MIEF1
10_Member	GO Biological Processes	GO:0016570	histone modification	-5.08759	-2.05368	19/452	2033,3276,4591,5253,5595,6314,6720,7422,8520,10014,23030,26053,51780,54496,55011,55167,55904,79829,117143	EP300,PRMT1,TRIM37,PHF2,MAPK3,ATXN7,SREBF1,VEGFA,HAT1,HDAC5,KDM4B,AUTS2,KDM3B,PRMT7,PIH1D1,MSL2,KMT2E,NAA40,TADA1
10_Member	GO Biological Processes	GO:0016569	covalent chromatin modification	-4.91495	-1.98844	19/465	2033,3276,4591,5253,5595,6314,6720,7422,8520,10014,23030,26053,51780,54496,55011,55167,55904,79829,117143	EP300,PRMT1,TRIM37,PHF2,MAPK3,ATXN7,SREBF1,VEGFA,HAT1,HDAC5,KDM4B,AUTS2,KDM3B,PRMT7,PIH1D1,MSL2,KMT2E,NAA40,TADA1
10_Member	Reactome Gene Sets	R-HSA-3247509	Chromatin modifying enzymes	-4.81563	-1.97626	14/274	2033,3276,5253,6314,8289,8520,23030,51780,54496,54815,55167,55193,55904,117143	EP300,PRMT1,PHF2,ATXN7,ARID1A,HAT1,KDM4B,KDM3B,PRMT7,GATAD2A,MSL2,PBRM1,KMT2E,TADA1
10_Member	Reactome Gene Sets	R-HSA-4839726	Chromatin organization	-4.81563	-1.97626	14/274	2033,3276,5253,6314,8289,8520,23030,51780,54496,54815,55167,55193,55904,117143	EP300,PRMT1,PHF2,ATXN7,ARID1A,HAT1,KDM4B,KDM3B,PRMT7,GATAD2A,MSL2,PBRM1,KMT2E,TADA1
10_Member	GO Biological Processes	GO:0016573	histone acetylation	-3.68382	-1.35533	9/156	2033,5595,8520,10014,26053,55011,55167,79829,117143	EP300,MAPK3,HAT1,HDAC5,AUTS2,PIH1D1,MSL2,NAA40,TADA1
10_Member	GO Biological Processes	GO:0043967	histone H4 acetylation	-3.60069	-1.31207	6/68	2033,8520,26053,55011,55167,79829	EP300,HAT1,AUTS2,PIH1D1,MSL2,NAA40
10_Member	GO Biological Processes	GO:0018393	internal peptidyl-lysine acetylation	-3.58172	-1.30662	9/161	2033,5595,8520,10014,26053,55011,55167,79829,117143	EP300,MAPK3,HAT1,HDAC5,AUTS2,PIH1D1,MSL2,NAA40,TADA1
10_Member	GO Biological Processes	GO:0006475	internal protein amino acid acetylation	-3.542	-1.29501	9/163	2033,5595,8520,10014,26053,55011,55167,79829,117143	EP300,MAPK3,HAT1,HDAC5,AUTS2,PIH1D1,MSL2,NAA40,TADA1
10_Member	GO Biological Processes	GO:0043543	protein acylation	-3.4518	-1.24926	11/243	2033,4967,5595,8520,10014,25921,26053,55011,55167,79829,117143	EP300,OGDH,MAPK3,HAT1,HDAC5,ZDHHC5,AUTS2,PIH1D1,MSL2,NAA40,TADA1
10_Member	GO Biological Processes	GO:0018394	peptidyl-lysine acetylation	-3.38912	-1.21022	9/171	2033,5595,8520,10014,26053,55011,55167,79829,117143	EP300,MAPK3,HAT1,HDAC5,AUTS2,PIH1D1,MSL2,NAA40,TADA1
10_Member	GO Biological Processes	GO:0033044	regulation of chromosome organization	-3.09629	-1.06883	13/355	3550,5253,5595,6720,7422,8379,10014,23293,26053,26354,51434,55011,55904	IK,PHF2,MAPK3,SREBF1,VEGFA,MAD1L1,HDAC5,SMG6,AUTS2,GNL3,ANAPC7,PIH1D1,KMT2E
10_Member	GO Biological Processes	GO:0031058	positive regulation of histone modification	-3.05211	-1.04879	6/86	5595,6720,7422,26053,55011,55904	MAPK3,SREBF1,VEGFA,AUTS2,PIH1D1,KMT2E
10_Member	GO Biological Processes	GO:0006473	protein acetylation	-2.88932	-0.962807	9/201	2033,5595,8520,10014,26053,55011,55167,79829,117143	EP300,MAPK3,HAT1,HDAC5,AUTS2,PIH1D1,MSL2,NAA40,TADA1
10_Member	GO Biological Processes	GO:1905269	positive regulation of chromatin organization	-2.71347	-0.863677	6/100	5595,6720,7422,26053,55011,55904	MAPK3,SREBF1,VEGFA,AUTS2,PIH1D1,KMT2E
10_Member	GO Biological Processes	GO:0018205	peptidyl-lysine modification	-2.68263	-0.840191	13/395	2033,5595,8520,10014,10055,26053,26354,55011,55167,55904,79829,117143,151194	EP300,MAPK3,HAT1,HDAC5,SAE1,AUTS2,GNL3,PIH1D1,MSL2,KMT2E,NAA40,TADA1,METTL21A
10_Member	GO Biological Processes	GO:2001252	positive regulation of chromosome organization	-2.63593	-0.813346	8/178	5595,6720,7422,26053,26354,51434,55011,55904	MAPK3,SREBF1,VEGFA,AUTS2,GNL3,ANAPC7,PIH1D1,KMT2E
10_Member	GO Biological Processes	GO:0031056	regulation of histone modification	-2.52355	-0.745452	7/146	5595,6720,7422,10014,26053,55011,55904	MAPK3,SREBF1,VEGFA,HDAC5,AUTS2,PIH1D1,KMT2E
10_Member	GO Biological Processes	GO:1902275	regulation of chromatin organization	-2.46236	-0.727961	8/190	5253,5595,6720,7422,10014,26053,55011,55904	PHF2,MAPK3,SREBF1,VEGFA,HDAC5,AUTS2,PIH1D1,KMT2E
10_Member	GO Biological Processes	GO:0010638	positive regulation of organelle organization	-2.43809	-0.71469	17/628	4690,5027,5595,6720,7422,7531,9530,9793,10055,10059,11151,26053,26354,51434,54471,55011,55904	NCK1,P2RX7,MAPK3,SREBF1,VEGFA,YWHAE,BAG4,CKAP5,SAE1,DNM1L,CORO1A,AUTS2,GNL3,ANAPC7,MIEF1,PIH1D1,KMT2E
10_Member	GO Biological Processes	GO:0043984	histone H4-K16 acetylation	-2.25675	-0.603436	3/28	26053,55011,55167	AUTS2,PIH1D1,MSL2
10_Member	GO Biological Processes	GO:0051569	regulation of histone H3-K4 methylation	-2.25675	-0.603436	3/28	26053,55011,55904	AUTS2,PIH1D1,KMT2E
10_Member	GO Biological Processes	GO:0035066	positive regulation of histone acetylation	-2.21346	-0.574083	3/29	5595,26053,55011	MAPK3,AUTS2,PIH1D1
10_Member	GO Biological Processes	GO:0035065	regulation of histone acetylation	-2.19723	-0.561983	4/57	5595,10014,26053,55011	MAPK3,HDAC5,AUTS2,PIH1D1
10_Member	GO Biological Processes	GO:2000758	positive regulation of peptidyl-lysine acetylation	-2.01986	-0.472755	3/34	5595,26053,55011	MAPK3,AUTS2,PIH1D1
11_Summary	GO Biological Processes	GO:0051640	organelle localization	-4.98981	-2.04383	25/725	488,2011,4292,5119,5362,5873,7531,8379,8729,8943,9024,9793,10059,10121,10806,10890,10959,11311,23233,23277,27077,27095,51762,79600,84364,403,4690,5027,8558,9530,26000,26053,27352,28981,51763,64786,196383,282809,1385,3313,4208,51684	ATP2A2,MARK2,MLH1,CHMP1A,PLXNA2,RAB27A,YWHAE,MAD1L1,GBF1,AP3D1,BRSK2,CKAP5,DNM1L,ACTR1A,SDCCAG8,RAB10,TMED2,VPS45,EXOC6B,CLUH,B9D1,TRAPPC3,RAB8B,TCTN1,ARFGAP2,ARL3,NCK1,P2RX7,CDK10,BAG4,TBC1D10B,AUTS2,SGSM3,IFT81,INPP5K,TBC1D15,RILPL2,POC1B,CREB1,HSPA9,MEF2C,SUFU
11_Member	GO Biological Processes	GO:0051640	organelle localization	-4.98981	-2.04383	25/725	488,2011,4292,5119,5362,5873,7531,8379,8729,8943,9024,9793,10059,10121,10806,10890,10959,11311,23233,23277,27077,27095,51762,79600,84364	ATP2A2,MARK2,MLH1,CHMP1A,PLXNA2,RAB27A,YWHAE,MAD1L1,GBF1,AP3D1,BRSK2,CKAP5,DNM1L,ACTR1A,SDCCAG8,RAB10,TMED2,VPS45,EXOC6B,CLUH,B9D1,TRAPPC3,RAB8B,TCTN1,ARFGAP2
11_Member	GO Biological Processes	GO:0140056	organelle localization by membrane tethering	-4.05977	-1.55315	10/172	7531,9793,10121,10806,10890,11311,23233,27077,51762,79600	YWHAE,CKAP5,ACTR1A,SDCCAG8,RAB10,VPS45,EXOC6B,B9D1,RAB8B,TCTN1
11_Member	GO Biological Processes	GO:0022406	membrane docking	-3.8768	-1.46413	10/181	7531,9793,10121,10806,10890,11311,23233,27077,51762,79600	YWHAE,CKAP5,ACTR1A,SDCCAG8,RAB10,VPS45,EXOC6B,B9D1,RAB8B,TCTN1
11_Member	GO Biological Processes	GO:0120031	plasma membrane bounded cell projection assembly	-3.75402	-1.40046	20/616	403,4690,5027,7531,8558,9530,9793,10121,10806,26000,26053,27077,27352,28981,51762,51763,64786,79600,196383,282809	ARL3,NCK1,P2RX7,YWHAE,CDK10,BAG4,CKAP5,ACTR1A,SDCCAG8,TBC1D10B,AUTS2,B9D1,SGSM3,IFT81,RAB8B,INPP5K,TBC1D15,TCTN1,RILPL2,POC1B
11_Member	GO Biological Processes	GO:0030031	cell projection assembly	-3.62683	-1.32125	20/630	403,4690,5027,7531,8558,9530,9793,10121,10806,26000,26053,27077,27352,28981,51762,51763,64786,79600,196383,282809	ARL3,NCK1,P2RX7,YWHAE,CDK10,BAG4,CKAP5,ACTR1A,SDCCAG8,TBC1D10B,AUTS2,B9D1,SGSM3,IFT81,RAB8B,INPP5K,TBC1D15,TCTN1,RILPL2,POC1B
11_Member	GO Biological Processes	GO:0060271	cilium assembly	-3.42801	-1.24039	15/415	403,7531,8558,9793,10121,10806,26000,27077,27352,28981,51762,64786,79600,196383,282809	ARL3,YWHAE,CDK10,CKAP5,ACTR1A,SDCCAG8,TBC1D10B,B9D1,SGSM3,IFT81,RAB8B,TBC1D15,TCTN1,RILPL2,POC1B
11_Member	Reactome Gene Sets	R-HSA-1852241	Organelle biogenesis and maintenance	-3.28242	-1.13938	12/296	403,1385,3313,4208,7531,8729,9793,10121,10806,27077,28981,79600	ARL3,CREB1,HSPA9,MEF2C,YWHAE,GBF1,CKAP5,ACTR1A,SDCCAG8,B9D1,IFT81,TCTN1
11_Member	GO Biological Processes	GO:0044782	cilium organization	-3.20647	-1.09812	15/436	403,7531,8558,9793,10121,10806,26000,27077,27352,28981,51762,64786,79600,196383,282809	ARL3,YWHAE,CDK10,CKAP5,ACTR1A,SDCCAG8,TBC1D10B,B9D1,SGSM3,IFT81,RAB8B,TBC1D15,TCTN1,RILPL2,POC1B
11_Member	Reactome Gene Sets	R-HSA-5617833	Cilium Assembly	-2.88932	-0.962807	9/201	403,7531,8729,9793,10121,10806,27077,28981,79600	ARL3,YWHAE,GBF1,CKAP5,ACTR1A,SDCCAG8,B9D1,IFT81,TCTN1
11_Member	GO Biological Processes	GO:0097711	ciliary basal body-plasma membrane docking	-2.82736	-0.916637	6/95	7531,9793,10121,10806,27077,79600	YWHAE,CKAP5,ACTR1A,SDCCAG8,B9D1,TCTN1
11_Member	Reactome Gene Sets	R-HSA-5620912	Anchoring of the basal body to the plasma membrane	-2.75816	-0.88916	6/98	7531,9793,10121,10806,27077,79600	YWHAE,CKAP5,ACTR1A,SDCCAG8,B9D1,TCTN1
11_Member	WikiPathways	WP4803	Ciliopathies	-2.01051	-0.468211	7/182	403,10806,27077,28981,51684,79600,282809	ARL3,SDCCAG8,B9D1,IFT81,SUFU,TCTN1,POC1B
12_Summary	GO Biological Processes	GO:0016050	vesicle organization	-4.98673	-2.04383	16/339	1182,1385,5119,5873,8729,8943,9839,10564,10959,11151,27095,51762,55654,84364,137492,200576,488,5027,5520,5595,10059,10890,51308,54808,11311,22905,26056,51699	CLCN3,CREB1,CHMP1A,RAB27A,GBF1,AP3D1,ZEB2,ARFGEF2,TMED2,CORO1A,TRAPPC3,RAB8B,TMEM127,ARFGAP2,VPS37A,PIKFYVE,ATP2A2,P2RX7,PPP2R2A,MAPK3,DNM1L,RAB10,REEP2,DYM,VPS45,EPN2,RAB11FIP5,VPS29
12_Member	GO Biological Processes	GO:0016050	vesicle organization	-4.98673	-2.04383	16/339	1182,1385,5119,5873,8729,8943,9839,10564,10959,11151,27095,51762,55654,84364,137492,200576	CLCN3,CREB1,CHMP1A,RAB27A,GBF1,AP3D1,ZEB2,ARFGEF2,TMED2,CORO1A,TRAPPC3,RAB8B,TMEM127,ARFGAP2,VPS37A,PIKFYVE
12_Member	GO Biological Processes	GO:0010256	endomembrane system organization	-4.22609	-1.62684	18/478	488,1182,1385,5027,5119,5520,5595,5873,8729,8943,10059,10564,10890,10959,51308,54808,55654,137492	ATP2A2,CLCN3,CREB1,P2RX7,CHMP1A,PPP2R2A,MAPK3,RAB27A,GBF1,AP3D1,DNM1L,ARFGEF2,RAB10,TMED2,REEP2,DYM,TMEM127,VPS37A
12_Member	GO Biological Processes	GO:0007032	endosome organization	-3.21841	-1.10357	6/80	1182,5119,5873,10564,55654,137492	CLCN3,CHMP1A,RAB27A,ARFGEF2,TMEM127,VPS37A
12_Member	KEGG Pathway	ko04144	Endocytosis	-2.65784	-0.826298	10/260	5119,8729,10564,10890,11311,22905,26056,51699,84364,137492	CHMP1A,GBF1,ARFGEF2,RAB10,VPS45,EPN2,RAB11FIP5,VPS29,ARFGAP2,VPS37A
12_Member	KEGG Pathway	hsa04144	Endocytosis	-2.52847	-0.745778	10/271	5119,8729,10564,10890,11311,22905,26056,51699,84364,137492	CHMP1A,GBF1,ARFGEF2,RAB10,VPS45,EPN2,RAB11FIP5,VPS29,ARFGAP2,VPS37A
12_Member	GO Biological Processes	GO:0036257	multivesicular body organization	-2.13176	-0.525926	3/31	5119,5873,137492	CHMP1A,RAB27A,VPS37A
13_Summary	Reactome Gene Sets	R-HSA-157118	Signaling by NOTCH	-4.85575	-1.97718	13/236	102,488,861,1385,2033,4343,5045,5685,7090,9978,10014,10959,83464,2011,466,571,2355,2956,4092,7422,4690	ADAM10,ATP2A2,RUNX1,CREB1,EP300,MOV10,FURIN,PSMA4,TLE3,RBX1,HDAC5,TMED2,APH1B,MARK2,ATF1,BACH1,FOSL2,MSH6,SMAD7,VEGFA,NCK1
13_Member	Reactome Gene Sets	R-HSA-157118	Signaling by NOTCH	-4.85575	-1.97718	13/236	102,488,861,1385,2033,4343,5045,5685,7090,9978,10014,10959,83464	ADAM10,ATP2A2,RUNX1,CREB1,EP300,MOV10,FURIN,PSMA4,TLE3,RBX1,HDAC5,TMED2,APH1B
13_Member	Reactome Gene Sets	R-HSA-1980143	Signaling by NOTCH1	-3.40035	-1.21565	6/74	102,2033,7090,9978,10014,83464	ADAM10,EP300,TLE3,RBX1,HDAC5,APH1B
13_Member	Reactome Gene Sets	R-HSA-1980145	Signaling by NOTCH2	-3.07648	-1.05706	4/33	102,1385,2033,83464	ADAM10,CREB1,EP300,APH1B
13_Member	Reactome Gene Sets	R-HSA-2644602	Signaling by NOTCH1 PEST Domain Mutants in Cancer	-3.0356	-1.04879	5/58	102,2033,9978,10014,83464	ADAM10,EP300,RBX1,HDAC5,APH1B
13_Member	Reactome Gene Sets	R-HSA-2644603	Signaling by NOTCH1 in Cancer	-3.0356	-1.04879	5/58	102,2033,9978,10014,83464	ADAM10,EP300,RBX1,HDAC5,APH1B
13_Member	Reactome Gene Sets	R-HSA-2644606	Constitutive Signaling by NOTCH1 PEST Domain Mutants	-3.0356	-1.04879	5/58	102,2033,9978,10014,83464	ADAM10,EP300,RBX1,HDAC5,APH1B
13_Member	Reactome Gene Sets	R-HSA-2894858	Signaling by NOTCH1 HD+PEST Domain Mutants in Cancer	-3.0356	-1.04879	5/58	102,2033,9978,10014,83464	ADAM10,EP300,RBX1,HDAC5,APH1B
13_Member	Reactome Gene Sets	R-HSA-2894862	Constitutive Signaling by NOTCH1 HD+PEST Domain Mutants	-3.0356	-1.04879	5/58	102,2033,9978,10014,83464	ADAM10,EP300,RBX1,HDAC5,APH1B
13_Member	Canonical Pathways	M17	PID NOTCH PATHWAY	-3.00171	-1.02585	5/59	102,2011,2033,5045,83464	ADAM10,MARK2,EP300,FURIN,APH1B
13_Member	WikiPathways	WP1984	Integrated Breast Cancer Pathway	-2.98055	-1.01067	8/157	466,571,1385,2033,2355,2956,4092,7422	ATF1,BACH1,CREB1,EP300,FOSL2,MSH6,SMAD7,VEGFA
13_Member	GO Biological Processes	GO:0043618	regulation of transcription from RNA polymerase II promoter in response to stress	-2.52526	-0.745452	6/109	571,2033,4690,5685,7422,9978	BACH1,EP300,NCK1,PSMA4,VEGFA,RBX1
13_Member	GO Biological Processes	GO:0061418	regulation of transcription from RNA polymerase II promoter in response to hypoxia	-2.48751	-0.732779	5/77	571,2033,5685,7422,9978	BACH1,EP300,PSMA4,VEGFA,RBX1
13_Member	Reactome Gene Sets	R-HSA-2122947	NOTCH1 Intracellular Domain Regulates Transcription	-2.46534	-0.727961	4/48	2033,7090,9978,10014	EP300,TLE3,RBX1,HDAC5
13_Member	GO Biological Processes	GO:0043620	regulation of DNA-templated transcription in response to stress	-2.4103	-0.696865	6/115	571,2033,4690,5685,7422,9978	BACH1,EP300,NCK1,PSMA4,VEGFA,RBX1
13_Member	Reactome Gene Sets	R-HSA-9013694	Signaling by NOTCH4	-2.37002	-0.670151	5/82	102,2033,5685,9978,83464	ADAM10,EP300,PSMA4,RBX1,APH1B
13_Member	WikiPathways	WP4241	Type 2 papillary renal cell carcinoma	-2.01986	-0.472755	3/34	2033,7422,9978	EP300,VEGFA,RBX1
14_Summary	GO Biological Processes	GO:0090087	regulation of peptide transport	-4.8437	-1.97718	21/557	665,2029,2621,3326,4035,6720,7531,8609,9024,9530,10055,10059,10204,10307,26056,51684,51762,51763,54471,55691,415116,1050,2011,2033,3313,3329,4124,4695,4700,6687,10000,10063,10953,23277,102,8729,25921,26354,81603,488,5595,51308,91689,94097,118980	BNIP3L,ENSA,GAS6,HSP90AB1,LRP1,SREBF1,YWHAE,KLF7,BRSK2,BAG4,SAE1,DNM1L,NUTF2,APBB3,RAB11FIP5,SUFU,RAB8B,INPP5K,MIEF1,FRMD4A,PIM3,CEBPA,MARK2,EP300,HSPA9,HSPD1,MAN2A1,NDUFA2,NDUFA6,SPG7,AKT3,COX17,TOMM34,CLUH,ADAM10,GBF1,ZDHHC5,GNL3,TRIM8,ATP2A2,MAPK3,REEP2,SMDT1,SFXN5,SFXN2
14_Member	GO Biological Processes	GO:0090087	regulation of peptide transport	-4.8437	-1.97718	21/557	665,2029,2621,3326,4035,6720,7531,8609,9024,9530,10055,10059,10204,10307,26056,51684,51762,51763,54471,55691,415116	BNIP3L,ENSA,GAS6,HSP90AB1,LRP1,SREBF1,YWHAE,KLF7,BRSK2,BAG4,SAE1,DNM1L,NUTF2,APBB3,RAB11FIP5,SUFU,RAB8B,INPP5K,MIEF1,FRMD4A,PIM3
14_Member	GO Biological Processes	GO:0051223	regulation of protein transport	-4.69216	-1.90385	20/526	665,2029,2621,3326,4035,6720,7531,8609,9024,9530,10055,10059,10204,10307,26056,51684,51763,54471,55691,415116	BNIP3L,ENSA,GAS6,HSP90AB1,LRP1,SREBF1,YWHAE,KLF7,BRSK2,BAG4,SAE1,DNM1L,NUTF2,APBB3,RAB11FIP5,SUFU,INPP5K,MIEF1,FRMD4A,PIM3
14_Member	GO Biological Processes	GO:0007005	mitochondrion organization	-4.40863	-1.75396	20/551	665,1050,2011,2033,3313,3329,4124,4695,4700,6687,6720,7531,9530,10000,10055,10059,10063,10953,23277,54471	BNIP3L,CEBPA,MARK2,EP300,HSPA9,HSPD1,MAN2A1,NDUFA2,NDUFA6,SPG7,SREBF1,YWHAE,BAG4,AKT3,SAE1,DNM1L,COX17,TOMM34,CLUH,MIEF1
14_Member	GO Biological Processes	GO:0033157	regulation of intracellular protein transport	-4.2609	-1.64338	12/232	665,2621,3326,6720,7531,9024,9530,10055,10204,51684,51763,54471	BNIP3L,GAS6,HSP90AB1,SREBF1,YWHAE,BRSK2,BAG4,SAE1,NUTF2,SUFU,INPP5K,MIEF1
14_Member	GO Biological Processes	GO:0070201	regulation of establishment of protein localization	-4.17447	-1.61593	20/573	665,2029,2621,3326,4035,6720,7531,8609,9024,9530,10055,10059,10204,10307,26056,51684,51763,54471,55691,415116	BNIP3L,ENSA,GAS6,HSP90AB1,LRP1,SREBF1,YWHAE,KLF7,BRSK2,BAG4,SAE1,DNM1L,NUTF2,APBB3,RAB11FIP5,SUFU,INPP5K,MIEF1,FRMD4A,PIM3
14_Member	GO Biological Processes	GO:1903827	regulation of cellular protein localization	-3.98712	-1.51548	19/545	102,665,2621,3326,4035,6720,7531,8729,9024,9530,10055,10204,25921,26056,26354,51684,51763,54471,81603	ADAM10,BNIP3L,GAS6,HSP90AB1,LRP1,SREBF1,YWHAE,GBF1,BRSK2,BAG4,SAE1,NUTF2,ZDHHC5,RAB11FIP5,GNL3,SUFU,INPP5K,MIEF1,TRIM8
14_Member	GO Biological Processes	GO:0032386	regulation of intracellular transport	-3.86492	-1.46413	16/421	488,665,2621,3326,5595,6720,7531,9024,9530,10055,10059,10204,51308,51684,51763,54471	ATP2A2,BNIP3L,GAS6,HSP90AB1,MAPK3,SREBF1,YWHAE,BRSK2,BAG4,SAE1,DNM1L,NUTF2,REEP2,SUFU,INPP5K,MIEF1
14_Member	GO Biological Processes	GO:0070585	protein localization to mitochondrion	-3.18593	-1.09338	8/146	665,3329,6720,7531,9530,10055,10059,10953	BNIP3L,HSPD1,SREBF1,YWHAE,BAG4,SAE1,DNM1L,TOMM34
14_Member	GO Biological Processes	GO:1903533	regulation of protein targeting	-3.16135	-1.085	6/82	665,6720,9530,10055,51763,54471	BNIP3L,SREBF1,BAG4,SAE1,INPP5K,MIEF1
14_Member	GO Biological Processes	GO:0006839	mitochondrial transport	-3.05872	-1.05109	11/271	665,3329,6687,6720,7531,9530,10055,10953,91689,94097,118980	BNIP3L,HSPD1,SPG7,SREBF1,YWHAE,BAG4,SAE1,TOMM34,SMDT1,SFXN5,SFXN2
14_Member	GO Biological Processes	GO:0006626	protein targeting to mitochondrion	-2.71347	-0.863677	6/100	665,3329,6720,9530,10055,10953	BNIP3L,HSPD1,SREBF1,BAG4,SAE1,TOMM34
14_Member	GO Biological Processes	GO:0072655	establishment of protein localization to mitochondrion	-2.59087	-0.788092	7/142	665,3329,6720,7531,9530,10055,10953	BNIP3L,HSPD1,SREBF1,YWHAE,BAG4,SAE1,TOMM34
14_Member	GO Biological Processes	GO:1903747	regulation of establishment of protein localization to mitochondrion	-2.58839	-0.787852	5/73	665,6720,7531,9530,10055	BNIP3L,SREBF1,YWHAE,BAG4,SAE1
14_Member	GO Biological Processes	GO:1903214	regulation of protein targeting to mitochondrion	-2.5681	-0.775689	4/45	665,6720,9530,10055	BNIP3L,SREBF1,BAG4,SAE1
14_Member	GO Biological Processes	GO:0010821	regulation of mitochondrion organization	-2.49024	-0.732779	8/188	665,2033,6720,7531,9530,10055,10059,54471	BNIP3L,EP300,SREBF1,YWHAE,BAG4,SAE1,DNM1L,MIEF1
14_Member	GO Biological Processes	GO:0051222	positive regulation of protein transport	-2.29115	-0.619912	10/293	2621,3326,4035,7531,10055,10059,10204,10307,54471,55691	GAS6,HSP90AB1,LRP1,YWHAE,SAE1,DNM1L,NUTF2,APBB3,MIEF1,FRMD4A
15_Summary	Reactome Gene Sets	R-HSA-8953854	Metabolism of RNA	-4.57415	-1.85817	23/673	103,2107,2967,4809,5094,5520,5685,6137,6205,10262,10907,11066,23293,23451,23521,26354,27257,55802,80145,90459,115708,129450,221078,4292,4343,22868,2033,4967,5027,5151	ADAR,ETF1,GTF2H3,SNU13,PCBP2,PPP2R2A,PSMA4,RPL13,RPS11,SF3B4,TXNL4A,SNRNP35,SMG6,SF3B1,RPL13A,GNL3,LSM1,DCP1A,THOC7,ERI1,TRMT61A,TYW5,NSUN6,MLH1,MOV10,FASTKD2,EP300,OGDH,P2RX7,PDE8A
15_Member	Reactome Gene Sets	R-HSA-8953854	Metabolism of RNA	-4.57415	-1.85817	23/673	103,2107,2967,4809,5094,5520,5685,6137,6205,10262,10907,11066,23293,23451,23521,26354,27257,55802,80145,90459,115708,129450,221078	ADAR,ETF1,GTF2H3,SNU13,PCBP2,PPP2R2A,PSMA4,RPL13,RPS11,SF3B4,TXNL4A,SNRNP35,SMG6,SF3B1,RPL13A,GNL3,LSM1,DCP1A,THOC7,ERI1,TRMT61A,TYW5,NSUN6
15_Member	GO Biological Processes	GO:0000956	nuclear-transcribed mRNA catabolic process	-3.35872	-1.1886	10/210	2107,4292,5520,6137,6205,23293,23521,27257,55802,90459	ETF1,MLH1,PPP2R2A,RPL13,RPS11,SMG6,RPL13A,LSM1,DCP1A,ERI1
15_Member	Reactome Gene Sets	R-HSA-927802	Nonsense-Mediated Decay (NMD)	-3.11939	-1.07053	7/115	2107,5520,6137,6205,23293,23521,55802	ETF1,PPP2R2A,RPL13,RPS11,SMG6,RPL13A,DCP1A
15_Member	Reactome Gene Sets	R-HSA-975957	Nonsense Mediated Decay (NMD) enhanced by the Exon Junction Complex (EJC)	-3.11939	-1.07053	7/115	2107,5520,6137,6205,23293,23521,55802	ETF1,PPP2R2A,RPL13,RPS11,SMG6,RPL13A,DCP1A
15_Member	GO Biological Processes	GO:0000184	nuclear-transcribed mRNA catabolic process, nonsense-mediated decay	-3.01037	-1.03089	7/120	2107,5520,6137,6205,23293,23521,55802	ETF1,PPP2R2A,RPL13,RPS11,SMG6,RPL13A,DCP1A
15_Member	GO Biological Processes	GO:0006402	mRNA catabolic process	-2.85043	-0.930304	13/378	2107,4292,4343,5520,5685,6137,6205,22868,23293,23521,27257,55802,90459	ETF1,MLH1,MOV10,PPP2R2A,PSMA4,RPL13,RPS11,FASTKD2,SMG6,RPL13A,LSM1,DCP1A,ERI1
15_Member	GO Biological Processes	GO:0006401	RNA catabolic process	-2.48119	-0.728101	13/417	2107,4292,4343,5520,5685,6137,6205,22868,23293,23521,27257,55802,90459	ETF1,MLH1,MOV10,PPP2R2A,PSMA4,RPL13,RPS11,FASTKD2,SMG6,RPL13A,LSM1,DCP1A,ERI1
15_Member	GO Biological Processes	GO:0034655	nucleobase-containing compound catabolic process	-2.1586	-0.540293	17/671	2033,2107,4292,4343,4967,5027,5151,5520,5685,6137,6205,22868,23293,23521,27257,55802,90459	EP300,ETF1,MLH1,MOV10,OGDH,P2RX7,PDE8A,PPP2R2A,PSMA4,RPL13,RPS11,FASTKD2,SMG6,RPL13A,LSM1,DCP1A,ERI1
16_Summary	Reactome Gene Sets	R-HSA-5653656	Vesicle-mediated transport	-4.57415	-1.85817	23/673	3831,4035,4124,4481,5286,5873,7531,8578,8729,10000,10121,10890,10959,11311,22905,23046,26000,27095,51762,57186,64786,84364,137492,5685,8943,23457,200576	KLC1,LRP1,MAN2A1,MSR1,PIK3C2A,RAB27A,YWHAE,SCARF1,GBF1,AKT3,ACTR1A,RAB10,TMED2,VPS45,EPN2,KIF21B,TBC1D10B,TRAPPC3,RAB8B,RALGAPA2,TBC1D15,ARFGAP2,VPS37A,PSMA4,AP3D1,ABCB9,PIKFYVE
16_Member	Reactome Gene Sets	R-HSA-5653656	Vesicle-mediated transport	-4.57415	-1.85817	23/673	3831,4035,4124,4481,5286,5873,7531,8578,8729,10000,10121,10890,10959,11311,22905,23046,26000,27095,51762,57186,64786,84364,137492	KLC1,LRP1,MAN2A1,MSR1,PIK3C2A,RAB27A,YWHAE,SCARF1,GBF1,AKT3,ACTR1A,RAB10,TMED2,VPS45,EPN2,KIF21B,TBC1D10B,TRAPPC3,RAB8B,RALGAPA2,TBC1D15,ARFGAP2,VPS37A
16_Member	Reactome Gene Sets	R-HSA-9007101	Rab regulation of trafficking	-3.6624	-1.34592	8/124	5873,7531,10000,10890,26000,27095,51762,64786	RAB27A,YWHAE,AKT3,RAB10,TBC1D10B,TRAPPC3,RAB8B,TBC1D15
16_Member	Reactome Gene Sets	R-HSA-199991	Membrane Trafficking	-3.5913	-1.31207	20/634	3831,4124,5286,5873,7531,8729,10000,10121,10890,10959,11311,22905,23046,26000,27095,51762,57186,64786,84364,137492	KLC1,MAN2A1,PIK3C2A,RAB27A,YWHAE,GBF1,AKT3,ACTR1A,RAB10,TMED2,VPS45,EPN2,KIF21B,TBC1D10B,TRAPPC3,RAB8B,RALGAPA2,TBC1D15,ARFGAP2,VPS37A
16_Member	Reactome Gene Sets	R-HSA-8876198	RAB GEFs exchange GTP for GDP on RABs	-2.94885	-0.996314	6/90	5873,7531,10000,10890,27095,51762	RAB27A,YWHAE,AKT3,RAB10,TRAPPC3,RAB8B
16_Member	GO Biological Processes	GO:0019882	antigen processing and presentation	-2.44386	-0.718441	9/234	3831,5685,5873,8943,10121,10890,23457,51762,200576	KLC1,PSMA4,RAB27A,AP3D1,ACTR1A,RAB10,ABCB9,RAB8B,PIKFYVE
17_Summary	GO Biological Processes	GO:0070849	response to epidermal growth factor	-4.56465	-1.85817	6/46	5151,5335,5595,9530,51763,54206	PDE8A,PLCG1,MAPK3,BAG4,INPP5K,ERRFI1
17_Member	GO Biological Processes	GO:0070849	response to epidermal growth factor	-4.56465	-1.85817	6/46	5151,5335,5595,9530,51763,54206	PDE8A,PLCG1,MAPK3,BAG4,INPP5K,ERRFI1
17_Member	GO Biological Processes	GO:0071364	cellular response to epidermal growth factor stimulus	-3.69358	-1.35533	5/42	5151,5335,9530,51763,54206	PDE8A,PLCG1,BAG4,INPP5K,ERRFI1
18_Summary	KEGG Pathway	ko00562	Inositol phosphate metabolism	-4.42677	-1.75396	7/71	3635,5286,5330,5335,9110,51763,200576,8525,3990,9663,23659,56910,57605,6720,3417,10654,2033,5096,10728,26031,55856,84320,84869,219541,1385,1152,4967,5027,7086	INPP5D,PIK3C2A,PLCB2,PLCG1,MTMR4,INPP5K,PIKFYVE,DGKZ,LIPC,LPIN2,PLA2G15,STARD7,PITPNM2,SREBF1,IDH1,PMVK,EP300,PCCB,PTGES3,OSBPL3,ACOT13,ACBD6,CBR4,MED19,CREB1,CKB,OGDH,P2RX7,TKT
18_Member	KEGG Pathway	ko00562	Inositol phosphate metabolism	-4.42677	-1.75396	7/71	3635,5286,5330,5335,9110,51763,200576	INPP5D,PIK3C2A,PLCB2,PLCG1,MTMR4,INPP5K,PIKFYVE
18_Member	KEGG Pathway	ko04070	Phosphatidylinositol signaling system	-4.41325	-1.75396	8/97	3635,5286,5330,5335,8525,9110,51763,200576	INPP5D,PIK3C2A,PLCB2,PLCG1,DGKZ,MTMR4,INPP5K,PIKFYVE
18_Member	WikiPathways	WP4971	Phosphoinositides metabolism	-4.40478	-1.75396	6/49	3635,5286,5330,5335,9110,200576	INPP5D,PIK3C2A,PLCB2,PLCG1,MTMR4,PIKFYVE
18_Member	KEGG Pathway	hsa04070	Phosphatidylinositol signaling system	-4.22619	-1.62684	8/103	3635,5286,5330,5335,8525,9110,51763,200576	INPP5D,PIK3C2A,PLCB2,PLCG1,DGKZ,MTMR4,INPP5K,PIKFYVE
18_Member	KEGG Pathway	hsa00562	Inositol phosphate metabolism	-4.1983	-1.62575	7/77	3635,5286,5330,5335,9110,51763,200576	INPP5D,PIK3C2A,PLCB2,PLCG1,MTMR4,INPP5K,PIKFYVE
18_Member	Reactome Gene Sets	R-HSA-1660517	Synthesis of PIPs at the late endosome membrane	-3.48393	-1.26795	3/11	5286,9110,200576	PIK3C2A,MTMR4,PIKFYVE
18_Member	GO Biological Processes	GO:0006650	glycerophospholipid metabolic process	-3.17581	-1.09209	13/348	3635,3990,5286,5330,5335,8525,9110,9663,23659,51763,56910,57605,200576	INPP5D,LIPC,PIK3C2A,PLCB2,PLCG1,DGKZ,MTMR4,LPIN2,PLA2G15,INPP5K,STARD7,PITPNM2,PIKFYVE
18_Member	GO Biological Processes	GO:0045017	glycerolipid biosynthetic process	-3.09811	-1.06883	11/268	3635,5286,6720,8525,9110,9663,23659,51763,56910,57605,200576	INPP5D,PIK3C2A,SREBF1,DGKZ,MTMR4,LPIN2,PLA2G15,INPP5K,STARD7,PITPNM2,PIKFYVE
18_Member	GO Biological Processes	GO:0008654	phospholipid biosynthetic process	-3.05872	-1.05109	11/271	3417,3635,5286,8525,9110,9663,10654,51763,56910,57605,200576	IDH1,INPP5D,PIK3C2A,DGKZ,MTMR4,LPIN2,PMVK,INPP5K,STARD7,PITPNM2,PIKFYVE
18_Member	GO Biological Processes	GO:0006644	phospholipid metabolic process	-2.991	-1.01694	15/458	3417,3635,3990,5286,5330,5335,8525,9110,9663,10654,23659,51763,56910,57605,200576	IDH1,INPP5D,LIPC,PIK3C2A,PLCB2,PLCG1,DGKZ,MTMR4,LPIN2,PMVK,PLA2G15,INPP5K,STARD7,PITPNM2,PIKFYVE
18_Member	Reactome Gene Sets	R-HSA-1660516	Synthesis of PIPs at the early endosome membrane	-2.9741	-1.01067	3/16	5286,9110,200576	PIK3C2A,MTMR4,PIKFYVE
18_Member	GO Biological Processes	GO:0046486	glycerolipid metabolic process	-2.75758	-0.88916	14/435	3635,3990,5286,5330,5335,6720,8525,9110,9663,23659,51763,56910,57605,200576	INPP5D,LIPC,PIK3C2A,PLCB2,PLCG1,SREBF1,DGKZ,MTMR4,LPIN2,PLA2G15,INPP5K,STARD7,PITPNM2,PIKFYVE
18_Member	Reactome Gene Sets	R-HSA-1483257	Phospholipid metabolism	-2.73032	-0.874874	9/212	3635,5286,9110,9663,23659,51763,56910,57605,200576	INPP5D,PIK3C2A,MTMR4,LPIN2,PLA2G15,INPP5K,STARD7,PITPNM2,PIKFYVE
18_Member	GO Biological Processes	GO:0046474	glycerophospholipid biosynthetic process	-2.50559	-0.737468	9/229	3635,5286,8525,9110,9663,51763,56910,57605,200576	INPP5D,PIK3C2A,DGKZ,MTMR4,LPIN2,INPP5K,STARD7,PITPNM2,PIKFYVE
18_Member	GO Biological Processes	GO:0046488	phosphatidylinositol metabolic process	-2.47625	-0.727961	8/189	3635,5286,5330,5335,9110,51763,57605,200576	INPP5D,PIK3C2A,PLCB2,PLCG1,MTMR4,INPP5K,PITPNM2,PIKFYVE
18_Member	Reactome Gene Sets	R-HSA-556833	Metabolism of lipids	-2.41287	-0.696865	19/740	2033,3635,5096,5286,6720,9110,9663,10654,10728,23659,26031,51763,55856,56910,57605,84320,84869,200576,219541	EP300,INPP5D,PCCB,PIK3C2A,SREBF1,MTMR4,LPIN2,PMVK,PTGES3,PLA2G15,OSBPL3,INPP5K,ACOT13,STARD7,PITPNM2,ACBD6,CBR4,PIKFYVE,MED19
18_Member	GO Biological Processes	GO:0006661	phosphatidylinositol biosynthetic process	-2.35564	-0.658631	6/118	3635,5286,9110,51763,57605,200576	INPP5D,PIK3C2A,MTMR4,INPP5K,PITPNM2,PIKFYVE
18_Member	Reactome Gene Sets	R-HSA-1483255	PI Metabolism	-2.32545	-0.638744	5/84	3635,5286,9110,51763,200576	INPP5D,PIK3C2A,MTMR4,INPP5K,PIKFYVE
18_Member	GO Biological Processes	GO:0046856	phosphatidylinositol dephosphorylation	-2.13176	-0.525926	3/31	3635,9110,51763	INPP5D,MTMR4,INPP5K
18_Member	GO Biological Processes	GO:0008610	lipid biosynthetic process	-2.11554	-0.521086	18/734	1385,3417,3635,3990,5286,6720,8525,9110,9663,10654,10728,23659,26031,51763,56910,57605,84869,200576	CREB1,IDH1,INPP5D,LIPC,PIK3C2A,SREBF1,DGKZ,MTMR4,LPIN2,PMVK,PTGES3,PLA2G15,OSBPL3,INPP5K,STARD7,PITPNM2,CBR4,PIKFYVE
18_Member	GO Biological Processes	GO:0090407	organophosphate biosynthetic process	-2.02768	-0.473942	17/693	1152,2033,3417,3635,4967,5027,5286,7086,8525,9110,9663,10654,51763,56910,57605,84869,200576	CKB,EP300,IDH1,INPP5D,OGDH,P2RX7,PIK3C2A,TKT,DGKZ,MTMR4,LPIN2,PMVK,INPP5K,STARD7,PITPNM2,CBR4,PIKFYVE
19_Summary	GO Biological Processes	GO:0035964	COPI-coated vesicle budding	-4.37945	-1.75396	3/6	8729,10959,84364,3831,4124,10121,11311,23046	GBF1,TMED2,ARFGAP2,KLC1,MAN2A1,ACTR1A,VPS45,KIF21B
19_Member	GO Biological Processes	GO:0035964	COPI-coated vesicle budding	-4.37945	-1.75396	3/6	8729,10959,84364	GBF1,TMED2,ARFGAP2
19_Member	GO Biological Processes	GO:0048200	Golgi transport vesicle coating	-4.37945	-1.75396	3/6	8729,10959,84364	GBF1,TMED2,ARFGAP2
19_Member	GO Biological Processes	GO:0048205	COPI coating of Golgi vesicle	-4.37945	-1.75396	3/6	8729,10959,84364	GBF1,TMED2,ARFGAP2
19_Member	Reactome Gene Sets	R-HSA-6811442	Intra-Golgi and retrograde Golgi-to-ER traffic	-2.30308	-0.6288	8/202	3831,4124,8729,10121,10959,11311,23046,84364	KLC1,MAN2A1,GBF1,ACTR1A,TMED2,VPS45,KIF21B,ARFGAP2
19_Member	Reactome Gene Sets	R-HSA-8856688	Golgi-to-ER retrograde transport	-2.1069	-0.513941	6/133	3831,8729,10121,10959,23046,84364	KLC1,GBF1,ACTR1A,TMED2,KIF21B,ARFGAP2
19_Member	Reactome Gene Sets	R-HSA-6811434	COPI-dependent Golgi-to-ER retrograde traffic	-2.02837	-0.473947	5/99	3831,8729,10959,23046,84364	KLC1,GBF1,TMED2,KIF21B,ARFGAP2
20_Summary	CORUM	CORUM:2817	BRCA1-BARD1-BACH1-DNA damage complex I	-4.37945	-1.75396	3/6	571,2956,4292,5595,5980,10000,119391,103	BACH1,MSH6,MLH1,MAPK3,REV3L,AKT3,GSTO2,ADAR
20_Member	CORUM	CORUM:2817	BRCA1-BARD1-BACH1-DNA damage complex I	-4.37945	-1.75396	3/6	571,2956,4292	BACH1,MSH6,MLH1
20_Member	KEGG Pathway	hsa01524	Platinum drug resistance	-3.43237	-1.24039	6/73	2956,4292,5595,5980,10000,119391	MSH6,MLH1,MAPK3,REV3L,AKT3,GSTO2
20_Member	KEGG Pathway	ko01524	Platinum drug resistance	-3.43237	-1.24039	6/73	2956,4292,5595,5980,10000,119391	MSH6,MLH1,MAPK3,REV3L,AKT3,GSTO2
20_Member	GO Biological Processes	GO:0002566	somatic diversification of immune receptors via somatic mutation	-2.9741	-1.01067	3/16	103,2956,4292	ADAR,MSH6,MLH1
20_Member	KEGG Pathway	ko05210	Colorectal cancer	-2.11884	-0.522887	4/60	2956,4292,5595,10000	MSH6,MLH1,MAPK3,AKT3

## Sheet: Microglia_ad
GroupID	Category	Term	Description	LogP	Log(q-value)	InTerm_InList	Genes	Symbols
1_Summary	GO Biological Processes	GO:0042987	amyloid precursor protein catabolic process	-10.5466	-6.18872	9/67	102,274,348,6253,6653,8301,10048,10347,83464,341,351,409,718,5336,5864,6810,51762,79890,7037,8578,2185,8440,84769,10049,1512,124935,1604,2067,6688,161742	ADAM10,BIN1,APOE,RTN2,SORL1,PICALM,RANBP9,ABCA7,APH1B,APOC1,APP,ARRB2,C3,PLCG2,RAB3A,STX4,RAB8B,RIN3,TFRC,SCARF1,PTK2B,NCK2,MPV17L2,DNAJB6,CTSH,SLC43A2,CD55,ERCC1,SPI1,SPRED1
1_Member	GO Biological Processes	GO:0042987	amyloid precursor protein catabolic process	-10.5466	-6.18872	9/67	102,274,348,6253,6653,8301,10048,10347,83464	ADAM10,BIN1,APOE,RTN2,SORL1,PICALM,RANBP9,ABCA7,APH1B
1_Member	GO Biological Processes	GO:0034205	amyloid-beta formation	-9.58803	-5.53118	8/57	102,274,348,6253,6653,8301,10347,83464	ADAM10,BIN1,APOE,RTN2,SORL1,PICALM,ABCA7,APH1B
1_Member	GO Biological Processes	GO:0042982	amyloid precursor protein metabolic process	-9.19702	-5.31627	9/94	102,274,348,6253,6653,8301,10048,10347,83464	ADAM10,BIN1,APOE,RTN2,SORL1,PICALM,RANBP9,ABCA7,APH1B
1_Member	GO Biological Processes	GO:0050435	amyloid-beta metabolic process	-9.00878	-5.25296	8/67	102,274,348,6253,6653,8301,10347,83464	ADAM10,BIN1,APOE,RTN2,SORL1,PICALM,ABCA7,APH1B
1_Member	GO Biological Processes	GO:1902991	regulation of amyloid precursor protein catabolic process	-8.14425	-4.48534	7/55	274,348,6253,6653,8301,10048,10347	BIN1,APOE,RTN2,SORL1,PICALM,RANBP9,ABCA7
1_Member	GO Biological Processes	GO:1902992	negative regulation of amyloid precursor protein catabolic process	-8.02238	-4.44266	6/33	274,348,6253,6653,8301,10347	BIN1,APOE,RTN2,SORL1,PICALM,ABCA7
1_Member	GO Biological Processes	GO:1902003	regulation of amyloid-beta formation	-7.00288	-3.4901	6/48	274,348,6253,6653,8301,10347	BIN1,APOE,RTN2,SORL1,PICALM,ABCA7
1_Member	GO Biological Processes	GO:1902430	negative regulation of amyloid-beta formation	-6.64094	-3.27085	5/29	274,348,6253,6653,10347	BIN1,APOE,RTN2,SORL1,ABCA7
1_Member	GO Biological Processes	GO:0060627	regulation of vesicle-mediated transport	-6.62873	-3.27085	14/534	274,341,348,351,409,718,5336,5864,6653,6810,8301,10347,51762,79890	BIN1,APOC1,APOE,APP,ARRB2,C3,PLCG2,RAB3A,SORL1,STX4,PICALM,ABCA7,RAB8B,RIN3
1_Member	GO Biological Processes	GO:0006898	receptor-mediated endocytosis	-6.24152	-2.92503	11/336	341,348,351,409,718,5336,6653,7037,8301,8578,79890	APOC1,APOE,APP,ARRB2,C3,PLCG2,SORL1,TFRC,PICALM,SCARF1,RIN3
1_Member	GO Biological Processes	GO:0030100	regulation of endocytosis	-5.9899	-2.75093	10/285	274,341,348,351,409,718,5336,8301,10347,79890	BIN1,APOC1,APOE,APP,ARRB2,C3,PLCG2,PICALM,ABCA7,RIN3
1_Member	GO Biological Processes	GO:0048259	regulation of receptor-mediated endocytosis	-5.96268	-2.75093	7/113	341,351,409,718,5336,8301,79890	APOC1,APP,ARRB2,C3,PLCG2,PICALM,RIN3
1_Member	GO Biological Processes	GO:1902959	regulation of aspartic-type endopeptidase activity involved in amyloid precursor protein catabolic process	-4.9271	-1.91164	3/10	274,6653,8301	BIN1,SORL1,PICALM
1_Member	GO Biological Processes	GO:1905245	regulation of aspartic-type peptidase activity	-4.66685	-1.75368	3/12	274,6653,8301	BIN1,SORL1,PICALM
1_Member	GO Biological Processes	GO:0048261	negative regulation of receptor-mediated endocytosis	-4.61483	-1.71935	4/36	341,351,8301,79890	APOC1,APP,PICALM,RIN3
1_Member	GO Biological Processes	GO:0045806	negative regulation of endocytosis	-4.58193	-1.71542	5/74	341,351,8301,10347,79890	APOC1,APP,PICALM,ABCA7,RIN3
1_Member	GO Biological Processes	GO:0034248	regulation of cellular amide metabolic process	-3.81032	-1.20063	10/511	274,348,351,2185,6253,6653,8301,8440,10347,84769	BIN1,APOE,APP,PTK2B,RTN2,SORL1,PICALM,NCK2,ABCA7,MPV17L2
1_Member	GO Biological Processes	GO:0010951	negative regulation of endopeptidase activity	-3.78733	-1.18533	7/245	274,351,409,718,6653,8301,10049	BIN1,APP,ARRB2,C3,SORL1,PICALM,DNAJB6
1_Member	GO Biological Processes	GO:0052548	regulation of endopeptidase activity	-3.70021	-1.13472	9/429	274,351,409,718,1512,6653,8301,10049,83464	BIN1,APP,ARRB2,C3,CTSH,SORL1,PICALM,DNAJB6,APH1B
1_Member	GO Biological Processes	GO:0010466	negative regulation of peptidase activity	-3.66032	-1.1104	7/257	274,351,409,718,6653,8301,10049	BIN1,APP,ARRB2,C3,SORL1,PICALM,DNAJB6
1_Member	GO Biological Processes	GO:0051051	negative regulation of transport	-3.55451	-1.06176	9/449	274,341,348,351,2185,8301,10347,79890,124935	BIN1,APOC1,APOE,APP,PTK2B,PICALM,ABCA7,RIN3,SLC43A2
1_Member	GO Biological Processes	GO:0045861	negative regulation of proteolysis	-3.50971	-1.03265	8/360	274,351,409,718,1604,6653,8301,10049	BIN1,APP,ARRB2,C3,CD55,SORL1,PICALM,DNAJB6
1_Member	GO Biological Processes	GO:0052547	regulation of peptidase activity	-3.49155	-1.02987	9/458	274,351,409,718,1512,6653,8301,10049,83464	BIN1,APP,ARRB2,C3,CTSH,SORL1,PICALM,DNAJB6,APH1B
1_Member	GO Biological Processes	GO:0051129	negative regulation of cellular component organization	-3.48768	-1.02987	12/782	341,348,351,409,2067,6653,6688,7037,8301,10049,10347,79890	APOC1,APOE,APP,ARRB2,ERCC1,SORL1,SPI1,TFRC,PICALM,DNAJB6,ABCA7,RIN3
1_Member	GO Biological Processes	GO:0051346	negative regulation of hydrolase activity	-3.48466	-1.02987	9/459	274,341,351,409,718,6653,8301,10049,161742	BIN1,APOC1,APP,ARRB2,C3,SORL1,PICALM,DNAJB6,SPRED1
1_Member	Reactome Gene Sets	R-HSA-8856828	Clathrin-mediated endocytosis	-2.29804	-0.453381	4/146	274,409,7037,8301	BIN1,ARRB2,TFRC,PICALM
1_Member	GO Biological Processes	GO:0034249	negative regulation of cellular amide metabolic process	-2.27629	-0.436926	5/237	274,348,6253,6653,10347	BIN1,APOE,RTN2,SORL1,ABCA7
2_Summary	Reactome Gene Sets	R-HSA-5653656	Vesicle-mediated transport	-6.93496	-3.48018	16/673	274,348,351,409,1604,5864,6810,7037,8301,8578,9321,9712,10000,10749,51762,79890	BIN1,APOE,APP,ARRB2,CD55,RAB3A,STX4,TFRC,PICALM,SCARF1,TRIP11,USP6NL,AKT3,KIF1C,RAB8B,RIN3
2_Member	Reactome Gene Sets	R-HSA-5653656	Vesicle-mediated transport	-6.93496	-3.48018	16/673	274,348,351,409,1604,5864,6810,7037,8301,8578,9321,9712,10000,10749,51762,79890	BIN1,APOE,APP,ARRB2,CD55,RAB3A,STX4,TFRC,PICALM,SCARF1,TRIP11,USP6NL,AKT3,KIF1C,RAB8B,RIN3
2_Member	Reactome Gene Sets	R-HSA-199991	Membrane Trafficking	-5.74488	-2.61548	14/634	274,351,409,1604,5864,6810,7037,8301,9321,9712,10000,10749,51762,79890	BIN1,APP,ARRB2,CD55,RAB3A,STX4,TFRC,PICALM,TRIP11,USP6NL,AKT3,KIF1C,RAB8B,RIN3
2_Member	Reactome Gene Sets	R-HSA-8876198	RAB GEFs exchange GTP for GDP on RABs	-3.06245	-0.825442	4/90	5864,10000,51762,79890	RAB3A,AKT3,RAB8B,RIN3
2_Member	Reactome Gene Sets	R-HSA-9007101	Rab regulation of trafficking	-2.55074	-0.574884	4/124	5864,10000,51762,79890	RAB3A,AKT3,RAB8B,RIN3
2_Member	GO Biological Processes	GO:0048278	vesicle docking	-2.44772	-0.526002	3/65	5864,6810,51762	RAB3A,STX4,RAB8B
2_Member	GO Biological Processes	GO:0048284	organelle fusion	-2.29804	-0.453381	4/146	5864,6810,7037,51762	RAB3A,STX4,TFRC,RAB8B
2_Member	GO Biological Processes	GO:0140029	exocytic process	-2.19546	-0.39025	3/80	5864,6810,51762	RAB3A,STX4,RAB8B
3_Summary	Reactome Gene Sets	R-HSA-9006934	Signaling by Receptor Tyrosine Kinases	-6.09899	-2.82029	13/505	102,348,2185,3727,6196,8440,10000,10006,10019,10048,10221,83464,161742,3635,9712,351,409,57091,274,8301,79890,389541,6653,9158,59338,226,10049,84769	ADAM10,APOE,PTK2B,JUND,RPS6KA2,NCK2,AKT3,ABI1,SH2B3,RANBP9,TRIB1,APH1B,SPRED1,INPP5D,USP6NL,APP,ARRB2,CASS4,BIN1,PICALM,RIN3,LAMTOR4,SORL1,FIBP,PLEKHA1,ALDOA,DNAJB6,MPV17L2
3_Member	Reactome Gene Sets	R-HSA-9006934	Signaling by Receptor Tyrosine Kinases	-6.09899	-2.82029	13/505	102,348,2185,3727,6196,8440,10000,10006,10019,10048,10221,83464,161742	ADAM10,APOE,PTK2B,JUND,RPS6KA2,NCK2,AKT3,ABI1,SH2B3,RANBP9,TRIB1,APH1B,SPRED1
3_Member	WikiPathways	WP437	EGF/EGFR Signaling Pathway	-4.90755	-1.9114	7/163	2185,3635,3727,6196,8440,9712,10006	PTK2B,INPP5D,JUND,RPS6KA2,NCK2,USP6NL,ABI1
3_Member	GO Biological Processes	GO:0050730	regulation of peptidyl-tyrosine phosphorylation	-3.60944	-1.09666	7/262	351,409,2185,8440,10006,10019,57091	APP,ARRB2,PTK2B,NCK2,ABI1,SH2B3,CASS4
3_Member	GO Biological Processes	GO:0032535	regulation of cellular component size	-3.4305	-0.991588	8/370	274,348,2185,8301,8440,10000,79890,389541	BIN1,APOE,PTK2B,PICALM,NCK2,AKT3,RIN3,LAMTOR4
3_Member	GO Biological Processes	GO:0007169	transmembrane receptor protein tyrosine kinase signaling pathway	-3.11872	-0.850745	11/741	351,2185,6653,8440,9158,10006,10019,57091,59338,83464,161742	APP,PTK2B,SORL1,NCK2,FIBP,ABI1,SH2B3,CASS4,PLEKHA1,APH1B,SPRED1
3_Member	GO Biological Processes	GO:0061097	regulation of protein tyrosine kinase activity	-2.99191	-0.809921	4/94	351,8440,10006,57091	APP,NCK2,ABI1,CASS4
3_Member	Reactome Gene Sets	R-HSA-4420097	VEGFA-VEGFR2 Pathway	-2.92462	-0.768797	4/98	2185,8440,10000,10006	PTK2B,NCK2,AKT3,ABI1
3_Member	Reactome Gene Sets	R-HSA-194138	Signaling by VEGF	-2.78377	-0.70005	4/107	2185,8440,10000,10006	PTK2B,NCK2,AKT3,ABI1
3_Member	GO Biological Processes	GO:0097435	supramolecular fiber organization	-2.69759	-0.650918	10/713	226,274,348,351,2185,8440,10006,10048,10049,57091	ALDOA,BIN1,APOE,APP,PTK2B,NCK2,ABI1,RANBP9,DNAJB6,CASS4
3_Member	GO Biological Processes	GO:0018108	peptidyl-tyrosine phosphorylation	-2.69758	-0.650918	7/375	351,409,2185,8440,10006,10019,57091	APP,ARRB2,PTK2B,NCK2,ABI1,SH2B3,CASS4
3_Member	GO Biological Processes	GO:0018212	peptidyl-tyrosine modification	-2.67816	-0.639479	7/378	351,409,2185,8440,10006,10019,57091	APP,ARRB2,PTK2B,NCK2,ABI1,SH2B3,CASS4
3_Member	GO Biological Processes	GO:0090066	regulation of anatomical structure size	-2.62166	-0.606208	8/495	274,348,2185,8301,8440,10000,79890,389541	BIN1,APOE,PTK2B,PICALM,NCK2,AKT3,RIN3,LAMTOR4
3_Member	GO Biological Processes	GO:1902905	positive regulation of supramolecular fiber organization	-2.56106	-0.576093	5/203	274,348,351,2185,8440	BIN1,APOE,APP,PTK2B,NCK2
3_Member	Canonical Pathways	M186	PID PDGFRB PATHWAY	-2.48904	-0.546557	4/129	3727,8440,9712,10006	JUND,NCK2,USP6NL,ABI1
3_Member	GO Biological Processes	GO:0034250	positive regulation of cellular amide metabolic process	-2.12202	-0.342786	4/164	2185,8301,8440,84769	PTK2B,PICALM,NCK2,MPV17L2
3_Member	GO Biological Processes	GO:0008285	negative regulation of cell proliferation	-2.03454	-0.280559	9/753	348,351,2185,3635,6196,8440,10006,10019,10221	APOE,APP,PTK2B,INPP5D,RPS6KA2,NCK2,ABI1,SH2B3,TRIB1
4_Summary	Reactome Gene Sets	R-HSA-5696395	Formation of Incision Complex in GG-NER	-5.75501	-2.61548	5/43	902,2067,2068,10038,54778,4287,1477,53981,5864,59338,905,860,5702,351,5694,25804,27043,283742,571,55063	CCNH,ERCC1,ERCC2,PARP2,RNF111,ATXN3,CSTF1,CPSF2,RAB3A,PLEKHA1,CCNT2,RUNX2,PSMC3,APP,PSMB6,LSM4,PELP1,FAM98B,BACH1,ZCWPW1
4_Member	Reactome Gene Sets	R-HSA-5696395	Formation of Incision Complex in GG-NER	-5.75501	-2.61548	5/43	902,2067,2068,10038,54778	CCNH,ERCC1,ERCC2,PARP2,RNF111
4_Member	Reactome Gene Sets	R-HSA-5696399	Global Genome Nucleotide Excision Repair (GG-NER)	-4.3157	-1.57061	5/84	902,2067,2068,10038,54778	CCNH,ERCC1,ERCC2,PARP2,RNF111
4_Member	GO Biological Processes	GO:0006289	nucleotide-excision repair	-3.75976	-1.16531	5/110	902,2067,2068,4287,54778	CCNH,ERCC1,ERCC2,ATXN3,RNF111
4_Member	Reactome Gene Sets	R-HSA-5696398	Nucleotide Excision Repair	-3.74137	-1.15434	5/111	902,2067,2068,10038,54778	CCNH,ERCC1,ERCC2,PARP2,RNF111
4_Member	GO Biological Processes	GO:0070911	global genome nucleotide-excision repair	-3.61518	-1.09666	3/26	2067,2068,54778	ERCC1,ERCC2,RNF111
4_Member	GO Biological Processes	GO:0006353	DNA-templated transcription, termination	-3.36162	-0.981461	4/75	902,1477,2068,53981	CCNH,CSTF1,ERCC2,CPSF2
4_Member	GO Biological Processes	GO:0009791	post-embryonic development	-3.3397	-0.968597	4/76	2067,2068,5864,59338	ERCC1,ERCC2,RAB3A,PLEKHA1
4_Member	Reactome Gene Sets	R-HSA-5696400	Dual Incision in GG-NER	-3.0247	-0.814242	3/41	2067,2068,10038	ERCC1,ERCC2,PARP2
4_Member	WikiPathways	WP4753	Nucleotide Excision Repair	-2.93489	-0.772912	3/44	902,2067,2068	CCNH,ERCC1,ERCC2
4_Member	KEGG Pathway	ko03420	Nucleotide excision repair	-2.85144	-0.724014	3/47	902,2067,2068	CCNH,ERCC1,ERCC2
4_Member	Reactome Gene Sets	R-HSA-167152	Formation of HIV elongation complex in the absence of HIV Tat	-2.8249	-0.710057	3/48	902,905,2068	CCNH,CCNT2,ERCC2
4_Member	KEGG Pathway	hsa03420	Nucleotide excision repair	-2.72438	-0.663083	3/52	902,2067,2068	CCNH,ERCC1,ERCC2
4_Member	GO Biological Processes	GO:0006367	transcription initiation from RNA polymerase II promoter	-2.71543	-0.656404	5/187	860,902,2067,2068,5702	RUNX2,CCNH,ERCC1,ERCC2,PSMC3
4_Member	WikiPathways	WP4946	DNA Repair Pathways Full Network	-2.60218	-0.59779	4/120	902,2067,2068,10038	CCNH,ERCC1,ERCC2,PARP2
4_Member	Reactome Gene Sets	R-HSA-112382	Formation of RNA Pol II elongation complex	-2.52591	-0.569429	3/61	902,905,2068	CCNH,CCNT2,ERCC2
4_Member	Reactome Gene Sets	R-HSA-75955	RNA Polymerase II Transcription Elongation	-2.52591	-0.569429	3/61	902,905,2068	CCNH,CCNT2,ERCC2
4_Member	GO Biological Processes	GO:0035264	multicellular organism growth	-2.47702	-0.540746	4/130	351,2067,2068,59338	APP,ERCC1,ERCC2,PLEKHA1
4_Member	Reactome Gene Sets	R-HSA-6796648	TP53 Regulates Transcription of DNA Repair Genes	-2.44772	-0.526002	3/65	902,905,2068	CCNH,CCNT2,ERCC2
4_Member	Reactome Gene Sets	R-HSA-6782135	Dual incision in TC-NER	-2.42899	-0.512022	3/66	902,2067,2068	CCNH,ERCC1,ERCC2
4_Member	Reactome Gene Sets	R-HSA-8953854	Metabolism of RNA	-2.34095	-0.467646	9/673	902,1477,2068,5694,5702,25804,27043,53981,283742	CCNH,CSTF1,ERCC2,PSMB6,PSMC3,LSM4,PELP1,CPSF2,FAM98B
4_Member	GO Biological Processes	GO:0006283	transcription-coupled nucleotide-excision repair	-2.30604	-0.453381	3/73	902,2067,2068	CCNH,ERCC1,ERCC2
4_Member	Reactome Gene Sets	R-HSA-167172	Transcription of the HIV genome	-2.30604	-0.453381	3/73	902,905,2068	CCNH,CCNT2,ERCC2
4_Member	Reactome Gene Sets	R-HSA-162906	HIV Infection	-2.29938	-0.453381	5/234	902,905,2068,5694,5702	CCNH,CCNT2,ERCC2,PSMB6,PSMC3
4_Member	GO Biological Processes	GO:0006281	DNA repair	-2.26764	-0.432872	8/567	571,902,2067,2068,4287,10038,54778,55063	BACH1,CCNH,ERCC1,ERCC2,ATXN3,PARP2,RNF111,ZCWPW1
4_Member	Reactome Gene Sets	R-HSA-6781827	Transcription-Coupled Nucleotide Excision Repair (TC-NER)	-2.21059	-0.399251	3/79	902,2067,2068	CCNH,ERCC1,ERCC2
4_Member	GO Biological Processes	GO:0006352	DNA-templated transcription, initiation	-2.18737	-0.384585	5/249	860,902,2067,2068,5702	RUNX2,CCNH,ERCC1,ERCC2,PSMC3
4_Member	Reactome Gene Sets	R-HSA-674695	RNA Polymerase II Pre-transcription Events	-2.13699	-0.351216	3/84	902,905,2068	CCNH,CCNT2,ERCC2
4_Member	GO Biological Processes	GO:0006368	transcription elongation from RNA polymerase II promoter	-2.05486	-0.29248	3/90	902,905,2068	CCNH,CCNT2,ERCC2
5_Summary	GO Biological Processes	GO:0045862	positive regulation of proteolysis	-5.74291	-2.61548	11/378	348,351,718,1512,2185,4287,5702,8301,10221,83464,91304,6653,409,5694,26001,54778,8440,10347	APOE,APP,C3,CTSH,PTK2B,ATXN3,PSMC3,PICALM,TRIB1,APH1B,TMEM259,SORL1,ARRB2,PSMB6,RNF167,RNF111,NCK2,ABCA7
5_Member	GO Biological Processes	GO:0045862	positive regulation of proteolysis	-5.74291	-2.61548	11/378	348,351,718,1512,2185,4287,5702,8301,10221,83464,91304	APOE,APP,C3,CTSH,PTK2B,ATXN3,PSMC3,PICALM,TRIB1,APH1B,TMEM259
5_Member	GO Biological Processes	GO:1903364	positive regulation of cellular protein catabolic process	-4.04301	-1.32859	6/154	348,2185,4287,5702,10221,91304	APOE,PTK2B,ATXN3,PSMC3,TRIB1,TMEM259
5_Member	GO Biological Processes	GO:0045732	positive regulation of protein catabolic process	-3.96845	-1.29159	7/229	348,2185,4287,5702,6653,10221,91304	APOE,PTK2B,ATXN3,PSMC3,SORL1,TRIB1,TMEM259
5_Member	GO Biological Processes	GO:1903052	positive regulation of proteolysis involved in cellular protein catabolic process	-3.40793	-0.990823	5/131	2185,4287,5702,10221,91304	PTK2B,ATXN3,PSMC3,TRIB1,TMEM259
5_Member	GO Biological Processes	GO:0051603	proteolysis involved in cellular protein catabolic process	-3.1379	-0.859204	11/737	348,409,1512,2185,4287,5694,5702,10221,26001,54778,91304	APOE,ARRB2,CTSH,PTK2B,ATXN3,PSMB6,PSMC3,TRIB1,RNF167,RNF111,TMEM259
5_Member	GO Biological Processes	GO:1903050	regulation of proteolysis involved in cellular protein catabolic process	-3.12888	-0.853784	6/228	348,2185,4287,5702,10221,91304	APOE,PTK2B,ATXN3,PSMC3,TRIB1,TMEM259
5_Member	GO Biological Processes	GO:1905898	positive regulation of response to endoplasmic reticulum stress	-3.12186	-0.850745	3/38	4287,8440,91304	ATXN3,NCK2,TMEM259
5_Member	GO Biological Processes	GO:1905897	regulation of response to endoplasmic reticulum stress	-3.00923	-0.810338	4/93	4287,8440,10347,91304	ATXN3,NCK2,ABCA7,TMEM259
5_Member	GO Biological Processes	GO:0044257	cellular protein catabolic process	-2.86429	-0.729124	11/797	348,409,1512,2185,4287,5694,5702,10221,26001,54778,91304	APOE,ARRB2,CTSH,PTK2B,ATXN3,PSMB6,PSMC3,TRIB1,RNF167,RNF111,TMEM259
5_Member	GO Biological Processes	GO:0009896	positive regulation of catabolic process	-2.81349	-0.705532	8/461	348,351,2185,4287,5702,6653,10221,91304	APOE,APP,PTK2B,ATXN3,PSMC3,SORL1,TRIB1,TMEM259
5_Member	GO Biological Processes	GO:1903362	regulation of cellular protein catabolic process	-2.81056	-0.705532	6/263	348,2185,4287,5702,10221,91304	APOE,PTK2B,ATXN3,PSMC3,TRIB1,TMEM259
5_Member	GO Biological Processes	GO:1901800	positive regulation of proteasomal protein catabolic process	-2.71113	-0.654285	4/112	4287,5702,10221,91304	ATXN3,PSMC3,TRIB1,TMEM259
5_Member	GO Biological Processes	GO:0061136	regulation of proteasomal protein catabolic process	-2.64605	-0.622628	5/194	348,4287,5702,10221,91304	APOE,ATXN3,PSMC3,TRIB1,TMEM259
5_Member	GO Biological Processes	GO:0042176	regulation of protein catabolic process	-2.57169	-0.584881	7/395	348,2185,4287,5702,6653,10221,91304	APOE,PTK2B,ATXN3,PSMC3,SORL1,TRIB1,TMEM259
5_Member	GO Biological Processes	GO:0031331	positive regulation of cellular catabolic process	-2.55351	-0.574884	7/398	348,351,2185,4287,5702,10221,91304	APOE,APP,PTK2B,ATXN3,PSMC3,TRIB1,TMEM259
5_Member	GO Biological Processes	GO:0010498	proteasomal protein catabolic process	-2.10216	-0.327477	7/483	348,409,4287,5694,5702,10221,91304	APOE,ARRB2,ATXN3,PSMB6,PSMC3,TRIB1,TMEM259
6_Summary	GO Biological Processes	GO:0080135	regulation of cellular response to stress	-5.51683	-2.41422	15/761	351,2067,2185,4287,6688,8440,8578,10000,10049,10347,50488,55063,91304,161742,388325,348,409,1512,10048,6653,10019,10221,274,5336,5864,124935,718,6253,3635	APP,ERCC1,PTK2B,ATXN3,SPI1,NCK2,SCARF1,AKT3,DNAJB6,ABCA7,MINK1,ZCWPW1,TMEM259,SPRED1,SCIMP,APOE,ARRB2,CTSH,RANBP9,SORL1,SH2B3,TRIB1,BIN1,PLCG2,RAB3A,SLC43A2,C3,RTN2,INPP5D
6_Member	GO Biological Processes	GO:0080135	regulation of cellular response to stress	-5.51683	-2.41422	15/761	351,2067,2185,4287,6688,8440,8578,10000,10049,10347,50488,55063,91304,161742,388325	APP,ERCC1,PTK2B,ATXN3,SPI1,NCK2,SCARF1,AKT3,DNAJB6,ABCA7,MINK1,ZCWPW1,TMEM259,SPRED1,SCIMP
6_Member	GO Biological Processes	GO:0070371	ERK1 and ERK2 cascade	-4.5991	-1.71834	9/327	348,351,409,1512,2185,10048,10347,161742,388325	APOE,APP,ARRB2,CTSH,PTK2B,RANBP9,ABCA7,SPRED1,SCIMP
6_Member	GO Biological Processes	GO:0043408	regulation of MAPK cascade	-4.3242	-1.57061	13/740	348,351,409,2185,6653,6688,10019,10048,10221,10347,50488,161742,388325	APOE,APP,ARRB2,PTK2B,SORL1,SPI1,SH2B3,RANBP9,TRIB1,ABCA7,MINK1,SPRED1,SCIMP
6_Member	GO Biological Processes	GO:0070372	regulation of ERK1 and ERK2 cascade	-3.97926	-1.29159	8/307	348,351,409,2185,10048,10347,161742,388325	APOE,APP,ARRB2,PTK2B,RANBP9,ABCA7,SPRED1,SCIMP
6_Member	GO Biological Processes	GO:0070374	positive regulation of ERK1 and ERK2 cascade	-3.2728	-0.923522	6/214	348,351,409,2185,10347,388325	APOE,APP,ARRB2,PTK2B,ABCA7,SCIMP
6_Member	GO Biological Processes	GO:0032874	positive regulation of stress-activated MAPK cascade	-2.97846	-0.79977	5/163	351,2185,6688,50488,388325	APP,PTK2B,SPI1,MINK1,SCIMP
6_Member	GO Biological Processes	GO:0070304	positive regulation of stress-activated protein kinase signaling cascade	-2.95488	-0.784522	5/165	351,2185,6688,50488,388325	APP,PTK2B,SPI1,MINK1,SCIMP
6_Member	GO Biological Processes	GO:0043269	regulation of ion transport	-2.77409	-0.694963	10/696	274,348,351,409,2185,5336,5864,10347,50488,124935	BIN1,APOE,APP,ARRB2,PTK2B,PLCG2,RAB3A,ABCA7,MINK1,SLC43A2
6_Member	GO Biological Processes	GO:0051403	stress-activated MAPK cascade	-2.68154	-0.639633	6/279	351,2185,6688,10221,50488,388325	APP,PTK2B,SPI1,TRIB1,MINK1,SCIMP
6_Member	GO Biological Processes	GO:0031098	stress-activated protein kinase signaling cascade	-2.57583	-0.587169	6/293	351,2185,6688,10221,50488,388325	APP,PTK2B,SPI1,TRIB1,MINK1,SCIMP
6_Member	GO Biological Processes	GO:1900449	regulation of glutamate receptor signaling pathway	-2.44772	-0.526002	3/65	351,2185,50488	APP,PTK2B,MINK1
6_Member	GO Biological Processes	GO:0043410	positive regulation of MAPK cascade	-2.37383	-0.482822	8/544	348,351,409,2185,6688,10347,50488,388325	APOE,APP,ARRB2,PTK2B,SPI1,ABCA7,MINK1,SCIMP
6_Member	GO Biological Processes	GO:0032872	regulation of stress-activated MAPK cascade	-2.32283	-0.458573	5/231	351,2185,6688,50488,388325	APP,PTK2B,SPI1,MINK1,SCIMP
6_Member	GO Biological Processes	GO:0070302	regulation of stress-activated protein kinase signaling cascade	-2.29938	-0.453381	5/234	351,2185,6688,50488,388325	APP,PTK2B,SPI1,MINK1,SCIMP
6_Member	GO Biological Processes	GO:0034762	regulation of transmembrane transport	-2.27664	-0.436926	8/565	274,351,718,2185,5336,6253,50488,124935	BIN1,APP,C3,PTK2B,PLCG2,RTN2,MINK1,SLC43A2
6_Member	GO Biological Processes	GO:1904062	regulation of cation transmembrane transport	-2.2621	-0.429264	6/340	274,351,2185,5336,50488,124935	BIN1,APP,PTK2B,PLCG2,MINK1,SLC43A2
6_Member	GO Biological Processes	GO:0099601	regulation of neurotransmitter receptor activity	-2.18054	-0.380823	3/81	351,2185,50488	APP,PTK2B,MINK1
6_Member	GO Biological Processes	GO:0032675	regulation of interleukin-6 production	-2.17808	-0.380109	4/158	351,409,3635,388325	APP,ARRB2,INPP5D,SCIMP
6_Member	GO Biological Processes	GO:0032635	interleukin-6 production	-2.14044	-0.351935	4/162	351,409,3635,388325	APP,ARRB2,INPP5D,SCIMP
6_Member	GO Biological Processes	GO:2001257	regulation of cation channel activity	-2.03376	-0.280559	4/174	351,2185,5336,50488	APP,PTK2B,PLCG2,MINK1
7_Summary	GO Biological Processes	GO:0030099	myeloid cell differentiation	-5.29549	-2.21636	11/421	351,861,2068,2185,3635,6688,7037,10019,10221,84148,116151,5336,10014,5694,5702,409,1604,79890	APP,RUNX1,ERCC2,PTK2B,INPP5D,SPI1,TFRC,SH2B3,TRIB1,KAT8,FAM210B,PLCG2,HDAC5,PSMB6,PSMC3,ARRB2,CD55,RIN3
7_Member	GO Biological Processes	GO:0030099	myeloid cell differentiation	-5.29549	-2.21636	11/421	351,861,2068,2185,3635,6688,7037,10019,10221,84148,116151	APP,RUNX1,ERCC2,PTK2B,INPP5D,SPI1,TFRC,SH2B3,TRIB1,KAT8,FAM210B
7_Member	GO Biological Processes	GO:0030851	granulocyte differentiation	-4.76831	-1.82541	4/33	861,3635,6688,10221	RUNX1,INPP5D,SPI1,TRIB1
7_Member	GO Biological Processes	GO:0030852	regulation of granulocyte differentiation	-4.35574	-1.58892	3/15	861,3635,10221	RUNX1,INPP5D,TRIB1
7_Member	GO Biological Processes	GO:0002573	myeloid leukocyte differentiation	-3.37126	-0.986505	6/205	351,861,3635,6688,7037,10221	APP,RUNX1,INPP5D,SPI1,TFRC,TRIB1
7_Member	GO Biological Processes	GO:0002521	leukocyte differentiation	-3.06161	-0.825442	9/526	351,861,2185,3635,5336,6688,7037,10014,10221	APP,RUNX1,PTK2B,INPP5D,PLCG2,SPI1,TFRC,HDAC5,TRIB1
7_Member	GO Biological Processes	GO:0030225	macrophage differentiation	-2.85144	-0.724014	3/47	351,6688,10221	APP,SPI1,TRIB1
7_Member	GO Biological Processes	GO:0045639	positive regulation of myeloid cell differentiation	-2.84467	-0.719789	4/103	861,3635,10221,116151	RUNX1,INPP5D,TRIB1,FAM210B
7_Member	GO Biological Processes	GO:0045637	regulation of myeloid cell differentiation	-2.8358	-0.713454	6/260	861,2185,3635,6688,10221,116151	RUNX1,PTK2B,INPP5D,SPI1,TRIB1,FAM210B
7_Member	GO Biological Processes	GO:1903706	regulation of hemopoiesis	-2.62706	-0.609624	8/494	861,2185,3635,5694,5702,6688,10221,116151	RUNX1,PTK2B,INPP5D,PSMB6,PSMC3,SPI1,TRIB1,FAM210B
7_Member	GO Biological Processes	GO:1903707	negative regulation of hemopoiesis	-2.18766	-0.384585	4/157	861,2185,3635,10221	RUNX1,PTK2B,INPP5D,TRIB1
7_Member	GO Biological Processes	GO:0002683	negative regulation of immune system process	-2.09749	-0.325107	7/484	409,861,1604,2185,3635,10221,79890	ARRB2,RUNX1,CD55,PTK2B,INPP5D,TRIB1,RIN3
7_Member	GO Biological Processes	GO:0045638	negative regulation of myeloid cell differentiation	-2.02884	-0.280559	3/92	2185,3635,10221	PTK2B,INPP5D,TRIB1
8_Summary	GO Biological Processes	GO:0002263	cell activation involved in immune response	-5.08458	-2.02774	14/724	102,226,351,718,1512,1604,2067,2185,3683,5336,5702,5864,6810,7037,6688,861,6653,83464	ADAM10,ALDOA,APP,C3,CTSH,CD55,ERCC1,PTK2B,ITGAL,PLCG2,PSMC3,RAB3A,STX4,TFRC,SPI1,RUNX1,SORL1,APH1B
8_Member	GO Biological Processes	GO:0002263	cell activation involved in immune response	-5.08458	-2.02774	14/724	102,226,351,718,1512,1604,2067,2185,3683,5336,5702,5864,6810,7037	ADAM10,ALDOA,APP,C3,CTSH,CD55,ERCC1,PTK2B,ITGAL,PLCG2,PSMC3,RAB3A,STX4,TFRC
8_Member	GO Biological Processes	GO:0002366	leukocyte activation involved in immune response	-4.44578	-1.6442	13/720	102,226,718,1512,1604,2067,2185,3683,5336,5702,5864,6810,7037	ADAM10,ALDOA,C3,CTSH,CD55,ERCC1,PTK2B,ITGAL,PLCG2,PSMC3,RAB3A,STX4,TFRC
8_Member	GO Biological Processes	GO:0002274	myeloid leukocyte activation	-3.53691	-1.0541	11/660	102,226,351,718,1512,1604,3683,5702,5864,6688,6810	ADAM10,ALDOA,APP,C3,CTSH,CD55,ITGAL,PSMC3,RAB3A,SPI1,STX4
8_Member	GO Biological Processes	GO:0036230	granulocyte activation	-3.18033	-0.875533	9/506	102,226,718,1512,1604,3683,5702,5864,6810	ADAM10,ALDOA,C3,CTSH,CD55,ITGAL,PSMC3,RAB3A,STX4
8_Member	GO Biological Processes	GO:0043299	leukocyte degranulation	-2.99878	-0.809921	9/537	102,226,718,1512,1604,3683,5702,5864,6810	ADAM10,ALDOA,C3,CTSH,CD55,ITGAL,PSMC3,RAB3A,STX4
8_Member	GO Biological Processes	GO:0002275	myeloid cell activation involved in immune response	-2.92665	-0.768797	9/550	102,226,718,1512,1604,3683,5702,5864,6810	ADAM10,ALDOA,C3,CTSH,CD55,ITGAL,PSMC3,RAB3A,STX4
8_Member	GO Biological Processes	GO:0002444	myeloid leukocyte mediated immunity	-2.91576	-0.764706	9/552	102,226,718,1512,1604,3683,5702,5864,6810	ADAM10,ALDOA,C3,CTSH,CD55,ITGAL,PSMC3,RAB3A,STX4
8_Member	Reactome Gene Sets	R-HSA-6798695	Neutrophil degranulation	-2.70411	-0.650918	8/480	102,226,718,1512,1604,3683,5702,5864	ADAM10,ALDOA,C3,CTSH,CD55,ITGAL,PSMC3,RAB3A
8_Member	GO Biological Processes	GO:0043312	neutrophil degranulation	-2.67073	-0.635682	8/486	102,226,718,1512,1604,3683,5702,5864	ADAM10,ALDOA,C3,CTSH,CD55,ITGAL,PSMC3,RAB3A
8_Member	GO Biological Processes	GO:0002283	neutrophil activation involved in immune response	-2.65424	-0.626779	8/489	102,226,718,1512,1604,3683,5702,5864	ADAM10,ALDOA,C3,CTSH,CD55,ITGAL,PSMC3,RAB3A
8_Member	GO Biological Processes	GO:0002446	neutrophil mediated immunity	-2.59491	-0.59779	8/500	102,226,718,1512,1604,3683,5702,5864	ADAM10,ALDOA,C3,CTSH,CD55,ITGAL,PSMC3,RAB3A
8_Member	GO Biological Processes	GO:0042119	neutrophil activation	-2.5896	-0.59779	8/501	102,226,718,1512,1604,3683,5702,5864	ADAM10,ALDOA,C3,CTSH,CD55,ITGAL,PSMC3,RAB3A
8_Member	GO Biological Processes	GO:0051604	protein maturation	-2.49414	-0.547886	7/408	102,718,861,1512,1604,6653,83464	ADAM10,C3,RUNX1,CTSH,CD55,SORL1,APH1B
8_Member	GO Biological Processes	GO:0045055	regulated exocytosis	-2.41925	-0.503856	10/780	102,226,351,718,1512,1604,3683,5702,5864,6810	ADAM10,ALDOA,APP,C3,CTSH,CD55,ITGAL,PSMC3,RAB3A,STX4
8_Member	GO Biological Processes	GO:0016485	protein processing	-2.27431	-0.436262	6/338	102,718,861,1512,1604,83464	ADAM10,C3,RUNX1,CTSH,CD55,APH1B
9_Summary	GO Biological Processes	GO:0033619	membrane protein proteolysis	-4.99336	-1.9577	5/61	102,348,1512,83464,84888,409,5694,5702,9321,10000,10014,161742,861,351,6653,5306,6196,8440,10048,274,3635,8301	ADAM10,APOE,CTSH,APH1B,SPPL2A,ARRB2,PSMB6,PSMC3,TRIP11,AKT3,HDAC5,SPRED1,RUNX1,APP,SORL1,PITPNA,RPS6KA2,NCK2,RANBP9,BIN1,INPP5D,PICALM
9_Member	GO Biological Processes	GO:0033619	membrane protein proteolysis	-4.99336	-1.9577	5/61	102,348,1512,83464,84888	ADAM10,APOE,CTSH,APH1B,SPPL2A
9_Member	Reactome Gene Sets	R-HSA-5663202	Diseases of signal transduction by growth factor receptors and second messengers	-3.96823	-1.29159	9/395	102,409,5694,5702,9321,10000,10014,83464,161742	ADAM10,ARRB2,PSMB6,PSMC3,TRIP11,AKT3,HDAC5,APH1B,SPRED1
9_Member	Reactome Gene Sets	R-HSA-157118	Signaling by NOTCH	-3.88746	-1.24559	7/236	102,409,861,5694,5702,10014,83464	ADAM10,ARRB2,RUNX1,PSMB6,PSMC3,HDAC5,APH1B
9_Member	GO Biological Processes	GO:0031293	membrane protein intracellular domain proteolysis	-3.83667	-1.21119	3/22	102,83464,84888	ADAM10,APH1B,SPPL2A
9_Member	Reactome Gene Sets	R-HSA-2122948	Activated NOTCH1 Transmits Signal to the Nucleus	-3.38486	-0.990823	3/31	102,409,83464	ADAM10,ARRB2,APH1B
9_Member	Reactome Gene Sets	R-HSA-1980143	Signaling by NOTCH1	-3.38385	-0.990823	4/74	102,409,10014,83464	ADAM10,ARRB2,HDAC5,APH1B
9_Member	Reactome Gene Sets	R-HSA-9013694	Signaling by NOTCH4	-3.21453	-0.886036	4/82	102,5694,5702,83464	ADAM10,PSMB6,PSMC3,APH1B
9_Member	GO Biological Processes	GO:0006509	membrane protein ectodomain proteolysis	-2.90641	-0.760721	3/45	102,348,84888	ADAM10,APOE,SPPL2A
9_Member	Reactome Gene Sets	R-HSA-977225	Amyloid fiber formation	-2.73974	-0.674121	4/110	102,351,6653,83464	ADAM10,APP,SORL1,APH1B
9_Member	Reactome Gene Sets	R-HSA-2644602	Signaling by NOTCH1 PEST Domain Mutants in Cancer	-2.58831	-0.59779	3/58	102,10014,83464	ADAM10,HDAC5,APH1B
9_Member	Reactome Gene Sets	R-HSA-2644603	Signaling by NOTCH1 in Cancer	-2.58831	-0.59779	3/58	102,10014,83464	ADAM10,HDAC5,APH1B
9_Member	Reactome Gene Sets	R-HSA-2644606	Constitutive Signaling by NOTCH1 PEST Domain Mutants	-2.58831	-0.59779	3/58	102,10014,83464	ADAM10,HDAC5,APH1B
9_Member	Reactome Gene Sets	R-HSA-2894858	Signaling by NOTCH1 HD+PEST Domain Mutants in Cancer	-2.58831	-0.59779	3/58	102,10014,83464	ADAM10,HDAC5,APH1B
9_Member	Reactome Gene Sets	R-HSA-2894862	Constitutive Signaling by NOTCH1 HD+PEST Domain Mutants	-2.58831	-0.59779	3/58	102,10014,83464	ADAM10,HDAC5,APH1B
9_Member	Reactome Gene Sets	R-HSA-422475	Axon guidance	-2.34087	-0.467646	8/551	102,5306,5694,5702,6196,8440,10048,83464	ADAM10,PITPNA,PSMB6,PSMC3,RPS6KA2,NCK2,RANBP9,APH1B
9_Member	Reactome Gene Sets	R-HSA-9675108	Nervous system development	-2.22768	-0.404608	8/576	102,5306,5694,5702,6196,8440,10048,83464	ADAM10,PITPNA,PSMB6,PSMC3,RPS6KA2,NCK2,RANBP9,APH1B
9_Member	GO Biological Processes	GO:0010942	positive regulation of cell death	-2.13622	-0.351216	9/725	102,274,409,1512,3635,6196,8301,8440,83464	ADAM10,BIN1,ARRB2,CTSH,INPP5D,RPS6KA2,PICALM,NCK2,APH1B
9_Member	Reactome Gene Sets	R-HSA-2682334	EPH-Ephrin signaling	-2.02884	-0.280559	3/92	102,8440,83464	ADAM10,NCK2,APH1B
10_Summary	GO Biological Processes	GO:0043112	receptor metabolic process	-4.80572	-1.82805	7/169	348,409,5336,6653,7037,8301,79890,718,10347,9158,10019,59338,7975,861,5864,8578,3727	APOE,ARRB2,PLCG2,SORL1,TFRC,PICALM,RIN3,C3,ABCA7,FIBP,SH2B3,PLEKHA1,MAFK,RUNX1,RAB3A,SCARF1,JUND
10_Member	GO Biological Processes	GO:0043112	receptor metabolic process	-4.80572	-1.82805	7/169	348,409,5336,6653,7037,8301,79890	APOE,ARRB2,PLCG2,SORL1,TFRC,PICALM,RIN3
10_Member	GO Biological Processes	GO:0031623	receptor internalization	-3.72316	-1.14343	5/112	409,5336,7037,8301,79890	ARRB2,PLCG2,TFRC,PICALM,RIN3
10_Member	GO Biological Processes	GO:0045807	positive regulation of endocytosis	-3.10156	-0.841552	5/153	348,409,718,5336,10347	APOE,ARRB2,C3,PLCG2,ABCA7
10_Member	GO Biological Processes	GO:0030168	platelet activation	-3.03889	-0.824032	5/158	348,409,5336,9158,10019	APOE,ARRB2,PLCG2,FIBP,SH2B3
10_Member	GO Biological Processes	GO:0002090	regulation of receptor internalization	-2.67721	-0.639479	3/54	409,5336,79890	ARRB2,PLCG2,RIN3
10_Member	GO Biological Processes	GO:0048260	positive regulation of receptor-mediated endocytosis	-2.65433	-0.626779	3/55	409,718,5336	ARRB2,C3,PLCG2
10_Member	GO Biological Processes	GO:0051898	negative regulation of protein kinase B signaling	-2.50585	-0.5579	3/62	409,10019,59338	ARRB2,SH2B3,PLEKHA1
10_Member	GO Biological Processes	GO:0007596	blood coagulation	-2.24394	-0.415088	6/343	348,409,5336,7975,9158,10019	APOE,ARRB2,PLCG2,MAFK,FIBP,SH2B3
10_Member	GO Biological Processes	GO:0009611	response to wounding	-2.22801	-0.404608	9/701	348,409,861,5336,5864,7975,8578,9158,10019	APOE,ARRB2,RUNX1,PLCG2,RAB3A,MAFK,SCARF1,FIBP,SH2B3
10_Member	GO Biological Processes	GO:0007599	hemostasis	-2.22005	-0.399995	6/347	348,409,5336,7975,9158,10019	APOE,ARRB2,PLCG2,MAFK,FIBP,SH2B3
10_Member	GO Biological Processes	GO:0050817	coagulation	-2.21414	-0.399251	6/348	348,409,5336,7975,9158,10019	APOE,ARRB2,PLCG2,MAFK,FIBP,SH2B3
10_Member	GO Biological Processes	GO:0042060	wound healing	-2.17999	-0.380823	8/587	348,409,861,5336,5864,7975,9158,10019	APOE,ARRB2,RUNX1,PLCG2,RAB3A,MAFK,FIBP,SH2B3
10_Member	WikiPathways	WP2355	Corticotropin-releasing hormone signaling pathway	-2.02884	-0.280559	3/92	409,3727,5336	ARRB2,JUND,PLCG2
11_Summary	KEGG Pathway	ko05010	Alzheimer's disease	-4.77267	-1.82541	7/171	102,348,351,4707,4720,6391,83464,10000,226,79077	ADAM10,APOE,APP,NDUFB1,NDUFS2,SDHC,APH1B,AKT3,ALDOA,DCTPP1
11_Member	KEGG Pathway	ko05010	Alzheimer's disease	-4.77267	-1.82541	7/171	102,348,351,4707,4720,6391,83464	ADAM10,APOE,APP,NDUFB1,NDUFS2,SDHC,APH1B
11_Member	KEGG Pathway	hsa05010	Alzheimer disease	-4.39292	-1.61298	7/196	102,348,351,4707,4720,6391,83464	ADAM10,APOE,APP,NDUFB1,NDUFS2,SDHC,APH1B
11_Member	KEGG Pathway	ko04932	Non-alcoholic fatty liver disease (NAFLD)	-2.267	-0.432872	4/149	4707,4720,6391,10000	NDUFB1,NDUFS2,SDHC,AKT3
11_Member	WikiPathways	WP4396	Nonalcoholic fatty liver disease	-2.20705	-0.398176	4/155	4707,4720,6391,10000	NDUFB1,NDUFS2,SDHC,AKT3
11_Member	GO Biological Processes	GO:0009141	nucleoside triphosphate metabolic process	-2.10018	-0.326631	6/368	226,351,4707,4720,6391,79077	ALDOA,APP,NDUFB1,NDUFS2,SDHC,DCTPP1
11_Member	KEGG Pathway	hsa04932	Non-alcoholic fatty liver disease	-2.07712	-0.31031	4/169	4707,4720,6391,10000	NDUFB1,NDUFS2,SDHC,AKT3
12_Summary	GO Biological Processes	GO:0065005	protein-lipid complex assembly	-4.6644	-1.75368	4/35	274,341,348,10347,718,8301,2185,4800,6309,6653,114294,102,351,861,2068,3683,9507,5306,3635,5336,8703,59338,79690,256987	BIN1,APOC1,APOE,ABCA7,C3,PICALM,PTK2B,NFYA,SC5D,SORL1,LACTB,ADAM10,APP,RUNX1,ERCC2,ITGAL,ADAMTS4,PITPNA,INPP5D,PLCG2,B4GALT3,PLEKHA1,GAL3ST4,SERINC5
12_Member	GO Biological Processes	GO:0065005	protein-lipid complex assembly	-4.6644	-1.75368	4/35	274,341,348,10347	BIN1,APOC1,APOE,ABCA7
12_Member	GO Biological Processes	GO:0033700	phospholipid efflux	-4.5544	-1.71503	3/13	341,348,10347	APOC1,APOE,ABCA7
12_Member	GO Biological Processes	GO:0097242	amyloid-beta clearance	-4.51999	-1.70618	4/38	348,718,8301,10347	APOE,C3,PICALM,ABCA7
12_Member	GO Biological Processes	GO:0071825	protein-lipid complex subunit organization	-3.82146	-1.20394	4/57	274,341,348,10347	BIN1,APOC1,APOE,ABCA7
12_Member	GO Biological Processes	GO:0019216	regulation of lipid metabolic process	-3.70771	-1.13517	9/428	341,348,718,2185,4800,6309,6653,10347,114294	APOC1,APOE,C3,PTK2B,NFYA,SC5D,SORL1,ABCA7,LACTB
12_Member	GO Biological Processes	GO:0043062	extracellular structure organization	-3.49847	-1.02987	9/457	102,341,348,351,861,2068,3683,9507,10347	ADAM10,APOC1,APOE,APP,RUNX1,ERCC2,ITGAL,ADAMTS4,ABCA7
12_Member	GO Biological Processes	GO:0034377	plasma lipoprotein particle assembly	-3.38486	-0.990823	3/31	341,348,10347	APOC1,APOE,ABCA7
12_Member	GO Biological Processes	GO:0015914	phospholipid transport	-3.38385	-0.990823	4/74	341,348,5306,10347	APOC1,APOE,PITPNA,ABCA7
12_Member	GO Biological Processes	GO:0008610	lipid biosynthetic process	-3.15238	-0.864079	11/734	341,348,718,3635,4800,5336,6309,8703,59338,79690,256987	APOC1,APOE,C3,INPP5D,NFYA,PLCG2,SC5D,B4GALT3,PLEKHA1,GAL3ST4,SERINC5
12_Member	GO Biological Processes	GO:0090207	regulation of triglyceride metabolic process	-3.08859	-0.841552	3/39	348,718,6653	APOE,C3,SORL1
12_Member	GO Biological Processes	GO:0046486	glycerolipid metabolic process	-2.97296	-0.79977	8/435	341,348,718,3635,5336,6653,59338,256987	APOC1,APOE,C3,INPP5D,PLCG2,SORL1,PLEKHA1,SERINC5
12_Member	GO Biological Processes	GO:0006641	triglyceride metabolic process	-2.76894	-0.694365	4/108	341,348,718,6653	APOC1,APOE,C3,SORL1
12_Member	GO Biological Processes	GO:0071827	plasma lipoprotein particle organization	-2.70055	-0.650918	3/53	341,348,10347	APOC1,APOE,ABCA7
12_Member	GO Biological Processes	GO:0015748	organophosphate ester transport	-2.69704	-0.650918	4/113	341,348,5306,10347	APOC1,APOE,PITPNA,ABCA7
12_Member	GO Biological Processes	GO:0033344	cholesterol efflux	-2.46676	-0.532129	3/64	341,348,10347	APOC1,APOE,ABCA7
12_Member	GO Biological Processes	GO:0006638	neutral lipid metabolic process	-2.40708	-0.497908	4/136	341,348,718,6653	APOC1,APOE,C3,SORL1
12_Member	GO Biological Processes	GO:0006639	acylglycerol metabolic process	-2.40708	-0.497908	4/136	341,348,718,6653	APOC1,APOE,C3,SORL1
12_Member	GO Biological Processes	GO:0032371	regulation of sterol transport	-2.3398	-0.467646	3/71	341,348,10347	APOC1,APOE,ABCA7
12_Member	GO Biological Processes	GO:0032374	regulation of cholesterol transport	-2.3398	-0.467646	3/71	341,348,10347	APOC1,APOE,ABCA7
12_Member	GO Biological Processes	GO:1905952	regulation of lipid localization	-2.02527	-0.279116	4/175	341,348,718,10347	APOC1,APOE,C3,ABCA7
13_Summary	GO Biological Processes	GO:0016322	neuron remodeling	-4.5544	-1.71503	3/13	351,718,8578,2068,2185,5864,8301,116151,348,3727,102,8440,50488,6810,409,388325,2067,4720,59338,5694,5702,3683,7037,10038,11007	APP,C3,SCARF1,ERCC2,PTK2B,RAB3A,PICALM,FAM210B,APOE,JUND,ADAM10,NCK2,MINK1,STX4,ARRB2,SCIMP,ERCC1,NDUFS2,PLEKHA1,PSMB6,PSMC3,ITGAL,TFRC,PARP2,CCDC85B
13_Member	GO Biological Processes	GO:0016322	neuron remodeling	-4.5544	-1.71503	3/13	351,718,8578	APP,C3,SCARF1
13_Member	GO Biological Processes	GO:0021700	developmental maturation	-4.39108	-1.61298	8/268	351,718,2068,2185,5864,8301,8578,116151	APP,C3,ERCC2,PTK2B,RAB3A,PICALM,SCARF1,FAM210B
13_Member	GO Biological Processes	GO:0071695	anatomical structure maturation	-4.07433	-1.34992	6/152	351,718,2068,2185,8578,116151	APP,C3,ERCC2,PTK2B,SCARF1,FAM210B
13_Member	WikiPathways	WP2864	Apoptosis-related network due to altered Notch3 in ovarian cancer	-3.94516	-1.28496	4/53	348,351,2185,3727	APOE,APP,PTK2B,JUND
13_Member	GO Biological Processes	GO:0016358	dendrite development	-3.91031	-1.26001	7/234	102,348,351,8301,8440,8578,50488	ADAM10,APOE,APP,PICALM,NCK2,SCARF1,MINK1
13_Member	GO Biological Processes	GO:0048469	cell maturation	-3.86424	-1.23064	6/166	351,718,2068,2185,8578,116151	APP,C3,ERCC2,PTK2B,SCARF1,FAM210B
13_Member	GO Biological Processes	GO:0060291	long-term synaptic potentiation	-3.19465	-0.878776	4/83	348,351,2185,6810	APOE,APP,PTK2B,STX4
13_Member	GO Biological Processes	GO:2000403	positive regulation of lymphocyte migration	-3.15609	-0.864079	3/37	102,351,2185	ADAM10,APP,PTK2B
13_Member	GO Biological Processes	GO:0050806	positive regulation of synaptic transmission	-3.03889	-0.824032	5/158	348,351,409,2185,6810	APOE,APP,ARRB2,PTK2B,STX4
13_Member	GO Biological Processes	GO:0032103	positive regulation of response to external stimulus	-3.00685	-0.810338	7/331	102,351,718,2185,6810,8578,388325	ADAM10,APP,C3,PTK2B,STX4,SCARF1,SCIMP
13_Member	GO Biological Processes	GO:0048168	regulation of neuronal synaptic plasticity	-2.93489	-0.772912	3/44	348,351,5864	APOE,APP,RAB3A
13_Member	GO Biological Processes	GO:0042551	neuron maturation	-2.90641	-0.760721	3/45	351,718,8578	APP,C3,SCARF1
13_Member	GO Biological Processes	GO:0006979	response to oxidative stress	-2.87343	-0.735657	8/451	348,351,2067,2068,2185,4720,6810,59338	APOE,APP,ERCC1,ERCC2,PTK2B,NDUFS2,STX4,PLEKHA1
13_Member	GO Biological Processes	GO:0048167	regulation of synaptic plasticity	-2.85269	-0.724014	5/174	348,351,2185,5864,6810	APOE,APP,PTK2B,RAB3A,STX4
13_Member	GO Biological Processes	GO:0043687	post-translational protein modification	-2.78404	-0.70005	7/362	102,348,351,718,5694,5702,5864	ADAM10,APOE,APP,C3,PSMB6,PSMC3,RAB3A
13_Member	Reactome Gene Sets	R-HSA-8957275	Post-translational protein phosphorylation	-2.76894	-0.694365	4/108	102,348,351,718	ADAM10,APOE,APP,C3
13_Member	GO Biological Processes	GO:0072676	lymphocyte migration	-2.62863	-0.609624	4/118	102,351,2185,3683	ADAM10,APP,PTK2B,ITGAL
13_Member	Reactome Gene Sets	R-HSA-381426	Regulation of Insulin-like Growth Factor (IGF) transport and uptake by Insulin-like Growth Factor Binding Proteins (IGFBPs)	-2.53818	-0.569429	4/125	102,348,351,718	ADAM10,APOE,APP,C3
13_Member	GO Biological Processes	GO:2000401	regulation of lymphocyte migration	-2.48613	-0.546557	3/63	102,351,2185	ADAM10,APP,PTK2B
13_Member	GO Biological Processes	GO:0072678	T cell migration	-2.42899	-0.512022	3/66	102,351,3683	ADAM10,APP,ITGAL
13_Member	GO Biological Processes	GO:0016049	cell growth	-2.14959	-0.356377	7/473	102,348,351,2185,7037,10038,11007	ADAM10,APOE,APP,PTK2B,TFRC,PARP2,CCDC85B
13_Member	GO Biological Processes	GO:0106027	neuron projection organization	-2.04177	-0.284867	3/91	102,348,351	ADAM10,APOE,APP
14_Summary	Canonical Pathways	M14532	ST PHOSPHOINOSITIDE 3 KINASE PATHWAY	-4.51999	-1.70618	4/38	1604,3635,6196,10000,3683,5336,5702,6688,10014,274,861,226,7037,10019,3727,8440	CD55,INPP5D,RPS6KA2,AKT3,ITGAL,PLCG2,PSMC3,SPI1,HDAC5,BIN1,RUNX1,ALDOA,TFRC,SH2B3,JUND,NCK2
14_Member	Canonical Pathways	M14532	ST PHOSPHOINOSITIDE 3 KINASE PATHWAY	-4.51999	-1.70618	4/38	1604,3635,6196,10000	CD55,INPP5D,RPS6KA2,AKT3
14_Member	KEGG Pathway	ko05169	Epstein-Barr virus infection	-3.41664	-0.991588	6/201	3683,5336,5702,6688,10000,10014	ITGAL,PLCG2,PSMC3,SPI1,AKT3,HDAC5
14_Member	Canonical Pathways	M1315	SIG PIP3 SIGNALING IN B LYMPHOCYTES	-3.19133	-0.878776	3/36	5336,6196,10000	PLCG2,RPS6KA2,AKT3
14_Member	KEGG Pathway	ko04666	Fc gamma R-mediated phagocytosis	-3.04449	-0.824032	4/91	274,3635,5336,10000	BIN1,INPP5D,PLCG2,AKT3
14_Member	Canonical Pathways	M8626	SIG BCR SIGNALING PATHWAY	-2.8786	-0.738211	3/46	3635,5336,10000	INPP5D,PLCG2,AKT3
14_Member	KEGG Pathway	hsa04666	Fc gamma R-mediated phagocytosis	-2.79875	-0.700947	4/106	274,3635,5336,10000	BIN1,INPP5D,PLCG2,AKT3
14_Member	KEGG Pathway	ko05221	Acute myeloid leukemia	-2.65433	-0.626779	3/55	861,6688,10000	RUNX1,SPI1,AKT3
14_Member	KEGG Pathway	hsa04066	HIF-1 signaling pathway	-2.61535	-0.603821	4/119	226,5336,7037,10000	ALDOA,PLCG2,TFRC,AKT3
14_Member	KEGG Pathway	ko04722	Neurotrophin signaling pathway	-2.61535	-0.603821	4/119	5336,6196,10000,10019	PLCG2,RPS6KA2,AKT3,SH2B3
14_Member	KEGG Pathway	hsa04722	Neurotrophin signaling pathway	-2.55074	-0.574884	4/124	5336,6196,10000,10019	PLCG2,RPS6KA2,AKT3,SH2B3
14_Member	KEGG Pathway	hsa05169	Epstein-Barr virus infection	-2.53241	-0.569429	6/299	3683,5336,5702,6688,10000,10014	ITGAL,PLCG2,PSMC3,SPI1,AKT3,HDAC5
14_Member	KEGG Pathway	ko04380	Osteoclast differentiation	-2.47702	-0.540746	4/130	3727,5336,6688,10000	JUND,PLCG2,SPI1,AKT3
14_Member	KEGG Pathway	ko04664	Fc epsilon RI signaling pathway	-2.39245	-0.493968	3/68	3635,5336,10000	INPP5D,PLCG2,AKT3
14_Member	KEGG Pathway	hsa04380	Osteoclast differentiation	-2.38455	-0.489069	4/138	3727,5336,6688,10000	JUND,PLCG2,SPI1,AKT3
14_Member	KEGG Pathway	hsa05221	Acute myeloid leukemia	-2.35708	-0.471955	3/70	861,6688,10000	RUNX1,SPI1,AKT3
14_Member	KEGG Pathway	ko04662	B cell receptor signaling pathway	-2.3398	-0.467646	3/71	3635,5336,10000	INPP5D,PLCG2,AKT3
14_Member	KEGG Pathway	hsa04664	Fc epsilon RI signaling pathway	-2.19546	-0.39025	3/80	3635,5336,10000	INPP5D,PLCG2,AKT3
14_Member	KEGG Pathway	hsa04662	B cell receptor signaling pathway	-2.18054	-0.380823	3/81	3635,5336,10000	INPP5D,PLCG2,AKT3
14_Member	KEGG Pathway	ko04012	ErbB signaling pathway	-2.1089	-0.333088	3/86	5336,8440,10000	PLCG2,NCK2,AKT3
14_Member	WikiPathways	WP673	ErbB Signaling Pathway	-2.02884	-0.280559	3/92	5336,8440,10000	PLCG2,NCK2,AKT3
14_Member	KEGG Pathway	hsa04012	ErbB signaling pathway	-2.00345	-0.263622	3/94	5336,8440,10000	PLCG2,NCK2,AKT3
15_Summary	Reactome Gene Sets	R-HSA-6807070	PTEN Regulation	-4.27249	-1.53787	6/140	5694,5702,8726,10000,10014,389541,102,274,6196,26001	PSMB6,PSMC3,EED,AKT3,HDAC5,LAMTOR4,ADAM10,BIN1,RPS6KA2,RNF167
15_Member	Reactome Gene Sets	R-HSA-6807070	PTEN Regulation	-4.27249	-1.53787	6/140	5694,5702,8726,10000,10014,389541	PSMB6,PSMC3,EED,AKT3,HDAC5,LAMTOR4
15_Member	Reactome Gene Sets	R-HSA-1257604	PIP3 activates AKT signaling	-2.77743	-0.696013	6/267	5694,5702,8726,10000,10014,389541	PSMB6,PSMC3,EED,AKT3,HDAC5,LAMTOR4
15_Member	Reactome Gene Sets	R-HSA-8943724	Regulation of PTEN gene transcription	-2.52591	-0.569429	3/61	8726,10014,389541	EED,HDAC5,LAMTOR4
15_Member	Reactome Gene Sets	R-HSA-9006925	Intracellular signaling by second messengers	-2.46238	-0.531012	6/309	5694,5702,8726,10000,10014,389541	PSMB6,PSMC3,EED,AKT3,HDAC5,LAMTOR4
15_Member	GO Biological Processes	GO:0045786	negative regulation of cell cycle	-2.01659	-0.27309	8/627	102,274,5694,5702,6196,8726,26001,389541	ADAM10,BIN1,PSMB6,PSMC3,RPS6KA2,EED,RNF167,LAMTOR4
16_Summary	GO Biological Processes	GO:0007568	aging	-4.0087	-1.30403	8/304	351,2067,2068,3635,3727,6688,8301,10000,10019,116151	APP,ERCC1,ERCC2,INPP5D,JUND,SPI1,PICALM,AKT3,SH2B3,FAM210B
16_Member	GO Biological Processes	GO:0007568	aging	-4.0087	-1.30403	8/304	351,2067,2068,3635,3727,6688,8301,10000	APP,ERCC1,ERCC2,INPP5D,JUND,SPI1,PICALM,AKT3
16_Member	GO Biological Processes	GO:0030218	erythrocyte differentiation	-3.65207	-1.1104	5/116	2068,3635,6688,10019,116151	ERCC2,INPP5D,SPI1,SH2B3,FAM210B
16_Member	GO Biological Processes	GO:0061515	myeloid cell development	-3.57445	-1.06783	4/66	351,2068,10019,116151	APP,ERCC2,SH2B3,FAM210B
16_Member	GO Biological Processes	GO:0034101	erythrocyte homeostasis	-3.5504	-1.06176	5/122	2068,3635,6688,10019,116151	ERCC2,INPP5D,SPI1,SH2B3,FAM210B
16_Member	GO Biological Processes	GO:0048821	erythrocyte development	-3.3436	-0.968597	3/32	2068,10019,116151	ERCC2,SH2B3,FAM210B
16_Member	GO Biological Processes	GO:0002262	myeloid cell homeostasis	-3.19332	-0.878776	5/146	2068,3635,6688,10019,116151	ERCC2,INPP5D,SPI1,SH2B3,FAM210B
16_Member	GO Biological Processes	GO:0048872	homeostasis of number of cells	-2.92256	-0.768797	6/250	2068,3635,6688,10000,10019,116151	ERCC2,INPP5D,SPI1,AKT3,SH2B3,FAM210B
16_Member	GO Biological Processes	GO:0045646	regulation of erythrocyte differentiation	-2.8249	-0.710057	3/48	3635,6688,116151	INPP5D,SPI1,FAM210B
17_Summary	GO Biological Processes	GO:0043254	regulation of protein complex assembly	-3.94387	-1.28496	10/492	274,348,2067,2068,2185,5702,5864,6653,7037,8440,409,55063,6688	BIN1,APOE,ERCC1,ERCC2,PTK2B,PSMC3,RAB3A,SORL1,TFRC,NCK2,ARRB2,ZCWPW1,SPI1
17_Member	GO Biological Processes	GO:0043254	regulation of protein complex assembly	-3.94387	-1.28496	10/492	274,348,2067,2068,2185,5702,5864,6653,7037,8440	BIN1,APOE,ERCC1,ERCC2,PTK2B,PSMC3,RAB3A,SORL1,TFRC,NCK2
17_Member	GO Biological Processes	GO:0031334	positive regulation of protein complex assembly	-3.38022	-0.990823	7/286	274,2067,2068,2185,5702,7037,8440	BIN1,ERCC1,ERCC2,PTK2B,PSMC3,TFRC,NCK2
17_Member	GO Biological Processes	GO:0051054	positive regulation of DNA metabolic process	-2.995	-0.809921	6/242	409,2067,2068,2185,7037,55063	ARRB2,ERCC1,ERCC2,PTK2B,TFRC,ZCWPW1
17_Member	GO Biological Processes	GO:0045911	positive regulation of DNA recombination	-2.8786	-0.738211	3/46	2068,7037,55063	ERCC2,TFRC,ZCWPW1
17_Member	GO Biological Processes	GO:0051052	regulation of DNA metabolic process	-2.31615	-0.455407	7/440	409,2067,2068,2185,6688,7037,55063	ARRB2,ERCC1,ERCC2,PTK2B,SPI1,TFRC,ZCWPW1
18_Summary	GO Biological Processes	GO:0031664	regulation of lipopolysaccharide-mediated signaling pathway	-3.66693	-1.1104	3/25	1604,10221,388325,3727,6196,5336,10014	CD55,TRIB1,SCIMP,JUND,RPS6KA2,PLCG2,HDAC5
18_Member	GO Biological Processes	GO:0031664	regulation of lipopolysaccharide-mediated signaling pathway	-3.66693	-1.1104	3/25	1604,10221,388325	CD55,TRIB1,SCIMP
18_Member	GO Biological Processes	GO:0031663	lipopolysaccharide-mediated signaling pathway	-2.58831	-0.59779	3/58	1604,10221,388325	CD55,TRIB1,SCIMP
18_Member	Reactome Gene Sets	R-HSA-198725	Nuclear Events (kinase and transcription factor activation)	-2.52591	-0.569429	3/61	3727,6196,10221	JUND,RPS6KA2,TRIB1
18_Member	GO Biological Processes	GO:0032496	response to lipopolysaccharide	-2.34958	-0.467646	6/326	1604,3727,5336,10014,10221,388325	CD55,JUND,PLCG2,HDAC5,TRIB1,SCIMP
18_Member	GO Biological Processes	GO:0002237	response to molecule of bacterial origin	-2.22599	-0.404608	6/346	1604,3727,5336,10014,10221,388325	CD55,JUND,PLCG2,HDAC5,TRIB1,SCIMP
19_Summary	GO Biological Processes	GO:0043409	negative regulation of MAPK cascade	-3.64742	-1.1104	6/182	348,6653,10019,10048,10347,161742,409,8440,10221,341,351,861,2185,3635,10011,10014,11007,6688,902,905,59338,274,79890	APOE,SORL1,SH2B3,RANBP9,ABCA7,SPRED1,ARRB2,NCK2,TRIB1,APOC1,APP,RUNX1,PTK2B,INPP5D,SRA1,HDAC5,CCDC85B,SPI1,CCNH,CCNT2,PLEKHA1,BIN1,RIN3
19_Member	GO Biological Processes	GO:0043409	negative regulation of MAPK cascade	-3.64742	-1.1104	6/182	348,6653,10019,10048,10347,161742	APOE,SORL1,SH2B3,RANBP9,ABCA7,SPRED1
19_Member	GO Biological Processes	GO:0001933	negative regulation of protein phosphorylation	-3.61905	-1.09666	9/440	348,409,6653,8440,10019,10048,10221,10347,161742	APOE,ARRB2,SORL1,NCK2,SH2B3,RANBP9,TRIB1,ABCA7,SPRED1
19_Member	GO Biological Processes	GO:0042326	negative regulation of phosphorylation	-3.33102	-0.96437	9/482	348,409,6653,8440,10019,10048,10221,10347,161742	APOE,ARRB2,SORL1,NCK2,SH2B3,RANBP9,TRIB1,ABCA7,SPRED1
19_Member	GO Biological Processes	GO:0043407	negative regulation of MAP kinase activity	-3.29681	-0.938933	4/78	348,6653,10019,161742	APOE,SORL1,SH2B3,SPRED1
19_Member	GO Biological Processes	GO:0045936	negative regulation of phosphate metabolic process	-3.25381	-0.912965	10/601	341,348,409,6653,8440,10019,10048,10221,10347,161742	APOC1,APOE,ARRB2,SORL1,NCK2,SH2B3,RANBP9,TRIB1,ABCA7,SPRED1
19_Member	GO Biological Processes	GO:0010563	negative regulation of phosphorus metabolic process	-3.24824	-0.911554	10/602	341,348,409,6653,8440,10019,10048,10221,10347,161742	APOC1,APOE,ARRB2,SORL1,NCK2,SH2B3,RANBP9,TRIB1,ABCA7,SPRED1
19_Member	GO Biological Processes	GO:0045596	negative regulation of cell differentiation	-3.11394	-0.849488	11/742	348,351,861,2185,3635,6653,10011,10014,10221,11007,161742	APOE,APP,RUNX1,PTK2B,INPP5D,SORL1,SRA1,HDAC5,TRIB1,CCDC85B,SPRED1
19_Member	GO Biological Processes	GO:0031400	negative regulation of protein modification process	-3.09192	-0.841552	10/631	348,409,6653,6688,8440,10019,10048,10221,10347,161742	APOE,ARRB2,SORL1,SPI1,NCK2,SH2B3,RANBP9,TRIB1,ABCA7,SPRED1
19_Member	GO Biological Processes	GO:0071900	regulation of protein serine/threonine kinase activity	-2.48628	-0.546557	8/521	348,902,905,2185,6653,10019,10221,161742	APOE,CCNH,CCNT2,PTK2B,SORL1,SH2B3,TRIB1,SPRED1
19_Member	GO Biological Processes	GO:0071901	negative regulation of protein serine/threonine kinase activity	-2.29804	-0.453381	4/146	348,6653,10019,161742	APOE,SORL1,SH2B3,SPRED1
19_Member	GO Biological Processes	GO:0043405	regulation of MAP kinase activity	-2.28662	-0.444615	6/336	348,2185,6653,10019,10221,161742	APOE,PTK2B,SORL1,SH2B3,TRIB1,SPRED1
19_Member	GO Biological Processes	GO:1902532	negative regulation of intracellular signal transduction	-2.25422	-0.422685	8/570	348,409,6653,10019,10048,10347,59338,161742	APOE,ARRB2,SORL1,SH2B3,RANBP9,ABCA7,PLEKHA1,SPRED1
19_Member	GO Biological Processes	GO:0006469	negative regulation of protein kinase activity	-2.21642	-0.399251	5/245	348,6653,10019,10221,161742	APOE,SORL1,SH2B3,TRIB1,SPRED1
19_Member	GO Biological Processes	GO:0033673	negative regulation of kinase activity	-2.05028	-0.289001	5/269	348,6653,10019,10221,161742	APOE,SORL1,SH2B3,TRIB1,SPRED1
19_Member	GO Biological Processes	GO:0051271	negative regulation of cellular component movement	-2.04616	-0.285978	6/378	274,348,10014,10221,79890,161742	BIN1,APOE,HDAC5,TRIB1,RIN3,SPRED1
20_Summary	GO Biological Processes	GO:0070997	neuron death	-3.6422	-1.1104	8/344	348,351,409,2185,6653,8301,10038,91304,2068,10014,56257,83464	APOE,APP,ARRB2,PTK2B,SORL1,PICALM,PARP2,TMEM259,ERCC2,HDAC5,MEPCE,APH1B
20_Member	GO Biological Processes	GO:0070997	neuron death	-3.6422	-1.1104	8/344	348,351,409,2185,6653,8301,10038,91304	APOE,APP,ARRB2,PTK2B,SORL1,PICALM,PARP2,TMEM259
20_Member	GO Biological Processes	GO:1901215	negative regulation of neuron death	-3.46308	-1.01368	6/197	348,409,2185,6653,10038,91304	APOE,ARRB2,PTK2B,SORL1,PARP2,TMEM259
20_Member	GO Biological Processes	GO:1901214	regulation of neuron death	-3.22287	-0.890301	7/304	348,409,2185,6653,8301,10038,91304	APOE,ARRB2,PTK2B,SORL1,PICALM,PARP2,TMEM259
20_Member	GO Biological Processes	GO:0051098	regulation of binding	-2.78404	-0.70005	7/362	348,351,409,2068,6653,10014,56257	APOE,APP,ARRB2,ERCC2,SORL1,HDAC5,MEPCE
20_Member	GO Biological Processes	GO:0043393	regulation of protein binding	-2.54277	-0.570503	5/205	348,351,409,6653,10014	APOE,APP,ARRB2,SORL1,HDAC5
20_Member	GO Biological Processes	GO:0007626	locomotory behavior	-2.14044	-0.351935	4/162	348,351,409,83464	APOE,APP,ARRB2,APH1B

## Sheet: Oligodendrocyte_scz
GroupID	Category	Term	Description	LogP	Log(q-value)	InTerm_InList	Genes	Symbols
1_Summary	GO Biological Processes	GO:0045664	regulation of neuron differentiation	-7.7551	-3.75331	27/645	102,466,577,1000,1745,1808,2011,4038,4343,4681,4821,5629,5764,5792,6457,6925,9024,9863,10059,10090,22891,23043,27257,54910,57556,57580,57688,473,1009,2823,2887,4684,5598,6711,10890,23114,26053,468,8087,10806,26051,83700,1012,1839,5142,6558	ADAM10,ATF1,ADGRB3,CDH2,DLX1,DPYSL2,MARK2,LRP4,MOV10,NBL1,NKX2-2,PROX1,PTN,PTPRF,SH3GL3,TCF4,BRSK2,MAGI2,DNM1L,UST,ZNF365,TNIK,LSM1,SEMA4C,SEMA6A,PREX1,ZSWIM6,RERE,CDH11,GPM6A,GRB10,NCAM1,MAPK7,SPTBN1,RAB10,NFASC,AUTS2,ATF4,FXR1,SDCCAG8,PPP1R16B,JAM3,CDH13,HBEGF,PDE4B,SLC12A2
1_Member	GO Biological Processes	GO:0045664	regulation of neuron differentiation	-7.7551	-3.75331	27/645	102,466,577,1000,1745,1808,2011,4038,4343,4681,4821,5629,5764,5792,6457,6925,9024,9863,10059,10090,22891,23043,27257,54910,57556,57580,57688	ADAM10,ATF1,ADGRB3,CDH2,DLX1,DPYSL2,MARK2,LRP4,MOV10,NBL1,NKX2-2,PROX1,PTN,PTPRF,SH3GL3,TCF4,BRSK2,MAGI2,DNM1L,UST,ZNF365,TNIK,LSM1,SEMA4C,SEMA6A,PREX1,ZSWIM6
1_Member	GO Biological Processes	GO:0048812	neuron projection morphogenesis	-7.7551	-3.75331	27/645	102,473,577,1000,1009,1808,2011,2823,2887,4038,4343,4681,4684,5598,5764,6711,9024,10059,10090,10890,22891,23043,23114,26053,54910,57556,57688	ADAM10,RERE,ADGRB3,CDH2,CDH11,DPYSL2,MARK2,GPM6A,GRB10,LRP4,MOV10,NBL1,NCAM1,MAPK7,PTN,SPTBN1,BRSK2,DNM1L,UST,RAB10,ZNF365,TNIK,NFASC,AUTS2,SEMA4C,SEMA6A,ZSWIM6
1_Member	GO Biological Processes	GO:0120039	plasma membrane bounded cell projection morphogenesis	-7.563	-3.75331	27/659	102,473,577,1000,1009,1808,2011,2823,2887,4038,4343,4681,4684,5598,5764,6711,9024,10059,10090,10890,22891,23043,23114,26053,54910,57556,57688	ADAM10,RERE,ADGRB3,CDH2,CDH11,DPYSL2,MARK2,GPM6A,GRB10,LRP4,MOV10,NBL1,NCAM1,MAPK7,PTN,SPTBN1,BRSK2,DNM1L,UST,RAB10,ZNF365,TNIK,NFASC,AUTS2,SEMA4C,SEMA6A,ZSWIM6
1_Member	GO Biological Processes	GO:0048858	cell projection morphogenesis	-7.50913	-3.75331	27/663	102,473,577,1000,1009,1808,2011,2823,2887,4038,4343,4681,4684,5598,5764,6711,9024,10059,10090,10890,22891,23043,23114,26053,54910,57556,57688	ADAM10,RERE,ADGRB3,CDH2,CDH11,DPYSL2,MARK2,GPM6A,GRB10,LRP4,MOV10,NBL1,NCAM1,MAPK7,PTN,SPTBN1,BRSK2,DNM1L,UST,RAB10,ZNF365,TNIK,NFASC,AUTS2,SEMA4C,SEMA6A,ZSWIM6
1_Member	GO Biological Processes	GO:0032990	cell part morphogenesis	-7.29807	-3.63917	27/679	102,473,577,1000,1009,1808,2011,2823,2887,4038,4343,4681,4684,5598,5764,6711,9024,10059,10090,10890,22891,23043,23114,26053,54910,57556,57688	ADAM10,RERE,ADGRB3,CDH2,CDH11,DPYSL2,MARK2,GPM6A,GRB10,LRP4,MOV10,NBL1,NCAM1,MAPK7,PTN,SPTBN1,BRSK2,DNM1L,UST,RAB10,ZNF365,TNIK,NFASC,AUTS2,SEMA4C,SEMA6A,ZSWIM6
1_Member	GO Biological Processes	GO:0048667	cell morphogenesis involved in neuron differentiation	-6.87243	-3.2927	24/579	102,473,577,1000,1009,1808,2011,2887,4038,4684,5598,5764,6711,9024,10059,10090,10890,22891,23043,23114,26053,54910,57556,57688	ADAM10,RERE,ADGRB3,CDH2,CDH11,DPYSL2,MARK2,GRB10,LRP4,NCAM1,MAPK7,PTN,SPTBN1,BRSK2,DNM1L,UST,RAB10,ZNF365,TNIK,NFASC,AUTS2,SEMA4C,SEMA6A,ZSWIM6
1_Member	GO Biological Processes	GO:0000904	cell morphogenesis involved in differentiation	-6.75171	-3.23894	27/723	102,468,473,577,1000,1009,1808,2011,2887,4038,4684,5598,5629,5764,6711,9024,10059,10090,10890,22891,23043,23114,26053,54910,57556,57580,57688	ADAM10,ATF4,RERE,ADGRB3,CDH2,CDH11,DPYSL2,MARK2,GRB10,LRP4,NCAM1,MAPK7,PROX1,PTN,SPTBN1,BRSK2,DNM1L,UST,RAB10,ZNF365,TNIK,NFASC,AUTS2,SEMA4C,SEMA6A,PREX1,ZSWIM6
1_Member	GO Biological Processes	GO:0120035	regulation of plasma membrane bounded cell projection organization	-5.9049	-2.50126	25/703	102,466,577,1000,1808,2011,2823,4038,4343,5764,5792,8087,9024,9863,10059,10090,10806,22891,23043,26051,26053,54910,57556,57580,57688	ADAM10,ATF1,ADGRB3,CDH2,DPYSL2,MARK2,GPM6A,LRP4,MOV10,PTN,PTPRF,FXR1,BRSK2,MAGI2,DNM1L,UST,SDCCAG8,ZNF365,TNIK,PPP1R16B,AUTS2,SEMA4C,SEMA6A,PREX1,ZSWIM6
1_Member	GO Biological Processes	GO:0031344	regulation of cell projection organization	-5.80614	-2.48966	25/712	102,466,577,1000,1808,2011,2823,4038,4343,5764,5792,8087,9024,9863,10059,10090,10806,22891,23043,26051,26053,54910,57556,57580,57688	ADAM10,ATF1,ADGRB3,CDH2,DPYSL2,MARK2,GPM6A,LRP4,MOV10,PTN,PTPRF,FXR1,BRSK2,MAGI2,DNM1L,UST,SDCCAG8,ZNF365,TNIK,PPP1R16B,AUTS2,SEMA4C,SEMA6A,PREX1,ZSWIM6
1_Member	GO Biological Processes	GO:0010975	regulation of neuron projection development	-5.6235	-2.3448	20/497	102,466,577,1000,1808,2011,4038,4343,5764,5792,9024,9863,10059,10090,22891,23043,54910,57556,57580,57688	ADAM10,ATF1,ADGRB3,CDH2,DPYSL2,MARK2,LRP4,MOV10,PTN,PTPRF,BRSK2,MAGI2,DNM1L,UST,ZNF365,TNIK,SEMA4C,SEMA6A,PREX1,ZSWIM6
1_Member	GO Biological Processes	GO:0061564	axon development	-5.49345	-2.2817	20/507	1000,1009,1808,2011,2887,4038,4684,5598,5764,5792,6711,9024,10090,10890,23114,26053,54910,57556,57688,83700	CDH2,CDH11,DPYSL2,MARK2,GRB10,LRP4,NCAM1,MAPK7,PTN,PTPRF,SPTBN1,BRSK2,UST,RAB10,NFASC,AUTS2,SEMA4C,SEMA6A,ZSWIM6,JAM3
1_Member	GO Biological Processes	GO:0010769	regulation of cell morphogenesis involved in differentiation	-4.80635	-1.71274	14/300	102,577,1000,1808,2011,4038,9024,10059,10090,23043,54910,57556,57580,57688	ADAM10,ADGRB3,CDH2,DPYSL2,MARK2,LRP4,BRSK2,DNM1L,UST,TNIK,SEMA4C,SEMA6A,PREX1,ZSWIM6
1_Member	GO Biological Processes	GO:0007409	axonogenesis	-4.39784	-1.46827	17/460	1000,1009,1808,2011,2887,4038,4684,5598,6711,9024,10090,10890,23114,26053,54910,57556,57688	CDH2,CDH11,DPYSL2,MARK2,GRB10,LRP4,NCAM1,MAPK7,SPTBN1,BRSK2,UST,RAB10,NFASC,AUTS2,SEMA4C,SEMA6A,ZSWIM6
1_Member	GO Biological Processes	GO:0050770	regulation of axonogenesis	-3.6342	-0.957568	9/173	1000,1808,2011,4038,9024,10090,54910,57556,57688	CDH2,DPYSL2,MARK2,LRP4,BRSK2,UST,SEMA4C,SEMA6A,ZSWIM6
1_Member	GO Biological Processes	GO:0022604	regulation of cell morphogenesis	-3.5996	-0.939089	16/486	102,577,1000,1808,2011,4038,4343,5764,9024,10059,10090,23043,54910,57556,57580,57688	ADAM10,ADGRB3,CDH2,DPYSL2,MARK2,LRP4,MOV10,PTN,BRSK2,DNM1L,UST,TNIK,SEMA4C,SEMA6A,PREX1,ZSWIM6
1_Member	GO Biological Processes	GO:0006935	chemotaxis	-3.56101	-0.934648	19/644	102,1012,1808,1839,2887,4681,4684,5142,5598,5764,6558,6711,10059,23114,54910,57556,57580,57688,83700	ADAM10,CDH13,DPYSL2,HBEGF,GRB10,NBL1,NCAM1,PDE4B,MAPK7,PTN,SLC12A2,SPTBN1,DNM1L,NFASC,SEMA4C,SEMA6A,PREX1,ZSWIM6,JAM3
1_Member	GO Biological Processes	GO:0042330	taxis	-3.54429	-0.926777	19/646	102,1012,1808,1839,2887,4681,4684,5142,5598,5764,6558,6711,10059,23114,54910,57556,57580,57688,83700	ADAM10,CDH13,DPYSL2,HBEGF,GRB10,NBL1,NCAM1,PDE4B,MAPK7,PTN,SLC12A2,SPTBN1,DNM1L,NFASC,SEMA4C,SEMA6A,PREX1,ZSWIM6,JAM3
1_Member	GO Biological Processes	GO:0050920	regulation of chemotaxis	-2.82997	-0.515168	9/224	102,1012,4681,5764,10059,54910,57556,57688,83700	ADAM10,CDH13,NBL1,PTN,DNM1L,SEMA4C,SEMA6A,ZSWIM6,JAM3
1_Member	GO Biological Processes	GO:0030595	leukocyte chemotaxis	-2.23146	-0.157866	8/227	102,4681,5142,5764,6558,10059,57580,83700	ADAM10,NBL1,PDE4B,PTN,SLC12A2,DNM1L,PREX1,JAM3
1_Member	GO Biological Processes	GO:0007411	axon guidance	-2.22035	-0.157866	9/277	1808,2887,4684,5598,6711,23114,54910,57556,57688	DPYSL2,GRB10,NCAM1,MAPK7,SPTBN1,NFASC,SEMA4C,SEMA6A,ZSWIM6
1_Member	GO Biological Processes	GO:0097485	neuron projection guidance	-2.21046	-0.157866	9/278	1808,2887,4684,5598,6711,23114,54910,57556,57688	DPYSL2,GRB10,NCAM1,MAPK7,SPTBN1,NFASC,SEMA4C,SEMA6A,ZSWIM6
2_Summary	GO Biological Processes	GO:1903533	regulation of protein targeting	-6.2503	-2.79551	9/82	665,3745,6720,6721,9530,9776,10055,51763,54471,5905,9024,51684,2011,10059,55626,3831,3329,8546,2066,3313,4124,6687,23259,100303755,392,488,2029,6558,54602,415116,102,2107,5045,5119,6711,8289,9793,10023,64928,5873,8943,137492,5629,8658,10092,10111,26053,51434,55904,2309,9110,57521,81603	BNIP3L,KCNB1,SREBF1,SREBF2,BAG4,ATG13,SAE1,INPP5K,MIEF1,RANGAP1,BRSK2,SUFU,MARK2,DNM1L,AMBRA1,KLC1,HSPD1,AP3B1,ERBB4,HSPA9,MAN2A1,SPG7,DDHD2,PET117,ARHGAP1,ATP2A2,ENSA,SLC12A2,NDFIP2,PIM3,ADAM10,ETF1,FURIN,CHMP1A,SPTBN1,ARID1A,CKAP5,FRAT1,MRPL14,RAB27A,AP3D1,VPS37A,PROX1,TNKS,ARPC5,RAD50,AUTS2,ANAPC7,KMT2E,FOXO3,MTMR4,RPTOR,TRIM8
2_Member	GO Biological Processes	GO:1903533	regulation of protein targeting	-6.2503	-2.79551	9/82	665,3745,6720,6721,9530,9776,10055,51763,54471	BNIP3L,KCNB1,SREBF1,SREBF2,BAG4,ATG13,SAE1,INPP5K,MIEF1
2_Member	GO Biological Processes	GO:1903214	regulation of protein targeting to mitochondrion	-4.83821	-1.71274	6/45	665,6720,6721,9530,9776,10055	BNIP3L,SREBF1,SREBF2,BAG4,ATG13,SAE1
2_Member	GO Biological Processes	GO:0033157	regulation of intracellular protein transport	-4.63533	-1.60909	12/232	665,3745,5905,6720,6721,9024,9530,9776,10055,51684,51763,54471	BNIP3L,KCNB1,RANGAP1,SREBF1,SREBF2,BRSK2,BAG4,ATG13,SAE1,SUFU,INPP5K,MIEF1
2_Member	GO Biological Processes	GO:0000422	autophagy of mitochondrion	-4.51656	-1.55662	7/75	665,2011,6720,6721,9776,10059,55626	BNIP3L,MARK2,SREBF1,SREBF2,ATG13,DNM1L,AMBRA1
2_Member	GO Biological Processes	GO:0061726	mitochondrion disassembly	-4.51656	-1.55662	7/75	665,2011,6720,6721,9776,10059,55626	BNIP3L,MARK2,SREBF1,SREBF2,ATG13,DNM1L,AMBRA1
2_Member	GO Biological Processes	GO:1903008	organelle disassembly	-4.37899	-1.46827	8/107	665,2011,3831,6720,6721,9776,10059,55626	BNIP3L,MARK2,KLC1,SREBF1,SREBF2,ATG13,DNM1L,AMBRA1
2_Member	GO Biological Processes	GO:0070585	protein localization to mitochondrion	-4.1942	-1.32768	9/146	665,3329,6720,6721,8546,9530,9776,10055,10059	BNIP3L,HSPD1,SREBF1,SREBF2,AP3B1,BAG4,ATG13,SAE1,DNM1L
2_Member	GO Biological Processes	GO:0007005	mitochondrion organization	-3.93823	-1.14855	18/551	665,2011,2066,3313,3329,4124,6687,6720,6721,8546,9530,9776,10055,10059,23259,54471,55626,100303755	BNIP3L,MARK2,ERBB4,HSPA9,HSPD1,MAN2A1,SPG7,SREBF1,SREBF2,AP3B1,BAG4,ATG13,SAE1,DNM1L,DDHD2,MIEF1,AMBRA1,PET117
2_Member	GO Biological Processes	GO:0032386	regulation of intracellular transport	-3.77375	-1.03912	15/421	392,488,665,3745,5905,6720,6721,9024,9530,9776,10055,10059,51684,51763,54471	ARHGAP1,ATP2A2,BNIP3L,KCNB1,RANGAP1,SREBF1,SREBF2,BRSK2,BAG4,ATG13,SAE1,DNM1L,SUFU,INPP5K,MIEF1
2_Member	GO Biological Processes	GO:0006626	protein targeting to mitochondrion	-3.71935	-1.00493	7/100	665,3329,6720,6721,9530,9776,10055	BNIP3L,HSPD1,SREBF1,SREBF2,BAG4,ATG13,SAE1
2_Member	GO Biological Processes	GO:0051223	regulation of protein transport	-3.69573	-0.991061	17/526	665,2029,3745,5905,6558,6720,6721,9024,9530,9776,10055,10059,51684,51763,54471,54602,415116	BNIP3L,ENSA,KCNB1,RANGAP1,SLC12A2,SREBF1,SREBF2,BRSK2,BAG4,ATG13,SAE1,DNM1L,SUFU,INPP5K,MIEF1,NDFIP2,PIM3
2_Member	GO Biological Processes	GO:1903747	regulation of establishment of protein localization to mitochondrion	-3.63863	-0.957568	6/73	665,6720,6721,9530,9776,10055	BNIP3L,SREBF1,SREBF2,BAG4,ATG13,SAE1
2_Member	GO Biological Processes	GO:0072655	establishment of protein localization to mitochondrion	-3.52142	-0.926686	8/142	665,3329,6720,6721,8546,9530,9776,10055	BNIP3L,HSPD1,SREBF1,SREBF2,AP3B1,BAG4,ATG13,SAE1
2_Member	GO Biological Processes	GO:0090087	regulation of peptide transport	-3.40927	-0.865562	17/557	665,2029,3745,5905,6558,6720,6721,9024,9530,9776,10055,10059,51684,51763,54471,54602,415116	BNIP3L,ENSA,KCNB1,RANGAP1,SLC12A2,SREBF1,SREBF2,BRSK2,BAG4,ATG13,SAE1,DNM1L,SUFU,INPP5K,MIEF1,NDFIP2,PIM3
2_Member	GO Biological Processes	GO:0010821	regulation of mitochondrion organization	-3.36859	-0.865562	9/188	665,6720,6721,9530,9776,10055,10059,23259,54471	BNIP3L,SREBF1,SREBF2,BAG4,ATG13,SAE1,DNM1L,DDHD2,MIEF1
2_Member	GO Biological Processes	GO:0022411	cellular component disassembly	-3.33926	-0.844706	17/565	102,665,2011,2107,3831,5045,5119,6711,6720,6721,8289,9776,9793,10023,10059,55626,64928	ADAM10,BNIP3L,MARK2,ETF1,KLC1,FURIN,CHMP1A,SPTBN1,SREBF1,SREBF2,ARID1A,ATG13,CKAP5,FRAT1,DNM1L,AMBRA1,MRPL14
2_Member	GO Biological Processes	GO:0070201	regulation of establishment of protein localization	-3.27076	-0.826389	17/573	665,2029,3745,5905,6558,6720,6721,9024,9530,9776,10055,10059,51684,51763,54471,54602,415116	BNIP3L,ENSA,KCNB1,RANGAP1,SLC12A2,SREBF1,SREBF2,BRSK2,BAG4,ATG13,SAE1,DNM1L,SUFU,INPP5K,MIEF1,NDFIP2,PIM3
2_Member	GO Biological Processes	GO:0006605	protein targeting	-3.05647	-0.657638	14/442	665,3329,3745,5873,6720,6721,8546,8943,9530,9776,10055,51763,54471,137492	BNIP3L,HSPD1,KCNB1,RAB27A,SREBF1,SREBF2,AP3B1,AP3D1,BAG4,ATG13,SAE1,INPP5K,MIEF1,VPS37A
2_Member	GO Biological Processes	GO:1903146	regulation of autophagy of mitochondrion	-2.89996	-0.554922	4/40	665,6720,6721,10059	BNIP3L,SREBF1,SREBF2,DNM1L
2_Member	GO Biological Processes	GO:0010822	positive regulation of mitochondrion organization	-2.50779	-0.309881	6/120	6721,9776,10055,10059,23259,54471	SREBF2,ATG13,SAE1,DNM1L,DDHD2,MIEF1
2_Member	GO Biological Processes	GO:0010638	positive regulation of organelle organization	-2.44439	-0.259702	16/628	5629,6720,6721,8658,9530,9776,9793,10055,10059,10092,10111,23259,26053,51434,54471,55904	PROX1,SREBF1,SREBF2,TNKS,BAG4,ATG13,CKAP5,SAE1,DNM1L,ARPC5,RAD50,DDHD2,AUTS2,ANAPC7,MIEF1,KMT2E
2_Member	GO Biological Processes	GO:1903955	positive regulation of protein targeting to mitochondrion	-2.19911	-0.157866	3/32	6721,9776,10055	SREBF2,ATG13,SAE1
2_Member	GO Biological Processes	GO:0010506	regulation of autophagy	-2.06481	-0.0862961	10/346	665,2309,6720,6721,9110,9776,10059,55626,57521,81603	BNIP3L,FOXO3,SREBF1,SREBF2,MTMR4,ATG13,DNM1L,AMBRA1,RPTOR,TRIM8
3_Summary	GO Biological Processes	GO:0035303	regulation of dephosphorylation	-5.82635	-2.48966	13/210	2029,5520,5521,5764,9110,9530,9863,26051,51763,55012,64062,79660,116154,5791,5792,5796,10106,64943,84513,4092,10019,10114,10959,54206,57521,57556	ENSA,PPP2R2A,PPP2R2B,PTN,MTMR4,BAG4,MAGI2,PPP1R16B,INPP5K,PPP2R3C,RBM26,PPP1R3B,PHACTR3,PTPRE,PTPRF,PTPRK,CTDSP2,NT5DC2,PLPP5,SMAD7,SH2B3,HIPK3,TMED2,ERRFI1,RPTOR,SEMA6A
3_Member	GO Biological Processes	GO:0035303	regulation of dephosphorylation	-5.82635	-2.48966	13/210	2029,5520,5521,5764,9110,9530,9863,26051,51763,55012,64062,79660,116154	ENSA,PPP2R2A,PPP2R2B,PTN,MTMR4,BAG4,MAGI2,PPP1R16B,INPP5K,PPP2R3C,RBM26,PPP1R3B,PHACTR3
3_Member	GO Biological Processes	GO:0016311	dephosphorylation	-5.11606	-1.93428	19/492	2029,5520,5521,5764,5791,5792,5796,9110,9530,9863,10106,26051,51763,55012,64062,64943,79660,84513,116154	ENSA,PPP2R2A,PPP2R2B,PTN,PTPRE,PTPRF,PTPRK,MTMR4,BAG4,MAGI2,CTDSP2,PPP1R16B,INPP5K,PPP2R3C,RBM26,NT5DC2,PPP1R3B,PLPP5,PHACTR3
3_Member	GO Biological Processes	GO:0010921	regulation of phosphatase activity	-4.2967	-1.40122	10/176	2029,5520,5521,5764,9530,9863,26051,64062,79660,116154	ENSA,PPP2R2A,PPP2R2B,PTN,BAG4,MAGI2,PPP1R16B,RBM26,PPP1R3B,PHACTR3
3_Member	GO Biological Processes	GO:0043666	regulation of phosphoprotein phosphatase activity	-4.05087	-1.22447	8/119	2029,5520,5521,5764,9863,26051,79660,116154	ENSA,PPP2R2A,PPP2R2B,PTN,MAGI2,PPP1R16B,PPP1R3B,PHACTR3
3_Member	GO Biological Processes	GO:0006470	protein dephosphorylation	-3.81469	-1.06143	13/326	2029,5520,5521,5764,5791,5792,5796,9110,9863,10106,26051,79660,116154	ENSA,PPP2R2A,PPP2R2B,PTN,PTPRE,PTPRF,PTPRK,MTMR4,MAGI2,CTDSP2,PPP1R16B,PPP1R3B,PHACTR3
3_Member	GO Biological Processes	GO:0035304	regulation of protein dephosphorylation	-3.52142	-0.926686	8/142	2029,5520,5521,5764,9863,26051,79660,116154	ENSA,PPP2R2A,PPP2R2B,PTN,MAGI2,PPP1R16B,PPP1R3B,PHACTR3
3_Member	GO Biological Processes	GO:0035305	negative regulation of dephosphorylation	-3.46459	-0.901649	7/110	2029,5764,9530,26051,51763,64062,116154	ENSA,PTN,BAG4,PPP1R16B,INPP5K,RBM26,PHACTR3
3_Member	GO Biological Processes	GO:0045936	negative regulation of phosphate metabolic process	-2.24414	-0.160538	15/601	2029,4092,5764,9530,10019,10106,10114,10959,26051,51763,54206,57521,57556,64062,116154	ENSA,SMAD7,PTN,BAG4,SH2B3,CTDSP2,HIPK3,TMED2,PPP1R16B,INPP5K,ERRFI1,RPTOR,SEMA6A,RBM26,PHACTR3
3_Member	GO Biological Processes	GO:0010563	negative regulation of phosphorus metabolic process	-2.23773	-0.160538	15/602	2029,4092,5764,9530,10019,10106,10114,10959,26051,51763,54206,57521,57556,64062,116154	ENSA,SMAD7,PTN,BAG4,SH2B3,CTDSP2,HIPK3,TMED2,PPP1R16B,INPP5K,ERRFI1,RPTOR,SEMA6A,RBM26,PHACTR3
3_Member	GO Biological Processes	GO:0035308	negative regulation of protein dephosphorylation	-2.13042	-0.121064	4/65	2029,5764,26051,116154	ENSA,PTN,PPP1R16B,PHACTR3
3_Member	GO Biological Processes	GO:0010923	negative regulation of phosphatase activity	-2.09746	-0.105074	5/104	2029,5764,9530,64062,116154	ENSA,PTN,BAG4,RBM26,PHACTR3
4_Summary	GO Biological Processes	GO:1903827	regulation of cellular protein localization	-5.58061	-2.33667	21/545	102,665,1000,2066,3745,4038,5764,5905,6711,6720,6721,9024,9530,9776,10055,25921,51684,51763,54471,56957,81603,8546,8943,9863,10098,10890,10959,23043,23114,137492	ADAM10,BNIP3L,CDH2,ERBB4,KCNB1,LRP4,PTN,RANGAP1,SPTBN1,SREBF1,SREBF2,BRSK2,BAG4,ATG13,SAE1,ZDHHC5,SUFU,INPP5K,MIEF1,OTUD7B,TRIM8,AP3B1,AP3D1,MAGI2,TSPAN5,RAB10,TMED2,TNIK,NFASC,VPS37A
4_Member	GO Biological Processes	GO:1903827	regulation of cellular protein localization	-5.58061	-2.33667	21/545	102,665,1000,2066,3745,4038,5764,5905,6711,6720,6721,9024,9530,9776,10055,25921,51684,51763,54471,56957,81603	ADAM10,BNIP3L,CDH2,ERBB4,KCNB1,LRP4,PTN,RANGAP1,SPTBN1,SREBF1,SREBF2,BRSK2,BAG4,ATG13,SAE1,ZDHHC5,SUFU,INPP5K,MIEF1,OTUD7B,TRIM8
4_Member	GO Biological Processes	GO:0072657	protein localization to membrane	-3.44568	-0.893985	19/658	102,1000,3745,4038,5764,6711,8546,8943,9530,9863,10098,10890,10959,23043,23114,25921,51763,54471,137492	ADAM10,CDH2,KCNB1,LRP4,PTN,SPTBN1,AP3B1,AP3D1,BAG4,MAGI2,TSPAN5,RAB10,TMED2,TNIK,NFASC,ZDHHC5,INPP5K,MIEF1,VPS37A
4_Member	GO Biological Processes	GO:0072659	protein localization to plasma membrane	-3.29772	-0.831939	11/277	1000,3745,6711,9530,10098,10890,10959,23043,23114,25921,51763	CDH2,KCNB1,SPTBN1,BAG4,TSPAN5,RAB10,TMED2,TNIK,NFASC,ZDHHC5,INPP5K
4_Member	GO Biological Processes	GO:1990778	protein localization to cell periphery	-3.28855	-0.828301	12/323	102,1000,3745,6711,9530,10098,10890,10959,23043,23114,25921,51763	ADAM10,CDH2,KCNB1,SPTBN1,BAG4,TSPAN5,RAB10,TMED2,TNIK,NFASC,ZDHHC5,INPP5K
4_Member	GO Biological Processes	GO:1905475	regulation of protein localization to membrane	-3.26985	-0.826389	9/194	102,1000,3745,4038,5764,6711,25921,51763,54471	ADAM10,CDH2,KCNB1,LRP4,PTN,SPTBN1,ZDHHC5,INPP5K,MIEF1
4_Member	GO Biological Processes	GO:1903829	positive regulation of cellular protein localization	-2.58574	-0.354969	11/340	2066,3745,4038,5764,6711,6721,9776,10055,25921,54471,81603	ERBB4,KCNB1,LRP4,PTN,SPTBN1,SREBF2,ATG13,SAE1,ZDHHC5,MIEF1,TRIM8
4_Member	GO Biological Processes	GO:1905477	positive regulation of protein localization to membrane	-2.38668	-0.238321	6/127	3745,4038,5764,6711,25921,54471	KCNB1,LRP4,PTN,SPTBN1,ZDHHC5,MIEF1
4_Member	GO Biological Processes	GO:0090313	regulation of protein targeting to membrane	-2.05598	-0.0819127	3/36	3745,51763,54471	KCNB1,INPP5K,MIEF1
5_Summary	GO Biological Processes	GO:0018209	peptidyl-serine modification	-4.92634	-1.77259	15/333	2011,4092,4140,5334,5598,6733,7444,8658,9024,9530,10038,10114,23515,51763,57521	MARK2,SMAD7,MARK3,PLCL1,MAPK7,SRPK2,VRK2,TNKS,BRSK2,BAG4,PARP2,HIPK3,MORC3,INPP5K,RPTOR
5_Member	GO Biological Processes	GO:0018209	peptidyl-serine modification	-4.92634	-1.77259	15/333	2011,4092,4140,5334,5598,6733,7444,8658,9024,9530,10038,10114,23515,51763,57521	MARK2,SMAD7,MARK3,PLCL1,MAPK7,SRPK2,VRK2,TNKS,BRSK2,BAG4,PARP2,HIPK3,MORC3,INPP5K,RPTOR
5_Member	GO Biological Processes	GO:0018105	peptidyl-serine phosphorylation	-4.64849	-1.60909	14/310	2011,4092,4140,5334,5598,6733,7444,8658,9024,9530,10114,23515,51763,57521	MARK2,SMAD7,MARK3,PLCL1,MAPK7,SRPK2,VRK2,TNKS,BRSK2,BAG4,HIPK3,MORC3,INPP5K,RPTOR
5_Member	GO Biological Processes	GO:0018107	peptidyl-threonine phosphorylation	-2.54404	-0.32288	6/118	2011,4092,8658,10114,51763,57521	MARK2,SMAD7,TNKS,HIPK3,INPP5K,RPTOR
5_Member	GO Biological Processes	GO:0018210	peptidyl-threonine modification	-2.38668	-0.238321	6/127	2011,4092,8658,10114,51763,57521	MARK2,SMAD7,TNKS,HIPK3,INPP5K,RPTOR
6_Summary	GO Biological Processes	GO:0036466	synaptic vesicle recycling via endosome	-4.79187	-1.71274	3/5	8546,8943,10059,2309,3313,4092,4343,4792,5764,5929,7071,10766,27086,55012,55904,56603,57630,488,1000,5873,9024,9839,1182	AP3B1,AP3D1,DNM1L,FOXO3,HSPA9,SMAD7,MOV10,NFKBIA,PTN,RBBP5,KLF10,TOB2,FOXP1,PPP2R3C,KMT2E,CYP26B1,SH3RF1,ATP2A2,CDH2,RAB27A,BRSK2,ZEB2,CLCN3
6_Member	GO Biological Processes	GO:0036466	synaptic vesicle recycling via endosome	-4.79187	-1.71274	3/5	8546,8943,10059	AP3B1,AP3D1,DNM1L
6_Member	GO Biological Processes	GO:1903706	regulation of hemopoiesis	-3.52114	-0.926686	16/494	2309,3313,4092,4343,4792,5764,5929,7071,8546,8943,10766,27086,55012,55904,56603,57630	FOXO3,HSPA9,SMAD7,MOV10,NFKBIA,PTN,RBBP5,KLF10,AP3B1,AP3D1,TOB2,FOXP1,PPP2R3C,KMT2E,CYP26B1,SH3RF1
6_Member	GO Biological Processes	GO:0097479	synaptic vesicle localization	-2.70557	-0.450559	7/148	488,1000,5873,8546,8943,9024,10059	ATP2A2,CDH2,RAB27A,AP3B1,AP3D1,BRSK2,DNM1L
6_Member	GO Biological Processes	GO:0033059	cellular pigmentation	-2.47655	-0.288931	4/52	5873,8546,8943,9839	RAB27A,AP3B1,AP3D1,ZEB2
6_Member	GO Biological Processes	GO:0032438	melanosome organization	-2.40957	-0.243297	3/27	8546,8943,9839	AP3B1,AP3D1,ZEB2
6_Member	GO Biological Processes	GO:0048753	pigment granule organization	-2.36414	-0.221102	3/28	8546,8943,9839	AP3B1,AP3D1,ZEB2
6_Member	GO Biological Processes	GO:0099504	synaptic vesicle cycle	-2.2503	-0.160538	7/179	488,1000,1182,8546,8943,9024,10059	ATP2A2,CDH2,CLCN3,AP3B1,AP3D1,BRSK2,DNM1L
6_Member	GO Biological Processes	GO:1902105	regulation of leukocyte differentiation	-2.15218	-0.128759	9/284	4092,7071,8546,8943,10766,27086,55012,56603,57630	SMAD7,KLF10,AP3B1,AP3D1,TOB2,FOXP1,PPP2R3C,CYP26B1,SH3RF1
6_Member	GO Biological Processes	GO:0050931	pigment cell differentiation	-2.12515	-0.121064	3/34	5873,8943,9839	RAB27A,AP3D1,ZEB2
6_Member	GO Biological Processes	GO:0046637	regulation of alpha-beta T cell differentiation	-2.0845	-0.101375	4/67	4092,8546,8943,57630	SMAD7,AP3B1,AP3D1,SH3RF1
6_Member	GO Biological Processes	GO:0046632	alpha-beta T cell differentiation	-2.04687	-0.0763816	5/107	4092,8546,8943,27086,57630	SMAD7,AP3B1,AP3D1,FOXP1,SH3RF1
7_Summary	GO Biological Processes	GO:0009299	mRNA transcription	-4.62454	-1.60909	4/15	468,6720,8546,10114	ATF4,SREBF1,AP3B1,HIPK3
7_Member	GO Biological Processes	GO:0009299	mRNA transcription	-4.62454	-1.60909	4/15	468,6720,8546,10114	ATF4,SREBF1,AP3B1,HIPK3
7_Member	GO Biological Processes	GO:0042789	mRNA transcription by RNA polymerase II	-3.73183	-1.00742	3/10	468,6720,8546	ATF4,SREBF1,AP3B1
8_Summary	GO Biological Processes	GO:0031669	cellular response to nutrient levels	-4.5623	-1.56615	12/236	468,2309,3745,5764,6720,6721,7071,8658,9024,10059,55626,57521,2029,5629,56603,79602,665	ATF4,FOXO3,KCNB1,PTN,SREBF1,SREBF2,KLF10,TNKS,BRSK2,DNM1L,AMBRA1,RPTOR,ENSA,PROX1,CYP26B1,ADIPOR2,BNIP3L
8_Member	GO Biological Processes	GO:0031669	cellular response to nutrient levels	-4.5623	-1.56615	12/236	468,2309,3745,5764,6720,6721,7071,8658,9024,10059,55626,57521	ATF4,FOXO3,KCNB1,PTN,SREBF1,SREBF2,KLF10,TNKS,BRSK2,DNM1L,AMBRA1,RPTOR
8_Member	GO Biological Processes	GO:0031668	cellular response to extracellular stimulus	-4.15528	-1.30256	12/260	468,2309,3745,5764,6720,6721,7071,8658,9024,10059,55626,57521	ATF4,FOXO3,KCNB1,PTN,SREBF1,SREBF2,KLF10,TNKS,BRSK2,DNM1L,AMBRA1,RPTOR
8_Member	GO Biological Processes	GO:0031667	response to nutrient levels	-3.56013	-0.934648	16/490	468,2029,2309,3745,5629,5764,6720,6721,7071,8658,9024,10059,55626,56603,57521,79602	ATF4,ENSA,FOXO3,KCNB1,PROX1,PTN,SREBF1,SREBF2,KLF10,TNKS,BRSK2,DNM1L,AMBRA1,CYP26B1,RPTOR,ADIPOR2
8_Member	GO Biological Processes	GO:0009991	response to extracellular stimulus	-3.3239	-0.84108	16/515	468,2029,2309,3745,5629,5764,6720,6721,7071,8658,9024,10059,55626,56603,57521,79602	ATF4,ENSA,FOXO3,KCNB1,PROX1,PTN,SREBF1,SREBF2,KLF10,TNKS,BRSK2,DNM1L,AMBRA1,CYP26B1,RPTOR,ADIPOR2
8_Member	GO Biological Processes	GO:0009267	cellular response to starvation	-3.23022	-0.801307	8/157	468,2309,6720,6721,7071,9024,55626,57521	ATF4,FOXO3,SREBF1,SREBF2,KLF10,BRSK2,AMBRA1,RPTOR
8_Member	GO Biological Processes	GO:0071496	cellular response to external stimulus	-3.22977	-0.801307	12/328	468,2309,3745,5764,6720,6721,7071,8658,9024,10059,55626,57521	ATF4,FOXO3,KCNB1,PTN,SREBF1,SREBF2,KLF10,TNKS,BRSK2,DNM1L,AMBRA1,RPTOR
8_Member	GO Biological Processes	GO:0042594	response to starvation	-2.61483	-0.37753	8/196	468,2309,6720,6721,7071,9024,55626,57521	ATF4,FOXO3,SREBF1,SREBF2,KLF10,BRSK2,AMBRA1,RPTOR
8_Member	KEGG Pathway	ko04137	Mitophagy - animal	-2.13042	-0.121064	4/65	468,665,2309,55626	ATF4,BNIP3L,FOXO3,AMBRA1
8_Member	KEGG Pathway	hsa04137	Mitophagy - animal	-2.0845	-0.101375	4/67	468,665,2309,55626	ATF4,BNIP3L,FOXO3,AMBRA1
9_Summary	Reactome Gene Sets	R-HSA-418990	Adherens junctions interactions	-4.38978	-1.46827	5/33	1000,1006,1009,1012,1500,102,4092,5796,83700,667,6711,9863,1182,2894,2913	CDH2,CDH8,CDH11,CDH13,CTNND1,ADAM10,SMAD7,PTPRK,JAM3,DST,SPTBN1,MAGI2,CLCN3,GRID1,GRM3
9_Member	Reactome Gene Sets	R-HSA-418990	Adherens junctions interactions	-4.38978	-1.46827	5/33	1000,1006,1009,1012,1500	CDH2,CDH8,CDH11,CDH13,CTNND1
9_Member	GO Biological Processes	GO:0034332	adherens junction organization	-4.10347	-1.2641	9/150	102,1000,1006,1009,1012,1500,4092,5796,83700	ADAM10,CDH2,CDH8,CDH11,CDH13,CTNND1,SMAD7,PTPRK,JAM3
9_Member	Reactome Gene Sets	R-HSA-1500931	Cell-Cell communication	-3.80652	-1.06143	8/129	667,1000,1006,1009,1012,1500,6711,9863	DST,CDH2,CDH8,CDH11,CDH13,CTNND1,SPTBN1,MAGI2
9_Member	Reactome Gene Sets	R-HSA-446728	Cell junction organization	-3.12295	-0.70956	6/91	667,1000,1006,1009,1012,1500	DST,CDH2,CDH8,CDH11,CDH13,CTNND1
9_Member	Reactome Gene Sets	R-HSA-421270	Cell-cell junction organization	-3.0129	-0.632745	5/64	1000,1006,1009,1012,1500	CDH2,CDH8,CDH11,CDH13,CTNND1
9_Member	GO Biological Processes	GO:0016339	calcium-dependent cell-cell adhesion via plasma membrane cell adhesion molecules	-2.78159	-0.491895	4/43	1000,1006,1009,1012	CDH2,CDH8,CDH11,CDH13
9_Member	GO Biological Processes	GO:0035249	synaptic transmission, glutamatergic	-2.36027	-0.220689	5/90	1000,1006,1182,2894,2913	CDH2,CDH8,CLCN3,GRID1,GRM3
9_Member	GO Biological Processes	GO:0034330	cell junction organization	-2.32162	-0.202409	10/317	102,667,1000,1006,1009,1012,1500,4092,5796,83700	ADAM10,DST,CDH2,CDH8,CDH11,CDH13,CTNND1,SMAD7,PTPRK,JAM3
10_Summary	GO Biological Processes	GO:0007163	establishment or maintenance of cell polarity	-4.27176	-1.39101	11/214	667,2011,9024,9793,10090,10092,10806,10890,23150,56603,83700	DST,MARK2,BRSK2,CKAP5,UST,ARPC5,SDCCAG8,RAB10,FRMD4B,CYP26B1,JAM3
10_Member	GO Biological Processes	GO:0007163	establishment or maintenance of cell polarity	-4.27176	-1.39101	11/214	667,2011,9024,9793,10090,10092,10806,10890,23150,56603,83700	DST,MARK2,BRSK2,CKAP5,UST,ARPC5,SDCCAG8,RAB10,FRMD4B,CYP26B1,JAM3
10_Member	GO Biological Processes	GO:0030010	establishment of cell polarity	-3.58427	-0.939089	8/139	2011,9024,10090,10806,10890,23150,56603,83700	MARK2,BRSK2,UST,SDCCAG8,RAB10,FRMD4B,CYP26B1,JAM3
11_Summary	KEGG Pathway	ko04152	AMPK signaling pathway	-4.02533	-1.21152	8/120	2309,5520,5521,6720,10890,55012,57521,79602,26051,2107,100529063,1500,10023,81029	FOXO3,PPP2R2A,PPP2R2B,SREBF1,RAB10,PPP2R3C,RPTOR,ADIPOR2,PPP1R16B,ETF1,BCL2L2-PABPN1,CTNND1,FRAT1,WNT5B
11_Member	KEGG Pathway	ko04152	AMPK signaling pathway	-4.02533	-1.21152	8/120	2309,5520,5521,6720,10890,55012,57521,79602	FOXO3,PPP2R2A,PPP2R2B,SREBF1,RAB10,PPP2R3C,RPTOR,ADIPOR2
11_Member	KEGG Pathway	hsa04152	AMPK signaling pathway	-3.80652	-1.06143	8/129	2309,5520,5521,6720,10890,55012,57521,79602	FOXO3,PPP2R2A,PPP2R2B,SREBF1,RAB10,PPP2R3C,RPTOR,ADIPOR2
11_Member	GO Biological Processes	GO:0070262	peptidyl-serine dephosphorylation	-2.85901	-0.532612	3/19	5520,5521,26051	PPP2R2A,PPP2R2B,PPP1R16B
11_Member	KEGG Pathway	ko03015	mRNA surveillance pathway	-2.33987	-0.214985	5/91	2107,5520,5521,55012,100529063	ETF1,PPP2R2A,PPP2R2B,PPP2R3C,BCL2L2-PABPN1
11_Member	KEGG Pathway	hsa03015	mRNA surveillance pathway	-2.28027	-0.176567	5/94	2107,5520,5521,55012,100529063	ETF1,PPP2R2A,PPP2R2B,PPP2R3C,BCL2L2-PABPN1
11_Member	WikiPathways	WP399	Wnt Signaling Pathway and Pluripotency	-2.13222	-0.121064	5/102	1500,5520,5521,10023,81029	CTNND1,PPP2R2A,PPP2R2B,FRAT1,WNT5B
12_Summary	GO Biological Processes	GO:0051224	negative regulation of protein transport	-3.95024	-1.14867	8/123	3745,5905,6720,9530,51684,51763,54602,415116,392,468,2887,4828,6457,6536,6721,2066,54206	KCNB1,RANGAP1,SREBF1,BAG4,SUFU,INPP5K,NDFIP2,PIM3,ARHGAP1,ATF4,GRB10,NMB,SH3GL3,SLC6A9,SREBF2,ERBB4,ERRFI1
12_Member	GO Biological Processes	GO:0051224	negative regulation of protein transport	-3.95024	-1.14867	8/123	3745,5905,6720,9530,51684,51763,54602,415116	KCNB1,RANGAP1,SREBF1,BAG4,SUFU,INPP5K,NDFIP2,PIM3
12_Member	GO Biological Processes	GO:1904950	negative regulation of establishment of protein localization	-3.85351	-1.07542	8/127	3745,5905,6720,9530,51684,51763,54602,415116	KCNB1,RANGAP1,SREBF1,BAG4,SUFU,INPP5K,NDFIP2,PIM3
12_Member	GO Biological Processes	GO:0051051	negative regulation of transport	-3.47577	-0.903217	15/449	392,468,2887,3745,4828,5905,6457,6536,6720,6721,9530,51684,51763,54602,415116	ARHGAP1,ATF4,GRB10,KCNB1,NMB,RANGAP1,SH3GL3,SLC6A9,SREBF1,SREBF2,BAG4,SUFU,INPP5K,NDFIP2,PIM3
12_Member	GO Biological Processes	GO:0032387	negative regulation of intracellular transport	-2.89376	-0.552914	5/68	392,5905,9530,51684,51763	ARHGAP1,RANGAP1,BAG4,SUFU,INPP5K
12_Member	GO Biological Processes	GO:0071364	cellular response to epidermal growth factor stimulus	-2.81997	-0.515168	4/42	2066,9530,51763,54206	ERBB4,BAG4,INPP5K,ERRFI1
12_Member	GO Biological Processes	GO:0090317	negative regulation of intracellular protein transport	-2.81997	-0.515168	4/42	5905,9530,51684,51763	RANGAP1,BAG4,SUFU,INPP5K
12_Member	GO Biological Processes	GO:0070849	response to epidermal growth factor	-2.67232	-0.428611	4/46	2066,9530,51763,54206	ERBB4,BAG4,INPP5K,ERRFI1
13_Summary	Reactome Gene Sets	R-HSA-199991	Membrane Trafficking	-3.64582	-0.957568	19/634	1211,1781,1839,3831,4124,5873,6457,6711,8546,10092,10121,10890,10959,11311,22905,23046,27095,137492,100302736,8943	CLTA,DYNC1I2,HBEGF,KLC1,MAN2A1,RAB27A,SH3GL3,SPTBN1,AP3B1,ARPC5,ACTR1A,RAB10,TMED2,VPS45,EPN2,KIF21B,TRAPPC3,VPS37A,TMED7-TICAM2,AP3D1
13_Member	Reactome Gene Sets	R-HSA-199991	Membrane Trafficking	-3.64582	-0.957568	19/634	1211,1781,1839,3831,4124,5873,6457,6711,8546,10092,10121,10890,10959,11311,22905,23046,27095,137492,100302736	CLTA,DYNC1I2,HBEGF,KLC1,MAN2A1,RAB27A,SH3GL3,SPTBN1,AP3B1,ARPC5,ACTR1A,RAB10,TMED2,VPS45,EPN2,KIF21B,TRAPPC3,VPS37A,TMED7-TICAM2
13_Member	Reactome Gene Sets	R-HSA-5653656	Vesicle-mediated transport	-3.32636	-0.84108	19/673	1211,1781,1839,3831,4124,5873,6457,6711,8546,10092,10121,10890,10959,11311,22905,23046,27095,137492,100302736	CLTA,DYNC1I2,HBEGF,KLC1,MAN2A1,RAB27A,SH3GL3,SPTBN1,AP3B1,ARPC5,ACTR1A,RAB10,TMED2,VPS45,EPN2,KIF21B,TRAPPC3,VPS37A,TMED7-TICAM2
13_Member	Reactome Gene Sets	R-HSA-6811442	Intra-Golgi and retrograde Golgi-to-ER traffic	-2.53445	-0.322702	8/202	1781,3831,4124,10121,10959,11311,23046,100302736	DYNC1I2,KLC1,MAN2A1,ACTR1A,TMED2,VPS45,KIF21B,TMED7-TICAM2
13_Member	Reactome Gene Sets	R-HSA-8856688	Golgi-to-ER retrograde transport	-2.28944	-0.179538	6/133	1781,3831,10121,10959,23046,100302736	DYNC1I2,KLC1,ACTR1A,TMED2,KIF21B,TMED7-TICAM2
13_Member	Reactome Gene Sets	R-HSA-948021	Transport to the Golgi and subsequent modification	-2.17419	-0.14265	7/185	1781,4124,6711,10121,10959,27095,100302736	DYNC1I2,MAN2A1,SPTBN1,ACTR1A,TMED2,TRAPPC3,TMED7-TICAM2
13_Member	GO Biological Processes	GO:0019882	antigen processing and presentation	-2.15479	-0.128759	8/234	1211,1781,3831,5873,8546,8943,10121,10890	CLTA,DYNC1I2,KLC1,RAB27A,AP3B1,AP3D1,ACTR1A,RAB10
13_Member	Reactome Gene Sets	R-HSA-6807878	COPI-mediated anterograde transport	-2.14993	-0.128508	5/101	1781,6711,10121,10959,100302736	DYNC1I2,SPTBN1,ACTR1A,TMED2,TMED7-TICAM2
14_Summary	GO Biological Processes	GO:0048813	dendrite morphogenesis	-3.58427	-0.939089	8/139	102,473,577,4038,5764,10059,22891,23043,1000,1012,8943,9863,56899,1006,2066,2823,5792,23114,23284,57580,6711	ADAM10,RERE,ADGRB3,LRP4,PTN,DNM1L,ZNF365,TNIK,CDH2,CDH13,AP3D1,MAGI2,ANKS1B,CDH8,ERBB4,GPM6A,PTPRF,NFASC,ADGRL3,PREX1,SPTBN1
14_Member	GO Biological Processes	GO:0048813	dendrite morphogenesis	-3.58427	-0.939089	8/139	102,473,577,4038,5764,10059,22891,23043	ADAM10,RERE,ADGRB3,LRP4,PTN,DNM1L,ZNF365,TNIK
14_Member	GO Biological Processes	GO:0051668	localization within membrane	-3.40051	-0.865562	8/148	102,1000,1012,4038,5764,8943,9863,56899	ADAM10,CDH2,CDH13,LRP4,PTN,AP3D1,MAGI2,ANKS1B
14_Member	GO Biological Processes	GO:1901626	regulation of postsynaptic membrane organization	-3.26519	-0.826389	3/14	1000,4038,5764	CDH2,LRP4,PTN
14_Member	GO Biological Processes	GO:0050808	synapse organization	-2.87137	-0.5388	13/411	102,577,1000,1006,2066,2823,4038,5764,5792,10059,22891,23114,23284	ADAM10,ADGRB3,CDH2,CDH8,ERBB4,GPM6A,LRP4,PTN,PTPRF,DNM1L,ZNF365,NFASC,ADGRL3
14_Member	GO Biological Processes	GO:0016358	dendrite development	-2.7005	-0.44983	9/234	102,473,577,4038,5764,10059,22891,23043,57580	ADAM10,RERE,ADGRB3,LRP4,PTN,DNM1L,ZNF365,TNIK,PREX1
14_Member	GO Biological Processes	GO:0043113	receptor clustering	-2.47655	-0.288931	4/52	1000,4038,5764,9863	CDH2,LRP4,PTN,MAGI2
14_Member	GO Biological Processes	GO:0050807	regulation of synapse organization	-2.39514	-0.238657	8/213	102,577,1000,1006,2823,4038,5764,10059	ADAM10,ADGRB3,CDH2,CDH8,GPM6A,LRP4,PTN,DNM1L
14_Member	GO Biological Processes	GO:0050803	regulation of synapse structure or activity	-2.27677	-0.176567	8/223	102,577,1000,1006,2823,4038,5764,10059	ADAM10,ADGRB3,CDH2,CDH8,GPM6A,LRP4,PTN,DNM1L
14_Member	GO Biological Processes	GO:0099175	regulation of postsynapse organization	-2.186	-0.150337	5/99	102,1000,4038,5764,10059	ADAM10,CDH2,LRP4,PTN,DNM1L
14_Member	GO Biological Processes	GO:0071709	membrane assembly	-2.16149	-0.131995	3/33	1000,4038,6711	CDH2,LRP4,SPTBN1
14_Member	GO Biological Processes	GO:0050773	regulation of dendrite development	-2.06929	-0.0879864	6/148	102,577,5764,10059,23043,57580	ADAM10,ADGRB3,PTN,DNM1L,TNIK,PREX1
14_Member	GO Biological Processes	GO:0001941	postsynaptic membrane organization	-2.02302	-0.05959	3/37	1000,4038,5764	CDH2,LRP4,PTN
15_Summary	GO Biological Processes	GO:0040013	negative regulation of locomotion	-3.58096	-0.939089	14/391	2066,2309,4092,4681,5764,5796,9863,10014,11057,54910,57556,79602,81603,84978,1745,2887,5045,5598,9110,9530,22905,25778,51763,54206,54778	ERBB4,FOXO3,SMAD7,NBL1,PTN,PTPRK,MAGI2,HDAC5,ABHD2,SEMA4C,SEMA6A,ADIPOR2,TRIM8,FRMD5,DLX1,GRB10,FURIN,MAPK7,MTMR4,BAG4,EPN2,DSTYK,INPP5K,ERRFI1,RNF111
15_Member	GO Biological Processes	GO:0040013	negative regulation of locomotion	-3.58096	-0.939089	14/391	2066,2309,4092,4681,5764,5796,9863,10014,11057,54910,57556,79602,81603,84978	ERBB4,FOXO3,SMAD7,NBL1,PTN,PTPRK,MAGI2,HDAC5,ABHD2,SEMA4C,SEMA6A,ADIPOR2,TRIM8,FRMD5
15_Member	GO Biological Processes	GO:0051271	negative regulation of cellular component movement	-3.20134	-0.777963	13/378	2066,2309,4092,4681,5764,5796,9863,10014,11057,54910,57556,79602,84978	ERBB4,FOXO3,SMAD7,NBL1,PTN,PTPRK,MAGI2,HDAC5,ABHD2,SEMA4C,SEMA6A,ADIPOR2,FRMD5
15_Member	GO Biological Processes	GO:0071363	cellular response to growth factor stimulus	-2.68084	-0.433548	18/707	1745,2066,2887,4092,4681,5045,5598,5764,5796,9110,9530,9863,22905,25778,51763,54206,54778,57556	DLX1,ERBB4,GRB10,SMAD7,NBL1,FURIN,MAPK7,PTN,PTPRK,MTMR4,BAG4,MAGI2,EPN2,DSTYK,INPP5K,ERRFI1,RNF111,SEMA6A
15_Member	GO Biological Processes	GO:2000146	negative regulation of cell motility	-2.53738	-0.322702	11/345	2066,2309,4092,4681,5764,5796,9863,10014,11057,79602,84978	ERBB4,FOXO3,SMAD7,NBL1,PTN,PTPRK,MAGI2,HDAC5,ABHD2,ADIPOR2,FRMD5
15_Member	GO Biological Processes	GO:0070848	response to growth factor	-2.496	-0.302474	18/736	1745,2066,2887,4092,4681,5045,5598,5764,5796,9110,9530,9863,22905,25778,51763,54206,54778,57556	DLX1,ERBB4,GRB10,SMAD7,NBL1,FURIN,MAPK7,PTN,PTPRK,MTMR4,BAG4,MAGI2,EPN2,DSTYK,INPP5K,ERRFI1,RNF111,SEMA6A
15_Member	GO Biological Processes	GO:0030336	negative regulation of cell migration	-2.20231	-0.157866	10/330	2066,2309,4092,4681,5764,5796,9863,10014,11057,79602	ERBB4,FOXO3,SMAD7,NBL1,PTN,PTPRK,MAGI2,HDAC5,ABHD2,ADIPOR2
15_Member	GO Biological Processes	GO:0090287	regulation of cellular response to growth factor stimulus	-2.0319	-0.0649543	9/297	1745,2887,4092,4681,9110,22905,25778,54778,57556	DLX1,GRB10,SMAD7,NBL1,MTMR4,EPN2,DSTYK,RNF111,SEMA6A
16_Summary	GO Biological Processes	GO:0008593	regulation of Notch signaling pathway	-3.51325	-0.926222	7/108	102,1745,4792,6721,10098,22905,55662,83464,1839,83700	ADAM10,DLX1,NFKBIA,SREBF2,TSPAN5,EPN2,HIF1AN,APH1B,HBEGF,JAM3
16_Member	GO Biological Processes	GO:0008593	regulation of Notch signaling pathway	-3.51325	-0.926222	7/108	102,1745,4792,6721,10098,22905,55662	ADAM10,DLX1,NFKBIA,SREBF2,TSPAN5,EPN2,HIF1AN
16_Member	GO Biological Processes	GO:0007219	Notch signaling pathway	-2.75637	-0.47767	8/186	102,1745,4792,6721,10098,22905,55662,83464	ADAM10,DLX1,NFKBIA,SREBF2,TSPAN5,EPN2,HIF1AN,APH1B
16_Member	KEGG Pathway	ko05120	Epithelial cell signaling in Helicobacter pylori infection	-2.06216	-0.0862961	4/68	102,1839,4792,83700	ADAM10,HBEGF,NFKBIA,JAM3
17_Summary	GO Biological Processes	GO:0010720	positive regulation of cell development	-3.49898	-0.919258	17/547	466,1745,2011,4092,4124,4681,4821,5629,5764,6457,6925,9863,10038,10059,22891,57556,57580,577	ATF1,DLX1,MARK2,SMAD7,MAN2A1,NBL1,NKX2-2,PROX1,PTN,SH3GL3,TCF4,MAGI2,PARP2,DNM1L,ZNF365,SEMA6A,PREX1,ADGRB3
17_Member	GO Biological Processes	GO:0010720	positive regulation of cell development	-3.49898	-0.919258	17/547	466,1745,2011,4092,4124,4681,4821,5629,5764,6457,6925,9863,10038,10059,22891,57556,57580	ATF1,DLX1,MARK2,SMAD7,MAN2A1,NBL1,NKX2-2,PROX1,PTN,SH3GL3,TCF4,MAGI2,PARP2,DNM1L,ZNF365,SEMA6A,PREX1
17_Member	GO Biological Processes	GO:0050769	positive regulation of neurogenesis	-2.85707	-0.532612	14/464	466,1745,2011,4124,4681,4821,5629,5764,6457,6925,9863,10059,22891,57556	ATF1,DLX1,MARK2,MAN2A1,NBL1,NKX2-2,PROX1,PTN,SH3GL3,TCF4,MAGI2,DNM1L,ZNF365,SEMA6A
17_Member	GO Biological Processes	GO:0051962	positive regulation of nervous system development	-2.78174	-0.491895	15/526	466,577,1745,2011,4124,4681,4821,5629,5764,6457,6925,9863,10059,22891,57556	ATF1,ADGRB3,DLX1,MARK2,MAN2A1,NBL1,NKX2-2,PROX1,PTN,SH3GL3,TCF4,MAGI2,DNM1L,ZNF365,SEMA6A
17_Member	GO Biological Processes	GO:0045666	positive regulation of neuron differentiation	-2.35387	-0.220689	11/365	466,1745,2011,4681,4821,5629,5764,6457,6925,9863,10059	ATF1,DLX1,MARK2,NBL1,NKX2-2,PROX1,PTN,SH3GL3,TCF4,MAGI2,DNM1L
18_Summary	GO Biological Processes	GO:0001764	neuron migration	-3.46019	-0.901649	8/145	2011,2066,2823,10806,23284,26053,57556,57630	MARK2,ERBB4,GPM6A,SDCCAG8,ADGRL3,AUTS2,SEMA6A,SH3RF1
18_Member	GO Biological Processes	GO:0001764	neuron migration	-3.46019	-0.901649	8/145	2011,2066,2823,10806,23284,26053,57556,57630	MARK2,ERBB4,GPM6A,SDCCAG8,ADGRL3,AUTS2,SEMA6A,SH3RF1
19_Summary	GO Biological Processes	GO:0006984	ER-nucleus signaling pathway	-3.39129	-0.865562	5/53	468,488,6720,6721,10959,5045	ATF4,ATP2A2,SREBF1,SREBF2,TMED2,FURIN
19_Member	GO Biological Processes	GO:0006984	ER-nucleus signaling pathway	-3.39129	-0.865562	5/53	468,488,6720,6721,10959	ATF4,ATP2A2,SREBF1,SREBF2,TMED2
19_Member	GO Biological Processes	GO:0032933	SREBP signaling pathway	-3.17209	-0.753734	3/15	6720,6721,10959	SREBF1,SREBF2,TMED2
19_Member	GO Biological Processes	GO:0071501	cellular response to sterol depletion	-3.08573	-0.677239	3/16	6720,6721,10959	SREBF1,SREBF2,TMED2
19_Member	GO Biological Processes	GO:0006991	response to sterol depletion	-2.92984	-0.576285	3/18	6720,6721,10959	SREBF1,SREBF2,TMED2
19_Member	Reactome Gene Sets	R-HSA-1912420	Pre-NOTCH Processing in Golgi	-2.92984	-0.576285	3/18	488,5045,10959	ATP2A2,FURIN,TMED2
20_Summary	WikiPathways	WP3844	PI3K-AKT-mTOR signaling pathway and therapeutic opportunities	-3.38268	-0.865562	4/30	2309,2887,9776,57521,55054,55626,1781,137492,468,79602	FOXO3,GRB10,ATG13,RPTOR,ATG16L1,AMBRA1,DYNC1I2,VPS37A,ATF4,ADIPOR2
20_Member	WikiPathways	WP3844	PI3K-AKT-mTOR signaling pathway and therapeutic opportunities	-3.38268	-0.865562	4/30	2309,2887,9776,57521	FOXO3,GRB10,ATG13,RPTOR
20_Member	WikiPathways	WP4923	Autophagy	-3.38268	-0.865562	4/30	9776,55054,55626,57521	ATG13,ATG16L1,AMBRA1,RPTOR
20_Member	KEGG Pathway	hsa04136	Autophagy - other	-2.19911	-0.157866	3/32	9776,55054,57521	ATG13,ATG16L1,RPTOR
20_Member	KEGG Pathway	ko04136	Autophagy - other	-2.19911	-0.157866	3/32	9776,55054,57521	ATG13,ATG16L1,RPTOR
20_Member	Reactome Gene Sets	R-HSA-9612973	Autophagy	-2.02875	-0.0635703	6/151	1781,9776,55054,55626,57521,137492	DYNC1I2,ATG13,ATG16L1,AMBRA1,RPTOR,VPS37A
20_Member	KEGG Pathway	hsa04211	Longevity regulating pathway	-2.01413	-0.0559214	5/109	468,2309,9776,57521,79602	ATF4,FOXO3,ATG13,RPTOR,ADIPOR2

## Sheet: Oligodendrocyte_ad
GroupID	Category	Term	Description	LogP	Log(q-value)	InTerm_InList	Genes	Symbols
1_Summary	GO Biological Processes	GO:0034205	amyloid-beta formation	-8.12876	-3.81739	6/57	102,274,1191,6653,8301,83464,351,6726,51065,1000,161742	ADAM10,BIN1,CLU,SORL1,PICALM,APH1B,APP,SRP9,RPS27L,CDH2,SPRED1
1_Member	GO Biological Processes	GO:0034205	amyloid-beta formation	-8.12876	-3.81739	6/57	102,274,1191,6653,8301,83464	ADAM10,BIN1,CLU,SORL1,PICALM,APH1B
1_Member	GO Biological Processes	GO:0042987	amyloid precursor protein catabolic process	-7.69815	-3.81739	6/67	102,274,1191,6653,8301,83464	ADAM10,BIN1,CLU,SORL1,PICALM,APH1B
1_Member	GO Biological Processes	GO:0050435	amyloid-beta metabolic process	-7.69815	-3.81739	6/67	102,274,1191,6653,8301,83464	ADAM10,BIN1,CLU,SORL1,PICALM,APH1B
1_Member	GO Biological Processes	GO:0042982	amyloid precursor protein metabolic process	-6.81011	-3.05429	6/94	102,274,1191,6653,8301,83464	ADAM10,BIN1,CLU,SORL1,PICALM,APH1B
1_Member	GO Biological Processes	GO:1902992	negative regulation of amyloid precursor protein catabolic process	-5.81666	-2.15775	4/33	274,1191,6653,8301	BIN1,CLU,SORL1,PICALM
1_Member	GO Biological Processes	GO:1902959	regulation of aspartic-type endopeptidase activity involved in amyloid precursor protein catabolic process	-5.72033	-2.1406	3/10	274,6653,8301	BIN1,SORL1,PICALM
1_Member	GO Biological Processes	GO:1905245	regulation of aspartic-type peptidase activity	-5.45868	-1.94591	3/12	274,6653,8301	BIN1,SORL1,PICALM
1_Member	GO Biological Processes	GO:1902003	regulation of amyloid-beta formation	-5.15209	-1.6973	4/48	274,1191,6653,8301	BIN1,CLU,SORL1,PICALM
1_Member	GO Biological Processes	GO:1902991	regulation of amyloid precursor protein catabolic process	-4.91423	-1.51059	4/55	274,1191,6653,8301	BIN1,CLU,SORL1,PICALM
1_Member	GO Biological Processes	GO:1902430	negative regulation of amyloid-beta formation	-4.25191	-0.894034	3/29	274,1191,6653	BIN1,CLU,SORL1
1_Member	GO Biological Processes	GO:0034248	regulation of cellular amide metabolic process	-3.47764	-0.245838	7/511	274,351,1191,6653,6726,8301,51065	BIN1,APP,CLU,SORL1,SRP9,PICALM,RPS27L
1_Member	GO Biological Processes	GO:0052548	regulation of endopeptidase activity	-3.09055	-0.011426	6/429	274,351,6653,8301,51065,83464	BIN1,APP,SORL1,PICALM,RPS27L,APH1B
1_Member	GO Biological Processes	GO:0052547	regulation of peptidase activity	-2.94431	0	6/458	274,351,6653,8301,51065,83464	BIN1,APP,SORL1,PICALM,RPS27L,APH1B
1_Member	GO Biological Processes	GO:0010952	positive regulation of peptidase activity	-2.73378	0	4/203	351,8301,51065,83464	APP,PICALM,RPS27L,APH1B
1_Member	GO Biological Processes	GO:0010001	glial cell differentiation	-2.68027	0	4/210	274,351,1000,1191	BIN1,APP,CDH2,CLU
1_Member	GO Biological Processes	GO:0045862	positive regulation of proteolysis	-2.54419	0	5/378	351,1191,8301,51065,83464	APP,CLU,PICALM,RPS27L,APH1B
1_Member	GO Biological Processes	GO:0007041	lysosomal transport	-2.51195	0	3/113	274,1191,6653	BIN1,CLU,SORL1
1_Member	GO Biological Processes	GO:0048259	regulation of receptor-mediated endocytosis	-2.51195	0	3/113	351,1191,8301	APP,CLU,PICALM
1_Member	GO Biological Processes	GO:0034249	negative regulation of cellular amide metabolic process	-2.49115	0	4/237	274,1191,6653,6726	BIN1,CLU,SORL1,SRP9
1_Member	GO Biological Processes	GO:0010951	negative regulation of endopeptidase activity	-2.43975	0	4/245	274,351,6653,8301	BIN1,APP,SORL1,PICALM
1_Member	GO Biological Processes	GO:0010466	negative regulation of peptidase activity	-2.36613	0	4/257	274,351,6653,8301	BIN1,APP,SORL1,PICALM
1_Member	GO Biological Processes	GO:0042063	gliogenesis	-2.2193	0	4/283	274,351,1000,1191	BIN1,APP,CDH2,CLU
1_Member	GO Biological Processes	GO:0030100	regulation of endocytosis	-2.20866	0	4/285	274,351,1191,8301	BIN1,APP,CLU,PICALM
1_Member	GO Biological Processes	GO:0051346	negative regulation of hydrolase activity	-2.18949	0	5/459	274,351,6653,8301,161742	BIN1,APP,SORL1,PICALM,SPRED1
1_Member	GO Biological Processes	GO:0007034	vacuolar transport	-2.13018	0	3/155	274,1191,6653	BIN1,CLU,SORL1
1_Member	GO Biological Processes	GO:0034250	positive regulation of cellular amide metabolic process	-2.06326	0	3/164	1191,8301,51065	CLU,PICALM,RPS27L
2_Summary	Reactome Gene Sets	R-HSA-977225	Amyloid fiber formation	-3.73169	-0.415202	4/110	102,351,6653,83464,10023,10014,4720,5694,161742	ADAM10,APP,SORL1,APH1B,FRAT1,HDAC5,NDUFS2,PSMB6,SPRED1
2_Member	Reactome Gene Sets	R-HSA-977225	Amyloid fiber formation	-3.73169	-0.415202	4/110	102,351,6653,83464	ADAM10,APP,SORL1,APH1B
2_Member	Canonical Pathways	M70	PID PS1 PATHWAY	-3.64696	-0.368263	3/46	102,10023,83464	ADAM10,FRAT1,APH1B
2_Member	Reactome Gene Sets	R-HSA-2644602	Signaling by NOTCH1 PEST Domain Mutants in Cancer	-3.34844	-0.245838	3/58	102,10014,83464	ADAM10,HDAC5,APH1B
2_Member	Reactome Gene Sets	R-HSA-2644603	Signaling by NOTCH1 in Cancer	-3.34844	-0.245838	3/58	102,10014,83464	ADAM10,HDAC5,APH1B
2_Member	Reactome Gene Sets	R-HSA-2644606	Constitutive Signaling by NOTCH1 PEST Domain Mutants	-3.34844	-0.245838	3/58	102,10014,83464	ADAM10,HDAC5,APH1B
2_Member	Reactome Gene Sets	R-HSA-2894858	Signaling by NOTCH1 HD+PEST Domain Mutants in Cancer	-3.34844	-0.245838	3/58	102,10014,83464	ADAM10,HDAC5,APH1B
2_Member	Reactome Gene Sets	R-HSA-2894862	Constitutive Signaling by NOTCH1 HD+PEST Domain Mutants	-3.34844	-0.245838	3/58	102,10014,83464	ADAM10,HDAC5,APH1B
2_Member	Reactome Gene Sets	R-HSA-1980143	Signaling by NOTCH1	-3.03876	0	3/74	102,10014,83464	ADAM10,HDAC5,APH1B
2_Member	KEGG Pathway	ko05010	Alzheimer's disease	-3.00758	0	4/171	102,351,4720,83464	ADAM10,APP,NDUFS2,APH1B
2_Member	Reactome Gene Sets	R-HSA-9013694	Signaling by NOTCH4	-2.90961	0	3/82	102,5694,83464	ADAM10,PSMB6,APH1B
2_Member	KEGG Pathway	hsa05010	Alzheimer disease	-2.78938	0	4/196	102,351,4720,83464	ADAM10,APP,NDUFS2,APH1B
2_Member	Reactome Gene Sets	R-HSA-157118	Signaling by NOTCH	-2.49771	0	4/236	102,5694,10014,83464	ADAM10,PSMB6,HDAC5,APH1B
2_Member	Reactome Gene Sets	R-HSA-5663202	Diseases of signal transduction by growth factor receptors and second messengers	-2.46266	0	5/395	102,5694,10014,83464,161742	ADAM10,PSMB6,HDAC5,APH1B,SPRED1
3_Summary	GO Biological Processes	GO:0043407	negative regulation of MAP kinase activity	-2.97243	0	3/78	6653,10019,161742,351,9158,59338,83464,102,2354	SORL1,SH2B3,SPRED1,APP,FIBP,PLEKHA1,APH1B,ADAM10,FOSB
3_Member	GO Biological Processes	GO:0043407	negative regulation of MAP kinase activity	-2.97243	0	3/78	6653,10019,161742	SORL1,SH2B3,SPRED1
3_Member	GO Biological Processes	GO:0007169	transmembrane receptor protein tyrosine kinase signaling pathway	-2.54375	0	7/741	351,6653,9158,10019,59338,83464,161742	APP,SORL1,FIBP,SH2B3,PLEKHA1,APH1B,SPRED1
3_Member	GO Biological Processes	GO:0071901	negative regulation of protein serine/threonine kinase activity	-2.20154	0	3/146	6653,10019,161742	SORL1,SH2B3,SPRED1
3_Member	Reactome Gene Sets	R-HSA-9006934	Signaling by Receptor Tyrosine Kinases	-2.02028	0	5/505	102,2354,10019,83464,161742	ADAM10,FOSB,SH2B3,APH1B,SPRED1
4_Summary	GO Biological Processes	GO:0051591	response to cAMP	-2.73912	0	3/94	351,2354,9472,54778	APP,FOSB,AKAP6,RNF111
4_Member	GO Biological Processes	GO:0051591	response to cAMP	-2.73912	0	3/94	351,2354,9472	APP,FOSB,AKAP6
4_Member	GO Biological Processes	GO:0046683	response to organophosphorus	-2.33199	0	3/131	351,2354,9472	APP,FOSB,AKAP6
4_Member	WikiPathways	WP366	TGF-beta Signaling Pathway	-2.32279	0	3/132	351,2354,54778	APP,FOSB,RNF111
4_Member	GO Biological Processes	GO:0014074	response to purine-containing compound	-2.20977	0	3/145	351,2354,9472	APP,FOSB,AKAP6
5_Summary	GO Biological Processes	GO:0043687	post-translational protein modification	-2.62498	0	5/362	102,351,1000,5694,54620,8301,55740,222950	ADAM10,APP,CDH2,PSMB6,FBXL19,PICALM,ENAH,NYAP1
5_Member	GO Biological Processes	GO:0043687	post-translational protein modification	-2.62498	0	5/362	102,351,1000,5694,54620	ADAM10,APP,CDH2,PSMB6,FBXL19
5_Member	Reactome Gene Sets	R-HSA-8957275	Post-translational protein phosphorylation	-2.5675	0	3/108	102,351,1000	ADAM10,APP,CDH2
5_Member	Reactome Gene Sets	R-HSA-381426	Regulation of Insulin-like Growth Factor (IGF) transport and uptake by Insulin-like Growth Factor Binding Proteins (IGFBPs)	-2.38882	0	3/125	102,351,1000	ADAM10,APP,CDH2
5_Member	GO Biological Processes	GO:0048812	neuron projection morphogenesis	-2.20997	0	6/645	102,351,1000,8301,55740,222950	ADAM10,APP,CDH2,PICALM,ENAH,NYAP1
5_Member	GO Biological Processes	GO:0120039	plasma membrane bounded cell projection morphogenesis	-2.1659	0	6/659	102,351,1000,8301,55740,222950	ADAM10,APP,CDH2,PICALM,ENAH,NYAP1
5_Member	GO Biological Processes	GO:0048858	cell projection morphogenesis	-2.15352	0	6/663	102,351,1000,8301,55740,222950	ADAM10,APP,CDH2,PICALM,ENAH,NYAP1
5_Member	GO Biological Processes	GO:0032990	cell part morphogenesis	-2.10497	0	6/679	102,351,1000,8301,55740,222950	ADAM10,APP,CDH2,PICALM,ENAH,NYAP1
6_Summary	GO Biological Processes	GO:0030111	regulation of Wnt signaling pathway	-2.60439	0	5/366	351,1000,5694,10023,100113407	APP,CDH2,PSMB6,FRAT1,TMEM170B
6_Member	GO Biological Processes	GO:0030111	regulation of Wnt signaling pathway	-2.60439	0	5/366	351,1000,5694,10023,100113407	APP,CDH2,PSMB6,FRAT1,TMEM170B
6_Member	GO Biological Processes	GO:0060828	regulation of canonical Wnt signaling pathway	-2.1981	0	4/287	1000,5694,10023,100113407	CDH2,PSMB6,FRAT1,TMEM170B
7_Summary	GO Biological Processes	GO:1901137	carbohydrate derivative biosynthetic process	-2.41221	0	7/783	351,5208,8703,10007,10020,10026,55568,59338,64077,256987	APP,PFKFB2,B4GALT3,GNPDA1,GNE,PIGK,GALNT10,PLEKHA1,LHPP,SERINC5
7_Member	GO Biological Processes	GO:1901137	carbohydrate derivative biosynthetic process	-2.41221	0	7/783	351,5208,8703,10007,10020,10026,55568	APP,PFKFB2,B4GALT3,GNPDA1,GNE,PIGK,GALNT10
7_Member	GO Biological Processes	GO:0090407	organophosphate biosynthetic process	-2.06368	0	6/693	351,5208,10026,59338,64077,256987	APP,PFKFB2,PIGK,PLEKHA1,LHPP,SERINC5
8_Summary	GO Biological Processes	GO:0061061	muscle structure development	-2.252	0	6/632	274,1000,9472,10014,78994,115509	BIN1,CDH2,AKAP6,HDAC5,PRR14,ZNF689
8_Member	GO Biological Processes	GO:0061061	muscle structure development	-2.252	0	6/632	274,1000,9472,10014,78994,115509	BIN1,CDH2,AKAP6,HDAC5,PRR14,ZNF689
9_Summary	Reactome Gene Sets	R-HSA-6807070	PTEN Regulation	-2.25187	0	3/140	5694,8726,10014	PSMB6,EED,HDAC5
9_Member	Reactome Gene Sets	R-HSA-6807070	PTEN Regulation	-2.25187	0	3/140	5694,8726,10014	PSMB6,EED,HDAC5
10_Summary	GO Biological Processes	GO:0006979	response to oxidative stress	-2.22104	0	5/451	351,4482,4720,51435,59338	APP,MSRA,NDUFS2,SCARA3,PLEKHA1
10_Member	GO Biological Processes	GO:0006979	response to oxidative stress	-2.22104	0	5/451	351,4482,4720,51435,59338	APP,MSRA,NDUFS2,SCARA3,PLEKHA1
11_Summary	Reactome Gene Sets	R-HSA-983168	Antigen processing: Ubiquitination & Proteasome degradation	-2.08732	0	4/309	5694,54620,54778,89122	PSMB6,FBXL19,RNF111,TRIM4
11_Member	Reactome Gene Sets	R-HSA-983168	Antigen processing: Ubiquitination & Proteasome degradation	-2.08732	0	4/309	5694,54620,54778,89122	PSMB6,FBXL19,RNF111,TRIM4

## Sheet: Ex1_scz
GroupID	Category	Term	Description	LogP	Log(q-value)	InTerm_InList	Genes	Symbols
1_Summary	GO Biological Processes	GO:0045664	regulation of neuron differentiation	-10.4289	-6.07101	39/645	102,466,577,604,1000,1141,1745,1746,1809,2011,2242,3655,4038,4208,4681,5087,5526,5629,5792,6457,6925,7068,8997,9024,9148,9529,9760,10690,10716,22891,25791,27257,50807,53335,57142,57520,57688,65009,152330,2823,2904,8087,10253,22873,26051,26053,27352,473,1385,2016,2131,4130,5595,5598,6711,7162,10048,10890,23114,64221,196383,353116,1495,11151,89846,192670	ADAM10,ATF1,ADGRB3,BCL6,CDH2,CHRNB2,DLX1,DLX2,DPYSL3,MARK2,FES,ITGA6,LRP4,MEF2C,NBL1,PBX1,PPP2R5B,PROX1,PTPRF,SH3GL3,TCF4,THRB,KALRN,BRSK2,NEURL1,BAG5,TOX,FUT9,TBR1,ZNF365,NGEF,LSM1,ASAP1,BCL11A,RTN4,HECW2,ZSWIM6,NDRG4,CNTN4,GPM6A,GRIN2B,FXR1,SPRY2,DZIP1,PPP1R16B,AUTS2,SGSM3,RERE,CREB1,EMX1,EXT1,MAP1A,MAPK3,MAPK7,SPTBN1,TPBG,RANBP9,RAB10,NFASC,ROBO3,RILPL2,RILPL1,CTNNA1,CORO1A,FGD3,AGO4
1_Member	GO Biological Processes	GO:0045664	regulation of neuron differentiation	-10.4289	-6.07101	39/645	102,466,577,604,1000,1141,1745,1746,1809,2011,2242,3655,4038,4208,4681,5087,5526,5629,5792,6457,6925,7068,8997,9024,9148,9529,9760,10690,10716,22891,25791,27257,50807,53335,57142,57520,57688,65009,152330	ADAM10,ATF1,ADGRB3,BCL6,CDH2,CHRNB2,DLX1,DLX2,DPYSL3,MARK2,FES,ITGA6,LRP4,MEF2C,NBL1,PBX1,PPP2R5B,PROX1,PTPRF,SH3GL3,TCF4,THRB,KALRN,BRSK2,NEURL1,BAG5,TOX,FUT9,TBR1,ZNF365,NGEF,LSM1,ASAP1,BCL11A,RTN4,HECW2,ZSWIM6,NDRG4,CNTN4
1_Member	GO Biological Processes	GO:0031344	regulation of cell projection organization	-7.61942	-4.07154	36/712	102,466,577,1000,1141,1809,2011,2242,2823,2904,3655,4038,4208,5526,5792,8087,8997,9024,9148,9529,9760,10253,10690,10716,22873,22891,25791,26051,26053,27352,50807,53335,57142,57520,57688,65009	ADAM10,ATF1,ADGRB3,CDH2,CHRNB2,DPYSL3,MARK2,FES,GPM6A,GRIN2B,ITGA6,LRP4,MEF2C,PPP2R5B,PTPRF,FXR1,KALRN,BRSK2,NEURL1,BAG5,TOX,SPRY2,FUT9,TBR1,DZIP1,ZNF365,NGEF,PPP1R16B,AUTS2,SGSM3,ASAP1,BCL11A,RTN4,HECW2,ZSWIM6,NDRG4
1_Member	GO Biological Processes	GO:0120035	regulation of plasma membrane bounded cell projection organization	-7.2585	-3.85487	35/703	102,466,577,1000,1141,1809,2011,2242,2823,2904,3655,4038,4208,5526,5792,8087,8997,9024,9148,9529,9760,10690,10716,22873,22891,25791,26051,26053,27352,50807,53335,57142,57520,57688,65009	ADAM10,ATF1,ADGRB3,CDH2,CHRNB2,DPYSL3,MARK2,FES,GPM6A,GRIN2B,ITGA6,LRP4,MEF2C,PPP2R5B,PTPRF,FXR1,KALRN,BRSK2,NEURL1,BAG5,TOX,FUT9,TBR1,DZIP1,ZNF365,NGEF,PPP1R16B,AUTS2,SGSM3,ASAP1,BCL11A,RTN4,HECW2,ZSWIM6,NDRG4
1_Member	GO Biological Processes	GO:0010975	regulation of neuron projection development	-6.99642	-3.69681	28/497	102,466,577,1000,1141,1809,2011,2242,3655,4038,4208,5526,5792,8997,9024,9148,9529,9760,10690,10716,22891,25791,50807,53335,57142,57520,57688,65009	ADAM10,ATF1,ADGRB3,CDH2,CHRNB2,DPYSL3,MARK2,FES,ITGA6,LRP4,MEF2C,PPP2R5B,PTPRF,KALRN,BRSK2,NEURL1,BAG5,TOX,FUT9,TBR1,ZNF365,NGEF,ASAP1,BCL11A,RTN4,HECW2,ZSWIM6,NDRG4
1_Member	GO Biological Processes	GO:0048812	neuron projection morphogenesis	-6.64949	-3.52206	32/645	102,473,577,1000,1141,1385,2011,2016,2131,2823,4038,4130,4681,5595,5598,6711,7162,8997,9024,10048,10716,10890,22891,23114,25791,26053,53335,57142,57520,57688,64221,152330	ADAM10,RERE,ADGRB3,CDH2,CHRNB2,CREB1,MARK2,EMX1,EXT1,GPM6A,LRP4,MAP1A,NBL1,MAPK3,MAPK7,SPTBN1,TPBG,KALRN,BRSK2,RANBP9,TBR1,RAB10,ZNF365,NFASC,NGEF,AUTS2,BCL11A,RTN4,HECW2,ZSWIM6,ROBO3,CNTN4
1_Member	GO Biological Processes	GO:0120039	plasma membrane bounded cell projection morphogenesis	-6.44353	-3.38668	32/659	102,473,577,1000,1141,1385,2011,2016,2131,2823,4038,4130,4681,5595,5598,6711,7162,8997,9024,10048,10716,10890,22891,23114,25791,26053,53335,57142,57520,57688,64221,152330	ADAM10,RERE,ADGRB3,CDH2,CHRNB2,CREB1,MARK2,EMX1,EXT1,GPM6A,LRP4,MAP1A,NBL1,MAPK3,MAPK7,SPTBN1,TPBG,KALRN,BRSK2,RANBP9,TBR1,RAB10,ZNF365,NFASC,NGEF,AUTS2,BCL11A,RTN4,HECW2,ZSWIM6,ROBO3,CNTN4
1_Member	GO Biological Processes	GO:0048858	cell projection morphogenesis	-6.38591	-3.3698	32/663	102,473,577,1000,1141,1385,2011,2016,2131,2823,4038,4130,4681,5595,5598,6711,7162,8997,9024,10048,10716,10890,22891,23114,25791,26053,53335,57142,57520,57688,64221,152330	ADAM10,RERE,ADGRB3,CDH2,CHRNB2,CREB1,MARK2,EMX1,EXT1,GPM6A,LRP4,MAP1A,NBL1,MAPK3,MAPK7,SPTBN1,TPBG,KALRN,BRSK2,RANBP9,TBR1,RAB10,ZNF365,NFASC,NGEF,AUTS2,BCL11A,RTN4,HECW2,ZSWIM6,ROBO3,CNTN4
1_Member	GO Biological Processes	GO:0048667	cell morphogenesis involved in neuron differentiation	-6.16273	-3.24994	29/579	102,473,577,1000,1141,1385,2011,2131,4038,4130,4208,5595,5598,6711,7162,8997,9024,10048,10716,10890,22891,23114,25791,26053,57142,57520,57688,64221,152330	ADAM10,RERE,ADGRB3,CDH2,CHRNB2,CREB1,MARK2,EXT1,LRP4,MAP1A,MEF2C,MAPK3,MAPK7,SPTBN1,TPBG,KALRN,BRSK2,RANBP9,TBR1,RAB10,ZNF365,NFASC,NGEF,AUTS2,RTN4,HECW2,ZSWIM6,ROBO3,CNTN4
1_Member	GO Biological Processes	GO:0032990	cell part morphogenesis	-6.16066	-3.24994	32/679	102,473,577,1000,1141,1385,2011,2016,2131,2823,4038,4130,4681,5595,5598,6711,7162,8997,9024,10048,10716,10890,22891,23114,25791,26053,53335,57142,57520,57688,64221,152330	ADAM10,RERE,ADGRB3,CDH2,CHRNB2,CREB1,MARK2,EMX1,EXT1,GPM6A,LRP4,MAP1A,NBL1,MAPK3,MAPK7,SPTBN1,TPBG,KALRN,BRSK2,RANBP9,TBR1,RAB10,ZNF365,NFASC,NGEF,AUTS2,BCL11A,RTN4,HECW2,ZSWIM6,ROBO3,CNTN4
1_Member	GO Biological Processes	GO:0000904	cell morphogenesis involved in differentiation	-5.58185	-2.76804	32/723	102,473,577,1000,1141,1385,2011,2131,4038,4130,4208,5595,5598,5629,6711,7162,8997,9024,10048,10716,10890,22891,23114,25791,26053,57142,57520,57688,64221,152330,196383,353116	ADAM10,RERE,ADGRB3,CDH2,CHRNB2,CREB1,MARK2,EXT1,LRP4,MAP1A,MEF2C,MAPK3,MAPK7,PROX1,SPTBN1,TPBG,KALRN,BRSK2,RANBP9,TBR1,RAB10,ZNF365,NFASC,NGEF,AUTS2,RTN4,HECW2,ZSWIM6,ROBO3,CNTN4,RILPL2,RILPL1
1_Member	GO Biological Processes	GO:0061564	axon development	-4.3364	-1.91303	23/507	1000,1141,1385,1495,2011,2131,4038,4130,5595,5598,5792,6711,8997,9024,10048,10716,10890,23114,26053,57142,57688,64221,152330	CDH2,CHRNB2,CREB1,CTNNA1,MARK2,EXT1,LRP4,MAP1A,MAPK3,MAPK7,PTPRF,SPTBN1,KALRN,BRSK2,RANBP9,TBR1,RAB10,NFASC,AUTS2,RTN4,ZSWIM6,ROBO3,CNTN4
1_Member	GO Biological Processes	GO:0007409	axonogenesis	-4.04853	-1.70349	21/460	1000,1141,1385,2011,2131,4038,4130,5595,5598,6711,8997,9024,10048,10716,10890,23114,26053,57142,57688,64221,152330	CDH2,CHRNB2,CREB1,MARK2,EXT1,LRP4,MAP1A,MAPK3,MAPK7,SPTBN1,KALRN,BRSK2,RANBP9,TBR1,RAB10,NFASC,AUTS2,RTN4,ZSWIM6,ROBO3,CNTN4
1_Member	GO Biological Processes	GO:0022604	regulation of cell morphogenesis	-2.52852	-0.717181	18/486	102,577,1000,1141,2011,2242,4038,8997,9024,10716,11151,25791,53335,57142,57520,57688,89846,192670	ADAM10,ADGRB3,CDH2,CHRNB2,MARK2,FES,LRP4,KALRN,BRSK2,TBR1,CORO1A,NGEF,BCL11A,RTN4,HECW2,ZSWIM6,FGD3,AGO4
1_Member	GO Biological Processes	GO:0010769	regulation of cell morphogenesis involved in differentiation	-2.52677	-0.716668	13/300	102,577,1000,1141,2011,4038,8997,9024,10716,25791,57142,57520,57688	ADAM10,ADGRB3,CDH2,CHRNB2,MARK2,LRP4,KALRN,BRSK2,TBR1,NGEF,RTN4,HECW2,ZSWIM6
2_Summary	GO Biological Processes	GO:0099537	trans-synaptic signaling	-9.00671	-4.97047	38/691	488,783,801,1000,1006,1141,1182,1385,1740,1812,2131,2890,2894,2903,2904,2914,3745,3780,4130,4208,4842,4900,5334,7162,8525,9148,9568,11188,22986,23228,26045,27445,30819,57282,60412,114088,140679,152330,10716,23259,65009,577,8997,1958,4985,7057,7068,9867,53616,55585,57561	ATP2A2,CACNB2,CALM1,CDH2,CDH8,CHRNB2,CLCN3,CREB1,DLG2,DRD1,EXT1,GRIA1,GRID1,GRIN2A,GRIN2B,GRM4,KCNB1,KCNN1,MAP1A,MEF2C,NOS1,NRGN,PLCL1,TPBG,DGKZ,NEURL1,GABBR2,NISCH,SORCS3,PLCL2,LRRTM2,PCLO,KCNIP2,SLC4A10,EXOC4,TRIM9,SLC32A1,CNTN4,TBR1,DDHD2,NDRG4,ADGRB3,KALRN,EGR1,OPRD1,THBS1,THRB,PJA2,ADAM22,UBE2Q1,ARRDC3
2_Member	GO Biological Processes	GO:0099537	trans-synaptic signaling	-9.00671	-4.97047	38/691	488,783,801,1000,1006,1141,1182,1385,1740,1812,2131,2890,2894,2903,2904,2914,3745,3780,4130,4208,4842,4900,5334,7162,8525,9148,9568,11188,22986,23228,26045,27445,30819,57282,60412,114088,140679,152330	ATP2A2,CACNB2,CALM1,CDH2,CDH8,CHRNB2,CLCN3,CREB1,DLG2,DRD1,EXT1,GRIA1,GRID1,GRIN2A,GRIN2B,GRM4,KCNB1,KCNN1,MAP1A,MEF2C,NOS1,NRGN,PLCL1,TPBG,DGKZ,NEURL1,GABBR2,NISCH,SORCS3,PLCL2,LRRTM2,PCLO,KCNIP2,SLC4A10,EXOC4,TRIM9,SLC32A1,CNTN4
2_Member	GO Biological Processes	GO:0099536	synaptic signaling	-8.85123	-4.97047	38/700	488,783,801,1000,1006,1141,1182,1385,1740,1812,2131,2890,2894,2903,2904,2914,3745,3780,4130,4208,4842,4900,5334,7162,8525,9148,9568,11188,22986,23228,26045,27445,30819,57282,60412,114088,140679,152330	ATP2A2,CACNB2,CALM1,CDH2,CDH8,CHRNB2,CLCN3,CREB1,DLG2,DRD1,EXT1,GRIA1,GRID1,GRIN2A,GRIN2B,GRM4,KCNB1,KCNN1,MAP1A,MEF2C,NOS1,NRGN,PLCL1,TPBG,DGKZ,NEURL1,GABBR2,NISCH,SORCS3,PLCL2,LRRTM2,PCLO,KCNIP2,SLC4A10,EXOC4,TRIM9,SLC32A1,CNTN4
2_Member	GO Biological Processes	GO:0007268	chemical synaptic transmission	-8.59021	-4.9313	37/684	488,783,801,1000,1006,1141,1182,1385,1740,1812,2131,2890,2894,2903,2904,2914,3745,3780,4130,4208,4900,5334,7162,8525,9148,9568,11188,22986,23228,26045,27445,30819,57282,60412,114088,140679,152330	ATP2A2,CACNB2,CALM1,CDH2,CDH8,CHRNB2,CLCN3,CREB1,DLG2,DRD1,EXT1,GRIA1,GRID1,GRIN2A,GRIN2B,GRM4,KCNB1,KCNN1,MAP1A,MEF2C,NRGN,PLCL1,TPBG,DGKZ,NEURL1,GABBR2,NISCH,SORCS3,PLCL2,LRRTM2,PCLO,KCNIP2,SLC4A10,EXOC4,TRIM9,SLC32A1,CNTN4
2_Member	GO Biological Processes	GO:0098916	anterograde trans-synaptic signaling	-8.59021	-4.9313	37/684	488,783,801,1000,1006,1141,1182,1385,1740,1812,2131,2890,2894,2903,2904,2914,3745,3780,4130,4208,4900,5334,7162,8525,9148,9568,11188,22986,23228,26045,27445,30819,57282,60412,114088,140679,152330	ATP2A2,CACNB2,CALM1,CDH2,CDH8,CHRNB2,CLCN3,CREB1,DLG2,DRD1,EXT1,GRIA1,GRID1,GRIN2A,GRIN2B,GRM4,KCNB1,KCNN1,MAP1A,MEF2C,NRGN,PLCL1,TPBG,DGKZ,NEURL1,GABBR2,NISCH,SORCS3,PLCL2,LRRTM2,PCLO,KCNIP2,SLC4A10,EXOC4,TRIM9,SLC32A1,CNTN4
2_Member	GO Biological Processes	GO:0050804	modulation of chemical synaptic transmission	-6.79457	-3.59319	25/418	488,783,801,1000,1141,1385,1812,2890,2894,2903,2904,2914,3745,4130,4208,4900,5334,8525,9148,11188,22986,23228,26045,57282,152330	ATP2A2,CACNB2,CALM1,CDH2,CHRNB2,CREB1,DRD1,GRIA1,GRID1,GRIN2A,GRIN2B,GRM4,KCNB1,MAP1A,MEF2C,NRGN,PLCL1,DGKZ,NEURL1,NISCH,SORCS3,PLCL2,LRRTM2,SLC4A10,CNTN4
2_Member	GO Biological Processes	GO:0099177	regulation of trans-synaptic signaling	-6.77498	-3.59319	25/419	488,783,801,1000,1141,1385,1812,2890,2894,2903,2904,2914,3745,4130,4208,4900,5334,8525,9148,11188,22986,23228,26045,57282,152330	ATP2A2,CACNB2,CALM1,CDH2,CHRNB2,CREB1,DRD1,GRIA1,GRID1,GRIN2A,GRIN2B,GRM4,KCNB1,MAP1A,MEF2C,NRGN,PLCL1,DGKZ,NEURL1,NISCH,SORCS3,PLCL2,LRRTM2,SLC4A10,CNTN4
2_Member	GO Biological Processes	GO:0008306	associative learning	-6.47851	-3.39939	10/68	1141,1385,1812,2903,4130,4900,7162,10716,23259,65009	CHRNB2,CREB1,DRD1,GRIN2A,MAP1A,NRGN,TPBG,TBR1,DDHD2,NDRG4
2_Member	GO Biological Processes	GO:0007612	learning	-6.22369	-3.26375	13/130	577,1141,1385,1812,2903,4130,4900,7162,8997,10716,22986,23259,65009	ADGRB3,CHRNB2,CREB1,DRD1,GRIN2A,MAP1A,NRGN,TPBG,KALRN,TBR1,SORCS3,DDHD2,NDRG4
2_Member	GO Biological Processes	GO:0007610	behavior	-6.20297	-3.26007	28/544	577,1141,1182,1385,1812,1958,2131,2890,2894,2903,2904,4130,4208,4900,4985,7057,7068,7162,8997,9867,10716,22986,23259,53616,55585,57282,57561,65009	ADGRB3,CHRNB2,CLCN3,CREB1,DRD1,EGR1,EXT1,GRIA1,GRID1,GRIN2A,GRIN2B,MAP1A,MEF2C,NRGN,OPRD1,THBS1,THRB,TPBG,KALRN,PJA2,TBR1,SORCS3,DDHD2,ADAM22,UBE2Q1,SLC4A10,ARRDC3,NDRG4
2_Member	GO Biological Processes	GO:0007611	learning or memory	-5.9164	-3.02092	17/235	577,1141,1385,1812,2890,2903,2904,4130,4208,4900,7162,8997,9867,10716,22986,23259,65009	ADGRB3,CHRNB2,CREB1,DRD1,GRIA1,GRIN2A,GRIN2B,MAP1A,MEF2C,NRGN,TPBG,KALRN,PJA2,TBR1,SORCS3,DDHD2,NDRG4
2_Member	GO Biological Processes	GO:0050890	cognition	-4.97924	-2.3026	17/276	577,1141,1385,1812,2890,2903,2904,4130,4208,4900,7162,8997,9867,10716,22986,23259,65009	ADGRB3,CHRNB2,CREB1,DRD1,GRIA1,GRIN2A,GRIN2B,MAP1A,MEF2C,NRGN,TPBG,KALRN,PJA2,TBR1,SORCS3,DDHD2,NDRG4
2_Member	GO Biological Processes	GO:0048167	regulation of synaptic plasticity	-4.81501	-2.21693	13/174	1385,2890,2903,2904,3745,4130,4208,4900,9148,22986,26045,57282,152330	CREB1,GRIA1,GRIN2A,GRIN2B,KCNB1,MAP1A,MEF2C,NRGN,NEURL1,SORCS3,LRRTM2,SLC4A10,CNTN4
2_Member	GO Biological Processes	GO:0008542	visual learning	-4.03042	-1.69373	6/42	1141,1385,1812,2903,23259,65009	CHRNB2,CREB1,DRD1,GRIN2A,DDHD2,NDRG4
2_Member	GO Biological Processes	GO:0007632	visual behavior	-3.75188	-1.49791	6/47	1141,1385,1812,2903,23259,65009	CHRNB2,CREB1,DRD1,GRIN2A,DDHD2,NDRG4
2_Member	GO Biological Processes	GO:0007613	memory	-3.18052	-1.13862	8/107	1141,1385,2890,2903,4130,8997,9867,22986	CHRNB2,CREB1,GRIA1,GRIN2A,MAP1A,KALRN,PJA2,SORCS3
3_Summary	GO Biological Processes	GO:0050808	synapse organization	-7.52663	-4.07154	26/411	102,577,783,1000,1006,1007,1141,1812,2066,2823,2904,4038,4208,5792,7162,8997,9118,9148,10082,11122,22891,23114,25791,26045,27445,54674,473,4130,50807,53335,57520	ADAM10,ADGRB3,CACNB2,CDH2,CDH8,CDH9,CHRNB2,DRD1,ERBB4,GPM6A,GRIN2B,LRP4,MEF2C,PTPRF,TPBG,KALRN,INA,NEURL1,GPC6,PTPRT,ZNF365,NFASC,NGEF,LRRTM2,PCLO,LRRN3,RERE,MAP1A,ASAP1,BCL11A,HECW2
3_Member	GO Biological Processes	GO:0050808	synapse organization	-7.52663	-4.07154	26/411	102,577,783,1000,1006,1007,1141,1812,2066,2823,2904,4038,4208,5792,7162,8997,9118,9148,10082,11122,22891,23114,25791,26045,27445,54674	ADAM10,ADGRB3,CACNB2,CDH2,CDH8,CDH9,CHRNB2,DRD1,ERBB4,GPM6A,GRIN2B,LRP4,MEF2C,PTPRF,TPBG,KALRN,INA,NEURL1,GPC6,PTPRT,ZNF365,NFASC,NGEF,LRRTM2,PCLO,LRRN3
3_Member	GO Biological Processes	GO:0050807	regulation of synapse organization	-6.51403	-3.41143	17/213	102,577,1000,1006,1141,2823,2904,4038,4208,7162,8997,9148,10082,11122,25791,26045,54674	ADAM10,ADGRB3,CDH2,CDH8,CHRNB2,GPM6A,GRIN2B,LRP4,MEF2C,TPBG,KALRN,NEURL1,GPC6,PTPRT,NGEF,LRRTM2,LRRN3
3_Member	GO Biological Processes	GO:0050803	regulation of synapse structure or activity	-6.23285	-3.26375	17/223	102,577,1000,1006,1141,2823,2904,4038,4208,7162,8997,9148,10082,11122,25791,26045,54674	ADAM10,ADGRB3,CDH2,CDH8,CHRNB2,GPM6A,GRIN2B,LRP4,MEF2C,TPBG,KALRN,NEURL1,GPC6,PTPRT,NGEF,LRRTM2,LRRN3
3_Member	GO Biological Processes	GO:0007416	synapse assembly	-5.54289	-2.75322	14/173	577,1000,1007,1141,1812,2066,2823,4038,4208,7162,10082,26045,27445,54674	ADGRB3,CDH2,CDH9,CHRNB2,DRD1,ERBB4,GPM6A,LRP4,MEF2C,TPBG,GPC6,LRRTM2,PCLO,LRRN3
3_Member	GO Biological Processes	GO:0016358	dendrite development	-4.66506	-2.1281	15/234	102,473,577,1141,4038,4130,4208,7162,8997,9148,22891,25791,50807,53335,57520	ADAM10,RERE,ADGRB3,CHRNB2,LRP4,MAP1A,MEF2C,TPBG,KALRN,NEURL1,ZNF365,NGEF,ASAP1,BCL11A,HECW2
3_Member	GO Biological Processes	GO:0048813	dendrite morphogenesis	-3.70241	-1.46838	10/139	102,473,577,1141,4038,7162,8997,22891,25791,57520	ADAM10,RERE,ADGRB3,CHRNB2,LRP4,TPBG,KALRN,ZNF365,NGEF,HECW2
3_Member	GO Biological Processes	GO:0050773	regulation of dendrite development	-3.48235	-1.33827	10/148	102,577,1141,4208,8997,9148,25791,50807,53335,57520	ADAM10,ADGRB3,CHRNB2,MEF2C,KALRN,NEURL1,NGEF,ASAP1,BCL11A,HECW2
3_Member	GO Biological Processes	GO:0051963	regulation of synapse assembly	-2.7846	-0.880566	7/96	577,1141,4208,7162,10082,26045,54674	ADGRB3,CHRNB2,MEF2C,TPBG,GPC6,LRRTM2,LRRN3
3_Member	GO Biological Processes	GO:0060996	dendritic spine development	-2.73301	-0.843475	7/98	102,4208,8997,9148,22891,25791,50807	ADAM10,MEF2C,KALRN,NEURL1,ZNF365,NGEF,ASAP1
3_Member	GO Biological Processes	GO:0099175	regulation of postsynapse organization	-2.70772	-0.834139	7/99	102,1000,2904,4038,8997,25791,26045	ADAM10,CDH2,GRIN2B,LRP4,KALRN,NGEF,LRRTM2
3_Member	GO Biological Processes	GO:0060998	regulation of dendritic spine development	-2.66008	-0.800509	6/75	102,4208,8997,9148,25791,50807	ADAM10,MEF2C,KALRN,NEURL1,NGEF,ASAP1
3_Member	GO Biological Processes	GO:0099173	postsynapse organization	-2.6137	-0.775648	9/161	102,1000,2904,4038,8997,9118,22891,25791,26045	ADAM10,CDH2,GRIN2B,LRP4,KALRN,INA,ZNF365,NGEF,LRRTM2
3_Member	GO Biological Processes	GO:0048814	regulation of dendrite morphogenesis	-2.28974	-0.583137	6/89	102,577,1141,8997,25791,57520	ADAM10,ADGRB3,CHRNB2,KALRN,NGEF,HECW2
3_Member	GO Biological Processes	GO:0106027	neuron projection organization	-2.24296	-0.549465	6/91	102,2904,4130,8997,22891,25791	ADAM10,GRIN2B,MAP1A,KALRN,ZNF365,NGEF
4_Summary	GO Biological Processes	GO:0060322	head development	-7.52632	-4.07154	37/751	473,801,1000,1141,1152,1385,1500,1745,1746,1812,2016,2066,2131,2903,2904,4900,5087,5595,5629,6628,7531,9118,9148,9760,10018,10716,10978,22891,23314,29123,57142,57282,57688,65009,84159,140679,152330,51684	RERE,CALM1,CDH2,CHRNB2,CKB,CREB1,CTNND1,DLX1,DLX2,DRD1,EMX1,ERBB4,EXT1,GRIN2A,GRIN2B,NRGN,PBX1,MAPK3,PROX1,SNRPB,YWHAE,INA,NEURL1,TOX,BCL2L11,TBR1,CLP1,ZNF365,SATB2,ANKRD11,RTN4,SLC4A10,ZSWIM6,NDRG4,ARID5B,SLC32A1,CNTN4,SUFU
4_Member	GO Biological Processes	GO:0060322	head development	-7.52632	-4.07154	37/751	473,801,1000,1141,1152,1385,1500,1745,1746,1812,2016,2066,2131,2903,2904,4900,5087,5595,5629,6628,7531,9118,9148,9760,10018,10716,10978,22891,23314,29123,57142,57282,57688,65009,84159,140679,152330	RERE,CALM1,CDH2,CHRNB2,CKB,CREB1,CTNND1,DLX1,DLX2,DRD1,EMX1,ERBB4,EXT1,GRIN2A,GRIN2B,NRGN,PBX1,MAPK3,PROX1,SNRPB,YWHAE,INA,NEURL1,TOX,BCL2L11,TBR1,CLP1,ZNF365,SATB2,ANKRD11,RTN4,SLC4A10,ZSWIM6,NDRG4,ARID5B,SLC32A1,CNTN4
4_Member	GO Biological Processes	GO:0007420	brain development	-6.67117	-3.52206	34/710	473,801,1000,1141,1152,1385,1500,1745,1746,1812,2016,2066,2131,2903,2904,4900,5087,5629,6628,7531,9118,9148,9760,10018,10716,10978,22891,23314,57142,57282,57688,65009,140679,152330	RERE,CALM1,CDH2,CHRNB2,CKB,CREB1,CTNND1,DLX1,DLX2,DRD1,EMX1,ERBB4,EXT1,GRIN2A,GRIN2B,NRGN,PBX1,PROX1,SNRPB,YWHAE,INA,NEURL1,TOX,BCL2L11,TBR1,CLP1,ZNF365,SATB2,RTN4,SLC4A10,ZSWIM6,NDRG4,SLC32A1,CNTN4
4_Member	GO Biological Processes	GO:0021879	forebrain neuron differentiation	-6.36595	-3.3698	9/54	1745,1746,1812,2066,5629,10716,23314,57282,57688	DLX1,DLX2,DRD1,ERBB4,PROX1,TBR1,SATB2,SLC4A10,ZSWIM6
4_Member	GO Biological Processes	GO:0021872	forebrain generation of neurons	-5.72002	-2.87769	9/64	1745,1746,1812,2066,5629,10716,23314,57282,57688	DLX1,DLX2,DRD1,ERBB4,PROX1,TBR1,SATB2,SLC4A10,ZSWIM6
4_Member	GO Biological Processes	GO:0021953	central nervous system neuron differentiation	-4.65858	-2.1281	13/180	1141,1745,1746,1812,2016,2066,5629,9760,10716,23314,51684,57282,57688	CHRNB2,DLX1,DLX2,DRD1,EMX1,ERBB4,PROX1,TOX,TBR1,SATB2,SUFU,SLC4A10,ZSWIM6
4_Member	GO Biological Processes	GO:0030900	forebrain development	-4.07038	-1.71682	18/358	1000,1141,1385,1745,1746,1812,2016,2066,2131,4900,5629,9760,10716,23314,57142,57282,57688,140679	CDH2,CHRNB2,CREB1,DLX1,DLX2,DRD1,EMX1,ERBB4,EXT1,NRGN,PROX1,TOX,TBR1,SATB2,RTN4,SLC4A10,ZSWIM6,SLC32A1
4_Member	GO Biological Processes	GO:0021537	telencephalon development	-3.48922	-1.33827	13/235	1000,1745,1746,1812,2016,2066,2131,4900,5629,10716,57142,57688,140679	CDH2,DLX1,DLX2,DRD1,EMX1,ERBB4,EXT1,NRGN,PROX1,TBR1,RTN4,ZSWIM6,SLC32A1
4_Member	GO Biological Processes	GO:0021543	pallium development	-2.11064	-0.481627	8/159	1000,1745,1746,2016,5629,10716,57142,140679	CDH2,DLX1,DLX2,EMX1,PROX1,TBR1,RTN4,SLC32A1
5_Summary	KEGG Pathway	ko04728	Dopaminergic synapse	-7.05924	-3.70136	14/130	775,801,1385,1812,2890,2893,2903,2904,3760,5330,5520,5521,5526,55012,1740,2066,4900,783,1141,3737,3745,3780,3782,5595,5792,9568,26045,56479,140679,348980,4842,488,491,779,7253,5443,4208,5138,2894,2914,6457,57521,1839,9148,54206,4985,7068	CACNA1C,CALM1,CREB1,DRD1,GRIA1,GRIA4,GRIN2A,GRIN2B,KCNJ3,PLCB2,PPP2R2A,PPP2R2B,PPP2R5B,PPP2R3C,DLG2,ERBB4,NRGN,CACNB2,CHRNB2,KCNA2,KCNB1,KCNN1,KCNN3,MAPK3,PTPRF,GABBR2,LRRTM2,KCNQ5,SLC32A1,HCN1,NOS1,ATP2A2,ATP2B2,CACNA1S,TSHR,POMC,MEF2C,PDE2A,GRID1,GRM4,SH3GL3,RPTOR,HBEGF,NEURL1,ERRFI1,OPRD1,THRB
5_Member	KEGG Pathway	ko04728	Dopaminergic synapse	-7.05924	-3.70136	14/130	775,801,1385,1812,2890,2893,2903,2904,3760,5330,5520,5521,5526,55012	CACNA1C,CALM1,CREB1,DRD1,GRIA1,GRIA4,GRIN2A,GRIN2B,KCNJ3,PLCB2,PPP2R2A,PPP2R2B,PPP2R5B,PPP2R3C
5_Member	KEGG Pathway	hsa04728	Dopaminergic synapse	-6.97551	-3.69681	14/132	775,801,1385,1812,2890,2893,2903,2904,3760,5330,5520,5521,5526,55012	CACNA1C,CALM1,CREB1,DRD1,GRIA1,GRIA4,GRIN2A,GRIN2B,KCNJ3,PLCB2,PPP2R2A,PPP2R2B,PPP2R5B,PPP2R3C
5_Member	Reactome Gene Sets	R-HSA-9620244	Long-term potentiation	-6.84442	-3.60049	7/24	801,1740,2066,2890,2903,2904,4900	CALM1,DLG2,ERBB4,GRIA1,GRIN2A,GRIN2B,NRGN
5_Member	Reactome Gene Sets	R-HSA-112316	Neuronal System	-6.37815	-3.3698	24/410	783,801,1141,1385,1740,2066,2890,2893,2903,2904,3737,3745,3760,3780,3782,4900,5330,5595,5792,9568,26045,56479,140679,348980	CACNB2,CALM1,CHRNB2,CREB1,DLG2,ERBB4,GRIA1,GRIA4,GRIN2A,GRIN2B,KCNA2,KCNB1,KCNJ3,KCNN1,KCNN3,NRGN,PLCB2,MAPK3,PTPRF,GABBR2,LRRTM2,KCNQ5,SLC32A1,HCN1
5_Member	KEGG Pathway	hsa04713	circadian entrainment	-5.76744	-2.88668	11/100	775,801,1385,2890,2893,2903,2904,3760,4842,5330,5595	CACNA1C,CALM1,CREB1,GRIA1,GRIA4,GRIN2A,GRIN2B,KCNJ3,NOS1,PLCB2,MAPK3
5_Member	Reactome Gene Sets	R-HSA-438066	Unblocking of NMDA receptors, glutamate binding and activation	-5.74668	-2.88016	6/22	801,1740,2890,2893,2903,2904	CALM1,DLG2,GRIA1,GRIA4,GRIN2A,GRIN2B
5_Member	Reactome Gene Sets	R-HSA-442755	Activation of NMDA receptors and postsynaptic events	-5.20662	-2.4694	10/93	801,1385,1740,2066,2890,2893,2903,2904,4900,5595	CALM1,CREB1,DLG2,ERBB4,GRIA1,GRIA4,GRIN2A,GRIN2B,NRGN,MAPK3
5_Member	WikiPathways	WP2636	Common Pathways Underlying Drug Addiction	-5.14526	-2.42085	7/41	801,1385,1812,2890,2893,2903,5595	CALM1,CREB1,DRD1,GRIA1,GRIA4,GRIN2A,MAPK3
5_Member	Reactome Gene Sets	R-HSA-438064	Post NMDA receptor activation events	-4.90376	-2.26229	9/80	801,1385,1740,2066,2890,2903,2904,4900,5595	CALM1,CREB1,DLG2,ERBB4,GRIA1,GRIN2A,GRIN2B,NRGN,MAPK3
5_Member	KEGG Pathway	ko04024	cAMP signaling pathway	-4.86682	-2.24134	14/198	488,491,775,779,801,1385,1812,2890,2893,2903,2904,5595,7253,9568	ATP2A2,ATP2B2,CACNA1C,CACNA1S,CALM1,CREB1,DRD1,GRIA1,GRIA4,GRIN2A,GRIN2B,MAPK3,TSHR,GABBR2
5_Member	KEGG Pathway	hsa04024	cAMP signaling pathway	-4.84279	-2.22528	15/226	488,491,775,779,801,1385,1812,2890,2893,2903,2904,5443,5595,7253,9568	ATP2A2,ATP2B2,CACNA1C,CACNA1S,CALM1,CREB1,DRD1,GRIA1,GRIA4,GRIN2A,GRIN2B,POMC,MAPK3,TSHR,GABBR2
5_Member	Reactome Gene Sets	R-HSA-112314	Neurotransmitter receptors and postsynaptic signal transmission	-4.69737	-2.13883	14/205	801,1141,1385,1740,2066,2890,2893,2903,2904,3760,4900,5330,5595,9568	CALM1,CHRNB2,CREB1,DLG2,ERBB4,GRIA1,GRIA4,GRIN2A,GRIN2B,KCNJ3,NRGN,PLCB2,MAPK3,GABBR2
5_Member	KEGG Pathway	ko05031	Amphetamine addiction	-4.56345	-2.0629	8/68	775,801,1385,1812,2890,2893,2903,2904	CACNA1C,CALM1,CREB1,DRD1,GRIA1,GRIA4,GRIN2A,GRIN2B
5_Member	Reactome Gene Sets	R-HSA-8849932	Synaptic adhesion-like molecules	-4.55359	-2.05904	5/21	2890,2893,2903,2904,5792	GRIA1,GRIA4,GRIN2A,GRIN2B,PTPRF
5_Member	Reactome Gene Sets	R-HSA-112315	Transmission across Chemical Synapses	-4.51712	-2.0343	16/270	783,801,1141,1385,1740,2066,2890,2893,2903,2904,3760,4900,5330,5595,9568,140679	CACNB2,CALM1,CHRNB2,CREB1,DLG2,ERBB4,GRIA1,GRIA4,GRIN2A,GRIN2B,KCNJ3,NRGN,PLCB2,MAPK3,GABBR2,SLC32A1
5_Member	KEGG Pathway	hsa05031	Amphetamine addiction	-4.42549	-1.98275	8/71	775,801,1385,1812,2890,2893,2903,2904	CACNA1C,CALM1,CREB1,DRD1,GRIA1,GRIA4,GRIN2A,GRIN2B
5_Member	GO Biological Processes	GO:2000310	regulation of NMDA receptor activity	-4.42155	-1.98275	6/36	1740,2890,2893,2903,2904,4208	DLG2,GRIA1,GRIA4,GRIN2A,GRIN2B,MEF2C
5_Member	WikiPathways	WP4222	Phosphodiesterases in neuronal function	-4.38898	-1.95539	7/53	1385,1812,2890,2903,2904,4842,5138	CREB1,DRD1,GRIA1,GRIN2A,GRIN2B,NOS1,PDE2A
5_Member	KEGG Pathway	ko05033	Nicotine addiction	-4.15305	-1.77088	6/40	1141,2890,2893,2903,2904,140679	CHRNB2,GRIA1,GRIA4,GRIN2A,GRIN2B,SLC32A1
5_Member	KEGG Pathway	hsa05033	Nicotine addiction	-4.03042	-1.69373	6/42	1141,2890,2893,2903,2904,140679	CHRNB2,GRIA1,GRIA4,GRIN2A,GRIN2B,SLC32A1
5_Member	GO Biological Processes	GO:0007215	glutamate receptor signaling pathway	-4.02571	-1.69373	9/103	1740,2890,2893,2894,2903,2904,2914,3745,4208	DLG2,GRIA1,GRIA4,GRID1,GRIN2A,GRIN2B,GRM4,KCNB1,MEF2C
5_Member	GO Biological Processes	GO:0035235	ionotropic glutamate receptor signaling pathway	-3.99331	-1.67285	5/27	2890,2893,2894,2903,2904	GRIA1,GRIA4,GRID1,GRIN2A,GRIN2B
5_Member	Reactome Gene Sets	R-HSA-442742	CREB1 phosphorylation through NMDA receptor-mediated activation of RAS signaling	-3.8384	-1.55419	5/29	801,1385,1740,2904,5595	CALM1,CREB1,DLG2,GRIN2B,MAPK3
5_Member	WikiPathways	WP4008	NO/cGMP/PKG mediated Neuroprotection	-3.75188	-1.49791	6/47	801,1385,2903,2904,4842,5138	CALM1,CREB1,GRIN2A,GRIN2B,NOS1,PDE2A
5_Member	KEGG Pathway	ko04720	Long-term potentiation	-3.73037	-1.48977	7/67	775,801,2890,2903,2904,5330,5595	CACNA1C,CALM1,GRIA1,GRIN2A,GRIN2B,PLCB2,MAPK3
5_Member	KEGG Pathway	ko04724	Glutamatergic synapse	-3.68816	-1.45738	9/114	775,2890,2893,2903,2904,2914,3760,5330,5595	CACNA1C,GRIA1,GRIA4,GRIN2A,GRIN2B,GRM4,KCNJ3,PLCB2,MAPK3
5_Member	KEGG Pathway	hsa04720	Long-term potentiation	-3.64997	-1.43822	7/69	775,801,2890,2903,2904,5330,5595	CACNA1C,CALM1,GRIA1,GRIN2A,GRIN2B,PLCB2,MAPK3
5_Member	KEGG Pathway	hsa04724	Glutamatergic synapse	-3.60323	-1.4097	9/117	775,2890,2893,2903,2904,2914,3760,5330,5595	CACNA1C,GRIA1,GRIA4,GRIN2A,GRIN2B,GRM4,KCNJ3,PLCB2,MAPK3
5_Member	Reactome Gene Sets	R-HSA-9617324	Negative regulation of NMDA receptor-mediated neuronal transmission	-3.25241	-1.17984	4/22	801,1740,2903,2904	CALM1,DLG2,GRIN2A,GRIN2B
5_Member	Reactome Gene Sets	R-HSA-6794362	Protein-protein interactions at synapses	-3.06488	-1.04943	7/86	1740,2890,2893,2903,2904,5792,26045	DLG2,GRIA1,GRIA4,GRIN2A,GRIN2B,PTPRF,LRRTM2
5_Member	GO Biological Processes	GO:1900449	regulation of glutamate receptor signaling pathway	-2.98254	-0.995732	6/65	1740,2890,2893,2903,2904,4208	DLG2,GRIA1,GRIA4,GRIN2A,GRIN2B,MEF2C
5_Member	WikiPathways	WP4549	Fragile X Syndrome	-2.85591	-0.926514	8/120	1385,2890,2903,2904,5526,6457,57521,348980	CREB1,GRIA1,GRIN2A,GRIN2B,PPP2R5B,SH3GL3,RPTOR,HCN1
5_Member	WikiPathways	WP4539	Synaptic signaling pathways associated with autism spectrum disorder	-2.71978	-0.84191	5/50	775,2903,2904,5595,57521	CACNA1C,GRIN2A,GRIN2B,MAPK3,RPTOR
5_Member	GO Biological Processes	GO:0010469	regulation of signaling receptor activity	-2.63562	-0.786942	10/191	1740,1839,2890,2893,2903,2904,4208,5526,9148,54206	DLG2,HBEGF,GRIA1,GRIA4,GRIN2A,GRIN2B,MEF2C,PPP2R5B,NEURL1,ERRFI1
5_Member	WikiPathways	WP4875	Disruption of postsynaptic signalling by CNV	-2.57164	-0.754087	4/33	1740,2903,2904,5595	DLG2,GRIN2A,GRIN2B,MAPK3
5_Member	Reactome Gene Sets	R-HSA-9022699	MECP2 regulates neuronal receptors and channels	-2.50143	-0.699858	3/17	1385,2903,2904	CREB1,GRIN2A,GRIN2B
5_Member	GO Biological Processes	GO:0099601	regulation of neurotransmitter receptor activity	-2.49139	-0.694459	6/81	1740,2890,2893,2903,2904,4208	DLG2,GRIA1,GRIA4,GRIN2A,GRIN2B,MEF2C
5_Member	KEGG Pathway	ko04080	Neuroactive ligand-receptor interaction	-2.37248	-0.62836	12/277	1141,1812,2890,2893,2894,2903,2904,2914,4985,7068,7253,9568	CHRNB2,DRD1,GRIA1,GRIA4,GRID1,GRIN2A,GRIN2B,GRM4,OPRD1,THRB,TSHR,GABBR2
5_Member	WikiPathways	WP4698	Vitamin D-sensitive calcium signaling in depression	-2.30475	-0.594501	4/39	491,775,2903,2904	ATP2B2,CACNA1C,GRIN2A,GRIN2B
5_Member	Reactome Gene Sets	R-HSA-442982	Ras activation upon Ca2+ influx through NMDA receptor	-2.23294	-0.543939	3/21	801,1740,2904	CALM1,DLG2,GRIN2B
6_Summary	KEGG Pathway	ko04261	Adrenergic signaling in cardiomyocytes	-5.71706	-2.87769	13/144	488,491,775,779,783,801,1385,5330,5520,5521,5526,5595,55012,102,2903,2904,4700,4719,4842,57142,466,5138,5443,4208,4985,1141,3760,10044,56479,1839,1958,5598,1812,2066,57620,2890,2893,140679,1191,6711,3780,3782,27445,5087	ATP2A2,ATP2B2,CACNA1C,CACNA1S,CACNB2,CALM1,CREB1,PLCB2,PPP2R2A,PPP2R2B,PPP2R5B,MAPK3,PPP2R3C,ADAM10,GRIN2A,GRIN2B,NDUFA6,NDUFS1,NOS1,RTN4,ATF1,PDE2A,POMC,MEF2C,OPRD1,CHRNB2,KCNJ3,SH2D3C,KCNQ5,HBEGF,EGR1,MAPK7,DRD1,ERBB4,STIM2,GRIA1,GRIA4,SLC32A1,CLU,SPTBN1,KCNN1,KCNN3,PCLO,PBX1
6_Member	KEGG Pathway	ko04261	Adrenergic signaling in cardiomyocytes	-5.71706	-2.87769	13/144	488,491,775,779,783,801,1385,5330,5520,5521,5526,5595,55012	ATP2A2,ATP2B2,CACNA1C,CACNA1S,CACNB2,CALM1,CREB1,PLCB2,PPP2R2A,PPP2R2B,PPP2R5B,MAPK3,PPP2R3C
6_Member	KEGG Pathway	hsa04261	Adrenergic signaling in cardiomyocytes	-5.61649	-2.7901	13/147	488,491,775,779,783,801,1385,5330,5520,5521,5526,5595,55012	ATP2A2,ATP2B2,CACNA1C,CACNA1S,CACNB2,CALM1,CREB1,PLCB2,PPP2R2A,PPP2R2B,PPP2R5B,MAPK3,PPP2R3C
6_Member	KEGG Pathway	ko05010	Alzheimer's disease	-4.89589	-2.26229	13/171	102,488,775,779,801,2903,2904,4700,4719,4842,5330,5595,57142	ADAM10,ATP2A2,CACNA1C,CACNA1S,CALM1,GRIN2A,GRIN2B,NDUFA6,NDUFS1,NOS1,PLCB2,MAPK3,RTN4
6_Member	KEGG Pathway	hsa05010	Alzheimer disease	-4.27302	-1.86453	13/196	102,488,775,779,801,2903,2904,4700,4719,4842,5330,5595,57142	ADAM10,ATP2A2,CACNA1C,CACNA1S,CALM1,GRIN2A,GRIN2B,NDUFA6,NDUFS1,NOS1,PLCB2,MAPK3,RTN4
6_Member	KEGG Pathway	hsa04925	aldosterone synthesis and secretion	-4.05864	-1.70936	9/102	466,491,775,779,801,1385,5138,5330,5443	ATF1,ATP2B2,CACNA1C,CACNA1S,CALM1,CREB1,PDE2A,PLCB2,POMC
6_Member	KEGG Pathway	ko04022	cGMP-PKG signaling pathway	-3.76989	-1.50892	11/163	488,491,775,779,801,1385,4208,4985,5138,5330,5595	ATP2A2,ATP2B2,CACNA1C,CACNA1S,CALM1,CREB1,MEF2C,OPRD1,PDE2A,PLCB2,MAPK3
6_Member	KEGG Pathway	hsa04725	Cholinergic synapse	-3.65953	-1.43932	9/115	775,779,1141,1385,3760,5330,5595,10044,56479	CACNA1C,CACNA1S,CHRNB2,CREB1,KCNJ3,PLCB2,MAPK3,SH2D3C,KCNQ5
6_Member	WikiPathways	WP2059	Alzheimers Disease	-3.5537	-1.36901	10/145	102,488,775,779,801,2903,2904,4842,5330,5595	ADAM10,ATP2A2,CACNA1C,CACNA1S,CALM1,GRIN2A,GRIN2B,NOS1,PLCB2,MAPK3
6_Member	KEGG Pathway	hsa04022	cGMP-PKG signaling pathway	-3.54525	-1.36784	11/173	488,491,775,779,801,1385,4208,4985,5138,5330,5595	ATP2A2,ATP2B2,CACNA1C,CACNA1S,CALM1,CREB1,MEF2C,OPRD1,PDE2A,PLCB2,MAPK3
6_Member	KEGG Pathway	hsa04912	GnRH signaling pathway	-3.40672	-1.29435	8/99	775,779,801,1839,1958,5330,5595,5598	CACNA1C,CACNA1S,CALM1,HBEGF,EGR1,PLCB2,MAPK3,MAPK7
6_Member	KEGG Pathway	ko04020	Calcium signaling pathway	-3.35756	-1.25736	11/182	488,491,775,779,801,1812,2066,2903,4842,5330,57620	ATP2A2,ATP2B2,CACNA1C,CACNA1S,CALM1,DRD1,ERBB4,GRIN2A,NOS1,PLCB2,STIM2
6_Member	KEGG Pathway	ko04723	Retrograde endocannabinoid signaling	-3.34804	-1.25023	8/101	775,779,2890,2893,3760,5330,5595,140679	CACNA1C,CACNA1S,GRIA1,GRIA4,KCNJ3,PLCB2,MAPK3,SLC32A1
6_Member	KEGG Pathway	hsa04921	Oxytocin signaling pathway	-3.19406	-1.14793	10/161	775,779,783,801,1191,3760,4208,5330,5595,5598	CACNA1C,CACNA1S,CACNB2,CALM1,CLU,KCNJ3,MEF2C,PLCB2,MAPK3,MAPK7
6_Member	KEGG Pathway	ko04925	Aldosterone synthesis and secretion	-3.18878	-1.14477	7/82	466,775,779,801,1385,5138,5330	ATF1,CACNA1C,CACNA1S,CALM1,CREB1,PDE2A,PLCB2
6_Member	KEGG Pathway	hsa04723	Retrograde endocannabinoid signaling	-3.07138	-1.05395	10/167	775,779,2890,2893,3760,4700,4719,5330,5595,140679	CACNA1C,CACNA1S,GRIA1,GRIA4,KCNJ3,NDUFA6,NDUFS1,PLCB2,MAPK3,SLC32A1
6_Member	Reactome Gene Sets	R-HSA-375165	NCAM signaling for neurite out-growth	-3.05442	-1.04928	6/63	775,779,783,1385,5595,6711	CACNA1C,CACNA1S,CACNB2,CREB1,MAPK3,SPTBN1
6_Member	KEGG Pathway	hsa04020	Calcium signaling pathway	-2.91408	-0.949903	11/206	488,491,775,779,801,1812,2066,2903,4842,5330,57620	ATP2A2,ATP2B2,CACNA1C,CACNA1S,CALM1,DRD1,ERBB4,GRIN2A,NOS1,PLCB2,STIM2
6_Member	KEGG Pathway	hsa04911	Insulin secretion	-2.89204	-0.940705	7/92	775,779,1385,3780,3782,5330,27445	CACNA1C,CACNA1S,CREB1,KCNN1,KCNN3,PLCB2,PCLO
6_Member	KEGG Pathway	ko04912	GnRH signaling pathway	-2.89204	-0.940705	7/92	775,779,801,1839,5330,5595,5598	CACNA1C,CACNA1S,CALM1,HBEGF,PLCB2,MAPK3,MAPK7
6_Member	KEGG Pathway	ko04921	Oxytocin signaling pathway	-2.7841	-0.880566	9/152	775,779,783,801,3760,4208,5330,5595,5598	CACNA1C,CACNA1S,CACNB2,CALM1,KCNJ3,MEF2C,PLCB2,MAPK3,MAPK7
6_Member	KEGG Pathway	hsa04927	cortisol synthesis and secretion	-2.72012	-0.84191	6/73	775,779,1385,5087,5330,5443	CACNA1C,CACNA1S,CREB1,PBX1,PLCB2,POMC
6_Member	KEGG Pathway	ko04924	Renin secretion	-2.22296	-0.540841	5/65	775,779,801,1385,5330	CACNA1C,CACNA1S,CALM1,CREB1,PLCB2
6_Member	WikiPathways	WP4756	Renin Angiotensin Aldosterone System (RAAS)	-2.11731	-0.482884	4/44	466,801,1385,5330	ATF1,CALM1,CREB1,PLCB2
6_Member	KEGG Pathway	hsa04924	Renin secretion	-2.01314	-0.422422	5/73	775,779,801,1385,5330	CACNA1C,CACNA1S,CALM1,CREB1,PLCB2
7_Summary	Canonical Pathways	M164	PID ERBB1 DOWNSTREAM PATHWAY	-5.55673	-2.75516	11/105	466,1385,1848,1958,4208,5520,5595,5598,7531,10006,10094,102,801,1495,1500,1839,2066,2242,2904,5045,5796,6457,7057,9402,10019,10048,10076,10253,1000,2309,2890,5792,10018,1316,427,50807,54206,53335,6721,1740,2021,4521,7036,8604,30819,55512,57586	ATF1,CREB1,DUSP6,EGR1,MEF2C,PPP2R2A,MAPK3,MAPK7,YWHAE,ABI1,ARPC3,ADAM10,CALM1,CTNNA1,CTNND1,HBEGF,ERBB4,FES,GRIN2B,FURIN,PTPRK,SH3GL3,THBS1,GRAP2,SH2B3,RANBP9,PTPRU,SPRY2,CDH2,FOXO3,GRIA1,PTPRF,BCL2L11,KLF6,ASAH1,ASAP1,ERRFI1,BCL11A,SREBF2,DLG2,ENDOG,NUDT1,TFR2,SLC25A12,KCNIP2,SMPD3,SYT13
7_Member	Canonical Pathways	M164	PID ERBB1 DOWNSTREAM PATHWAY	-5.55673	-2.75516	11/105	466,1385,1848,1958,4208,5520,5595,5598,7531,10006,10094	ATF1,CREB1,DUSP6,EGR1,MEF2C,PPP2R2A,MAPK3,MAPK7,YWHAE,ABI1,ARPC3
7_Member	Reactome Gene Sets	R-HSA-9006934	Signaling by Receptor Tyrosine Kinases	-5.30525	-2.53844	25/505	102,466,801,1385,1495,1500,1839,1848,1958,2066,2242,2904,4208,5045,5595,5598,5796,6457,7057,9402,10006,10019,10048,10076,10253	ADAM10,ATF1,CALM1,CREB1,CTNNA1,CTNND1,HBEGF,DUSP6,EGR1,ERBB4,FES,GRIN2B,MEF2C,FURIN,MAPK3,MAPK7,PTPRK,SH3GL3,THBS1,GRAP2,ABI1,SH2B3,RANBP9,PTPRU,SPRY2
7_Member	WikiPathways	WP2380	Brain-Derived Neurotrophic Factor (BDNF) signaling pathway	-4.96549	-2.29781	12/144	1000,1385,1958,2309,2890,2904,4208,5595,5598,5792,10018,10048	CDH2,CREB1,EGR1,FOXO3,GRIA1,GRIN2B,MEF2C,MAPK3,MAPK7,PTPRF,BCL2L11,RANBP9
7_Member	Reactome Gene Sets	R-HSA-198725	Nuclear Events (kinase and transcription factor activation)	-4.91599	-2.26569	8/61	466,1385,1848,1958,4208,5595,5598,6457	ATF1,CREB1,DUSP6,EGR1,MEF2C,MAPK3,MAPK7,SH3GL3
7_Member	Reactome Gene Sets	R-HSA-450282	MAPK targets/ Nuclear events mediated by MAP kinases	-4.81138	-2.21693	6/31	466,1385,1848,4208,5595,5598	ATF1,CREB1,DUSP6,MEF2C,MAPK3,MAPK7
7_Member	Reactome Gene Sets	R-HSA-166520	Signaling by NTRKs	-3.83289	-1.55419	10/134	466,1385,1848,1958,2904,4208,5045,5595,5598,6457	ATF1,CREB1,DUSP6,EGR1,GRIN2B,MEF2C,FURIN,MAPK3,MAPK7,SH3GL3
7_Member	Canonical Pathways	M4910	ST ERK1 ERK2 MAPK PATHWAY	-3.62809	-1.42555	5/32	466,1316,1385,1848,5595	ATF1,KLF6,CREB1,DUSP6,MAPK3
7_Member	WikiPathways	WP734	Serotonin Receptor 4/6/7 and NR3C Signaling	-3.50991	-1.34793	4/19	466,1385,1958,5595	ATF1,CREB1,EGR1,MAPK3
7_Member	Canonical Pathways	M270	PID MAPK TRK PATHWAY	-3.50034	-1.34112	5/34	1385,1958,4208,5595,5598	CREB1,EGR1,MEF2C,MAPK3,MAPK7
7_Member	Reactome Gene Sets	R-HSA-198753	ERK/MAPK targets	-3.25241	-1.17984	4/22	1848,4208,5595,5598	DUSP6,MEF2C,MAPK3,MAPK7
7_Member	Reactome Gene Sets	R-HSA-450294	MAP kinase activation	-3.01814	-1.02575	6/64	466,1385,1848,4208,5595,5598	ATF1,CREB1,DUSP6,MEF2C,MAPK3,MAPK7
7_Member	Reactome Gene Sets	R-HSA-187037	Signaling by NTRK1 (TRKA)	-2.97508	-0.991952	8/115	466,1385,1848,1958,4208,5595,5598,6457	ATF1,CREB1,DUSP6,EGR1,MEF2C,MAPK3,MAPK7,SH3GL3
7_Member	Reactome Gene Sets	R-HSA-202670	ERKs are inactivated	-2.85464	-0.926514	3/13	1848,5595,5598	DUSP6,MAPK3,MAPK7
7_Member	Canonical Pathways	M2579	ST DIFFERENTIATION PATHWAY IN PC12 CELLS	-2.84116	-0.924191	5/47	427,466,1385,1958,5595	ASAH1,ATF1,CREB1,EGR1,MAPK3
7_Member	Reactome Gene Sets	R-HSA-448424	Interleukin-17 signaling	-2.75092	-0.858429	6/72	466,1385,1848,4208,5595,5598	ATF1,CREB1,DUSP6,MEF2C,MAPK3,MAPK7
7_Member	WikiPathways	WP437	EGF/EGFR Signaling Pathway	-2.57761	-0.754087	9/163	466,1385,4208,5598,6457,10006,10253,50807,54206	ATF1,CREB1,MEF2C,MAPK7,SH3GL3,ABI1,SPRY2,ASAP1,ERRFI1
7_Member	WikiPathways	WP3995	Prion disease pathway	-2.57164	-0.754087	4/33	1385,4208,5595,53335	CREB1,MEF2C,MAPK3,BCL11A
7_Member	GO Biological Processes	GO:0071498	cellular response to fluid shear stress	-2.42797	-0.660045	3/18	4208,5598,6721	MEF2C,MAPK7,SREBF2
7_Member	Reactome Gene Sets	R-HSA-168142	Toll Like Receptor 10 (TLR10) Cascade	-2.38751	-0.637088	6/85	466,1385,1848,4208,5595,5598	ATF1,CREB1,DUSP6,MEF2C,MAPK3,MAPK7
7_Member	Reactome Gene Sets	R-HSA-168176	Toll Like Receptor 5 (TLR5) Cascade	-2.38751	-0.637088	6/85	466,1385,1848,4208,5595,5598	ATF1,CREB1,DUSP6,MEF2C,MAPK3,MAPK7
7_Member	Reactome Gene Sets	R-HSA-975871	MyD88 cascade initiated on plasma membrane	-2.38751	-0.637088	6/85	466,1385,1848,4208,5595,5598	ATF1,CREB1,DUSP6,MEF2C,MAPK3,MAPK7
7_Member	GO Biological Processes	GO:0010038	response to metal ion	-2.34735	-0.614165	14/352	466,801,1385,1740,2021,4208,4521,5595,7036,7057,8604,30819,55512,57586	ATF1,CALM1,CREB1,DLG2,ENDOG,MEF2C,NUDT1,MAPK3,TFR2,THBS1,SLC25A12,KCNIP2,SMPD3,SYT13
7_Member	Reactome Gene Sets	R-HSA-9031628	NGF-stimulated transcription	-2.30475	-0.594501	4/39	466,1385,1958,6457	ATF1,CREB1,EGR1,SH3GL3
7_Member	Reactome Gene Sets	R-HSA-975138	TRAF6 mediated induction of NFkB and MAP kinases upon TLR7/8 or 9 activation	-2.24296	-0.549465	6/91	466,1385,1848,4208,5595,5598	ATF1,CREB1,DUSP6,MEF2C,MAPK3,MAPK7
7_Member	Reactome Gene Sets	R-HSA-975155	MyD88 dependent cascade initiated on endosome	-2.22007	-0.539269	6/92	466,1385,1848,4208,5595,5598	ATF1,CREB1,DUSP6,MEF2C,MAPK3,MAPK7
7_Member	Reactome Gene Sets	R-HSA-168181	Toll Like Receptor 7/8 (TLR7/8) Cascade	-2.19751	-0.521266	6/93	466,1385,1848,4208,5595,5598	ATF1,CREB1,DUSP6,MEF2C,MAPK3,MAPK7
7_Member	Reactome Gene Sets	R-HSA-168164	Toll Like Receptor 3 (TLR3) Cascade	-2.17526	-0.508921	6/94	466,1385,1848,4208,5595,5598	ATF1,CREB1,DUSP6,MEF2C,MAPK3,MAPK7
7_Member	Reactome Gene Sets	R-HSA-166058	MyD88:MAL(TIRAP) cascade initiated on plasma membrane	-2.15332	-0.502367	6/95	466,1385,1848,4208,5595,5598	ATF1,CREB1,DUSP6,MEF2C,MAPK3,MAPK7
7_Member	Reactome Gene Sets	R-HSA-168188	Toll Like Receptor TLR6:TLR2 Cascade	-2.15332	-0.502367	6/95	466,1385,1848,4208,5595,5598	ATF1,CREB1,DUSP6,MEF2C,MAPK3,MAPK7
7_Member	Reactome Gene Sets	R-HSA-168138	Toll Like Receptor 9 (TLR9) Cascade	-2.13168	-0.487015	6/96	466,1385,1848,4208,5595,5598	ATF1,CREB1,DUSP6,MEF2C,MAPK3,MAPK7
7_Member	WikiPathways	WP2332	Interleukin-11 Signaling Pathway	-2.11731	-0.482884	4/44	466,1385,2242,5595	ATF1,CREB1,FES,MAPK3
7_Member	Reactome Gene Sets	R-HSA-168179	Toll Like Receptor TLR1:TLR2 Cascade	-2.08929	-0.465168	6/98	466,1385,1848,4208,5595,5598	ATF1,CREB1,DUSP6,MEF2C,MAPK3,MAPK7
7_Member	Reactome Gene Sets	R-HSA-181438	Toll Like Receptor 2 (TLR2) Cascade	-2.08929	-0.465168	6/98	466,1385,1848,4208,5595,5598	ATF1,CREB1,DUSP6,MEF2C,MAPK3,MAPK7
7_Member	Reactome Gene Sets	R-HSA-166166	MyD88-independent TLR4 cascade	-2.06852	-0.454151	6/99	466,1385,1848,4208,5595,5598	ATF1,CREB1,DUSP6,MEF2C,MAPK3,MAPK7
7_Member	Reactome Gene Sets	R-HSA-937061	TRIF(TICAM1)-mediated TLR4 signaling	-2.06852	-0.454151	6/99	466,1385,1848,4208,5595,5598	ATF1,CREB1,DUSP6,MEF2C,MAPK3,MAPK7
8_Summary	GO Biological Processes	GO:0051962	positive regulation of nervous system development	-5.48196	-2.70386	26/526	466,577,604,1745,1746,1809,2011,2242,3655,4124,4208,4681,5526,5629,6457,6925,7162,8604,8997,9148,9760,10690,22891,26045,54674,65009,10038,2823,22873,26053	ATF1,ADGRB3,BCL6,DLX1,DLX2,DPYSL3,MARK2,FES,ITGA6,MAN2A1,MEF2C,NBL1,PPP2R5B,PROX1,SH3GL3,TCF4,TPBG,SLC25A12,KALRN,NEURL1,TOX,FUT9,ZNF365,LRRTM2,LRRN3,NDRG4,PARP2,GPM6A,DZIP1,AUTS2
8_Member	GO Biological Processes	GO:0051962	positive regulation of nervous system development	-5.48196	-2.70386	26/526	466,577,604,1745,1746,1809,2011,2242,3655,4124,4208,4681,5526,5629,6457,6925,7162,8604,8997,9148,9760,10690,22891,26045,54674,65009	ATF1,ADGRB3,BCL6,DLX1,DLX2,DPYSL3,MARK2,FES,ITGA6,MAN2A1,MEF2C,NBL1,PPP2R5B,PROX1,SH3GL3,TCF4,TPBG,SLC25A12,KALRN,NEURL1,TOX,FUT9,ZNF365,LRRTM2,LRRN3,NDRG4
8_Member	GO Biological Processes	GO:0045666	positive regulation of neuron differentiation	-4.46626	-2.01147	19/365	466,604,1745,1746,1809,2011,2242,3655,4208,4681,5526,5629,6457,6925,8997,9148,9760,10690,65009	ATF1,BCL6,DLX1,DLX2,DPYSL3,MARK2,FES,ITGA6,MEF2C,NBL1,PPP2R5B,PROX1,SH3GL3,TCF4,KALRN,NEURL1,TOX,FUT9,NDRG4
8_Member	GO Biological Processes	GO:0050769	positive regulation of neurogenesis	-3.9961	-1.67285	21/464	466,604,1745,1746,1809,2011,2242,3655,4124,4208,4681,5526,5629,6457,6925,8997,9148,9760,10690,22891,65009	ATF1,BCL6,DLX1,DLX2,DPYSL3,MARK2,FES,ITGA6,MAN2A1,MEF2C,NBL1,PPP2R5B,PROX1,SH3GL3,TCF4,KALRN,NEURL1,TOX,FUT9,ZNF365,NDRG4
8_Member	GO Biological Processes	GO:0010720	positive regulation of cell development	-3.43806	-1.31063	22/547	466,604,1745,1746,1809,2011,2242,3655,4124,4208,4681,5526,5629,6457,6925,8997,9148,9760,10038,10690,22891,65009	ATF1,BCL6,DLX1,DLX2,DPYSL3,MARK2,FES,ITGA6,MAN2A1,MEF2C,NBL1,PPP2R5B,PROX1,SH3GL3,TCF4,KALRN,NEURL1,TOX,PARP2,FUT9,ZNF365,NDRG4
8_Member	GO Biological Processes	GO:0031346	positive regulation of cell projection organization	-2.04732	-0.444269	14/382	466,1809,2011,2242,2823,3655,5526,8997,9148,9760,10690,22873,26053,65009	ATF1,DPYSL3,MARK2,FES,GPM6A,ITGA6,PPP2R5B,KALRN,NEURL1,TOX,FUT9,DZIP1,AUTS2,NDRG4
9_Summary	GO Biological Processes	GO:0035303	regulation of dephosphorylation	-5.22499	-2.4694	15/210	801,1740,4208,5520,5521,5526,7531,9110,9530,23293,26051,55012,64062,116154,121256,1848,5792,5796,10076,10217,11122,64943,84513,138639,8604,10019,10048,10253,10959,54206,55870,57521,221496	CALM1,DLG2,MEF2C,PPP2R2A,PPP2R2B,PPP2R5B,YWHAE,MTMR4,BAG4,SMG6,PPP1R16B,PPP2R3C,RBM26,PHACTR3,TMEM132D,DUSP6,PTPRF,PTPRK,PTPRU,CTDSPL,PTPRT,NT5DC2,PLPP5,PTPDC1,SLC25A12,SH2B3,RANBP9,SPRY2,TMED2,ERRFI1,ASH1L,RPTOR,LEMD2
9_Member	GO Biological Processes	GO:0035303	regulation of dephosphorylation	-5.22499	-2.4694	15/210	801,1740,4208,5520,5521,5526,7531,9110,9530,23293,26051,55012,64062,116154,121256	CALM1,DLG2,MEF2C,PPP2R2A,PPP2R2B,PPP2R5B,YWHAE,MTMR4,BAG4,SMG6,PPP1R16B,PPP2R3C,RBM26,PHACTR3,TMEM132D
9_Member	GO Biological Processes	GO:0016311	dephosphorylation	-5.01049	-2.32471	24/492	801,1740,1848,4208,5520,5521,5526,5792,5796,7531,9110,9530,10076,10217,11122,23293,26051,55012,64062,64943,84513,116154,121256,138639	CALM1,DLG2,DUSP6,MEF2C,PPP2R2A,PPP2R2B,PPP2R5B,PTPRF,PTPRK,YWHAE,MTMR4,BAG4,PTPRU,CTDSPL,PTPRT,SMG6,PPP1R16B,PPP2R3C,RBM26,NT5DC2,PLPP5,PHACTR3,TMEM132D,PTPDC1
9_Member	GO Biological Processes	GO:0010921	regulation of phosphatase activity	-3.48124	-1.33827	11/176	801,1740,4208,5520,5521,5526,9530,26051,64062,116154,121256	CALM1,DLG2,MEF2C,PPP2R2A,PPP2R2B,PPP2R5B,BAG4,PPP1R16B,RBM26,PHACTR3,TMEM132D
9_Member	GO Biological Processes	GO:0006470	protein dephosphorylation	-3.09052	-1.06508	15/326	801,1848,5520,5521,5526,5792,5796,7531,9110,10076,10217,11122,26051,116154,138639	CALM1,DUSP6,PPP2R2A,PPP2R2B,PPP2R5B,PTPRF,PTPRK,YWHAE,MTMR4,PTPRU,CTDSPL,PTPRT,PPP1R16B,PHACTR3,PTPDC1
9_Member	GO Biological Processes	GO:0035335	peptidyl-tyrosine dephosphorylation	-2.58607	-0.755818	7/104	1848,5792,5796,9110,10076,11122,138639	DUSP6,PTPRF,PTPRK,MTMR4,PTPRU,PTPRT,PTPDC1
9_Member	GO Biological Processes	GO:0035305	negative regulation of dephosphorylation	-2.44982	-0.668324	7/110	1740,7531,9530,26051,64062,116154,121256	DLG2,YWHAE,BAG4,PPP1R16B,RBM26,PHACTR3,TMEM132D
9_Member	GO Biological Processes	GO:0045936	negative regulation of phosphate metabolic process	-2.23062	-0.542984	20/601	801,1740,1848,7531,8604,9530,10019,10048,10217,10253,10959,11122,26051,54206,55870,57521,64062,116154,121256,221496	CALM1,DLG2,DUSP6,YWHAE,SLC25A12,BAG4,SH2B3,RANBP9,CTDSPL,SPRY2,TMED2,PTPRT,PPP1R16B,ERRFI1,ASH1L,RPTOR,RBM26,PHACTR3,TMEM132D,LEMD2
9_Member	GO Biological Processes	GO:0010563	negative regulation of phosphorus metabolic process	-2.22294	-0.540841	20/602	801,1740,1848,7531,8604,9530,10019,10048,10217,10253,10959,11122,26051,54206,55870,57521,64062,116154,121256,221496	CALM1,DLG2,DUSP6,YWHAE,SLC25A12,BAG4,SH2B3,RANBP9,CTDSPL,SPRY2,TMED2,PTPRT,PPP1R16B,ERRFI1,ASH1L,RPTOR,RBM26,PHACTR3,TMEM132D,LEMD2
10_Summary	GO Biological Processes	GO:0034765	regulation of ion transmembrane transport	-5.20403	-2.4694	24/479	287,775,779,783,801,1740,1812,2890,2893,2903,2904,3737,3745,3760,4208,4842,7057,7531,11151,30819,56479,57520,57620,348980,488,491,2823,6687,22821,29927,1182,3780,3782,54805,57282,83697,23114,1141,2170,4985,57586,79570,79602,2894,4719,55012,1839,6720,7068,2131,54602,9628,2309,5443,8604,9110,10038,10062,54206,1152,3658,5595,7036,137994,4681,6721,22873,23515,51684,5138,11188,5526,577,5598,7253,27445…	ANK2,CACNA1C,CACNA1S,CACNB2,CALM1,DLG2,DRD1,GRIA1,GRIA4,GRIN2A,GRIN2B,KCNA2,KCNB1,KCNJ3,MEF2C,NOS1,THBS1,YWHAE,CORO1A,KCNIP2,KCNQ5,HECW2,STIM2,HCN1,ATP2A2,ATP2B2,GPM6A,SPG7,RASA3,SEC61A1,CLCN3,KCNN1,KCNN3,CNNM2,SLC4A10,SLC4A9,NFASC,CHRNB2,FABP3,OPRD1,SYT13,NKAIN1,ADIPOR2,GRID1,NDUFS1,PPP2R3C,HBEGF,SREBF1,THRB,EXT1,NDFIP2,RGS6,FOXO3,POMC,SLC25A12,MTMR4,PARP2,NR1H3,ERRFI1,CKB,IREB2,MAPK3,TFR2,LETM2…
10_Member	GO Biological Processes	GO:0034765	regulation of ion transmembrane transport	-5.20403	-2.4694	24/479	287,775,779,783,801,1740,1812,2890,2893,2903,2904,3737,3745,3760,4208,4842,7057,7531,11151,30819,56479,57520,57620,348980	ANK2,CACNA1C,CACNA1S,CACNB2,CALM1,DLG2,DRD1,GRIA1,GRIA4,GRIN2A,GRIN2B,KCNA2,KCNB1,KCNJ3,MEF2C,NOS1,THBS1,YWHAE,CORO1A,KCNIP2,KCNQ5,HECW2,STIM2,HCN1
10_Member	GO Biological Processes	GO:0070588	calcium ion transmembrane transport	-5.08031	-2.38196	18/300	287,488,491,775,779,783,801,1812,2823,2903,2904,4842,6687,7531,11151,22821,29927,57620	ANK2,ATP2A2,ATP2B2,CACNA1C,CACNA1S,CACNB2,CALM1,DRD1,GPM6A,GRIN2A,GRIN2B,NOS1,SPG7,YWHAE,CORO1A,RASA3,SEC61A1,STIM2
10_Member	GO Biological Processes	GO:0098662	inorganic cation transmembrane transport	-4.76011	-2.17309	31/757	287,488,491,775,779,783,801,1182,1812,2823,2903,2904,3737,3745,3760,3780,3782,4842,6687,7531,11151,22821,29927,30819,54805,56479,57282,57520,57620,83697,348980	ANK2,ATP2A2,ATP2B2,CACNA1C,CACNA1S,CACNB2,CALM1,CLCN3,DRD1,GPM6A,GRIN2A,GRIN2B,KCNA2,KCNB1,KCNJ3,KCNN1,KCNN3,NOS1,SPG7,YWHAE,CORO1A,RASA3,SEC61A1,KCNIP2,CNNM2,KCNQ5,SLC4A10,HECW2,STIM2,SLC4A9,HCN1
10_Member	GO Biological Processes	GO:0035637	multicellular organismal signaling	-4.7211	-2.15538	14/204	287,488,491,775,779,783,801,1812,3737,3760,4842,7531,23114,30819	ANK2,ATP2A2,ATP2B2,CACNA1C,CACNA1S,CACNB2,CALM1,DRD1,KCNA2,KCNJ3,NOS1,YWHAE,NFASC,KCNIP2
10_Member	GO Biological Processes	GO:0043269	regulation of ion transport	-4.62561	-2.11283	29/696	287,775,779,783,801,1141,1740,1812,2170,2890,2893,2903,2904,3737,3745,3760,4208,4842,4985,7057,7531,11151,30819,56479,57520,57586,57620,79570,348980	ANK2,CACNA1C,CACNA1S,CACNB2,CALM1,CHRNB2,DLG2,DRD1,FABP3,GRIA1,GRIA4,GRIN2A,GRIN2B,KCNA2,KCNB1,KCNJ3,MEF2C,NOS1,OPRD1,THBS1,YWHAE,CORO1A,KCNIP2,KCNQ5,HECW2,SYT13,STIM2,NKAIN1,HCN1
10_Member	GO Biological Processes	GO:0001508	action potential	-4.50953	-2.03247	11/135	287,488,775,783,801,1141,3737,3745,3760,7531,30819	ANK2,ATP2A2,CACNA1C,CACNB2,CALM1,CHRNB2,KCNA2,KCNB1,KCNJ3,YWHAE,KCNIP2
10_Member	GO Biological Processes	GO:0034762	regulation of transmembrane transport	-4.48471	-2.02446	25/565	287,775,779,783,801,1740,1812,2890,2893,2903,2904,3737,3745,3760,4208,4842,7057,7531,11151,30819,56479,57520,57620,79602,348980	ANK2,CACNA1C,CACNA1S,CACNB2,CALM1,DLG2,DRD1,GRIA1,GRIA4,GRIN2A,GRIN2B,KCNA2,KCNB1,KCNJ3,MEF2C,NOS1,THBS1,YWHAE,CORO1A,KCNIP2,KCNQ5,HECW2,STIM2,ADIPOR2,HCN1
10_Member	GO Biological Processes	GO:0006816	calcium ion transport	-4.28876	-1.87536	20/409	287,488,491,775,779,783,801,1141,1812,2823,2903,2904,4842,4985,6687,7531,11151,22821,29927,57620	ANK2,ATP2A2,ATP2B2,CACNA1C,CACNA1S,CACNB2,CALM1,CHRNB2,DRD1,GPM6A,GRIN2A,GRIN2B,NOS1,OPRD1,SPG7,YWHAE,CORO1A,RASA3,SEC61A1,STIM2
10_Member	GO Biological Processes	GO:0086001	cardiac muscle cell action potential	-4.21058	-1.81174	8/76	287,488,775,783,801,3760,7531,30819	ANK2,ATP2A2,CACNA1C,CACNB2,CALM1,KCNJ3,YWHAE,KCNIP2
10_Member	GO Biological Processes	GO:2001257	regulation of cation channel activity	-4.15103	-1.77088	12/174	287,783,801,1740,2890,2893,2903,2904,4208,4842,30819,57620	ANK2,CACNB2,CALM1,DLG2,GRIA1,GRIA4,GRIN2A,GRIN2B,MEF2C,NOS1,KCNIP2,STIM2
10_Member	GO Biological Processes	GO:0061337	cardiac conduction	-4.09088	-1.72423	11/150	287,488,491,775,779,783,801,3760,4842,7531,30819	ANK2,ATP2A2,ATP2B2,CACNA1C,CACNA1S,CACNB2,CALM1,KCNJ3,NOS1,YWHAE,KCNIP2
10_Member	GO Biological Processes	GO:0070838	divalent metal ion transport	-4.07501	-1.71714	21/458	287,488,491,775,779,783,801,1141,1812,2823,2903,2904,4842,4985,6687,7531,11151,22821,29927,54805,57620	ANK2,ATP2A2,ATP2B2,CACNA1C,CACNA1S,CACNB2,CALM1,CHRNB2,DRD1,GPM6A,GRIN2A,GRIN2B,NOS1,OPRD1,SPG7,YWHAE,CORO1A,RASA3,SEC61A1,CNNM2,STIM2
10_Member	GO Biological Processes	GO:0072511	divalent inorganic cation transport	-4.02223	-1.69373	21/462	287,488,491,775,779,783,801,1141,1812,2823,2903,2904,4842,4985,6687,7531,11151,22821,29927,54805,57620	ANK2,ATP2A2,ATP2B2,CACNA1C,CACNA1S,CACNB2,CALM1,CHRNB2,DRD1,GPM6A,GRIN2A,GRIN2B,NOS1,OPRD1,SPG7,YWHAE,CORO1A,RASA3,SEC61A1,CNNM2,STIM2
10_Member	GO Biological Processes	GO:0042391	regulation of membrane potential	-3.9785	-1.66202	20/431	287,488,775,783,801,1141,2890,2894,2903,2904,3737,3745,3760,4208,4719,4985,7531,30819,55012,348980	ANK2,ATP2A2,CACNA1C,CACNB2,CALM1,CHRNB2,GRIA1,GRID1,GRIN2A,GRIN2B,KCNA2,KCNB1,KCNJ3,MEF2C,NDUFS1,OPRD1,YWHAE,KCNIP2,PPP2R3C,HCN1
10_Member	GO Biological Processes	GO:1904062	regulation of cation transmembrane transport	-3.84797	-1.55455	17/340	287,775,783,801,1740,1812,2890,2893,2903,2904,4208,4842,7531,11151,30819,57520,57620	ANK2,CACNA1C,CACNB2,CALM1,DLG2,DRD1,GRIA1,GRIA4,GRIN2A,GRIN2B,MEF2C,NOS1,YWHAE,CORO1A,KCNIP2,HECW2,STIM2
10_Member	GO Biological Processes	GO:0008016	regulation of heart contraction	-3.84136	-1.55419	14/246	287,488,491,775,779,783,801,1839,3760,4842,6720,7068,7531,30819	ANK2,ATP2A2,ATP2B2,CACNA1C,CACNA1S,CACNB2,CALM1,HBEGF,KCNJ3,NOS1,SREBF1,THRB,YWHAE,KCNIP2
10_Member	GO Biological Processes	GO:0060047	heart contraction	-3.83551	-1.55419	15/277	287,488,491,775,779,783,801,1839,2131,3760,4842,6720,7068,7531,30819	ANK2,ATP2A2,ATP2B2,CACNA1C,CACNA1S,CACNB2,CALM1,HBEGF,EXT1,KCNJ3,NOS1,SREBF1,THRB,YWHAE,KCNIP2
10_Member	GO Biological Processes	GO:0032409	regulation of transporter activity	-3.7342	-1.48977	15/283	287,783,801,1740,2890,2893,2903,2904,4208,4842,7531,30819,54602,57520,57620	ANK2,CACNB2,CALM1,DLG2,GRIA1,GRIA4,GRIN2A,GRIN2B,MEF2C,NOS1,YWHAE,KCNIP2,NDFIP2,HECW2,STIM2
10_Member	GO Biological Processes	GO:0003015	heart process	-3.66837	-1.44403	15/287	287,488,491,775,779,783,801,1839,2131,3760,4842,6720,7068,7531,30819	ANK2,ATP2A2,ATP2B2,CACNA1C,CACNA1S,CACNB2,CALM1,HBEGF,EXT1,KCNJ3,NOS1,SREBF1,THRB,YWHAE,KCNIP2
10_Member	GO Biological Processes	GO:0032412	regulation of ion transmembrane transporter activity	-3.64482	-1.43616	14/257	287,783,801,1740,2890,2893,2903,2904,4208,4842,7531,30819,57520,57620	ANK2,CACNB2,CALM1,DLG2,GRIA1,GRIA4,GRIN2A,GRIN2B,MEF2C,NOS1,YWHAE,KCNIP2,HECW2,STIM2
10_Member	GO Biological Processes	GO:0002027	regulation of heart rate	-3.46692	-1.32915	8/97	287,488,775,783,801,3760,6720,7531	ANK2,ATP2A2,CACNA1C,CACNB2,CALM1,KCNJ3,SREBF1,YWHAE
10_Member	GO Biological Processes	GO:0022898	regulation of transmembrane transporter activity	-3.45996	-1.329	14/268	287,783,801,1740,2890,2893,2903,2904,4208,4842,7531,30819,57520,57620	ANK2,CACNB2,CALM1,DLG2,GRIA1,GRIA4,GRIN2A,GRIN2B,MEF2C,NOS1,YWHAE,KCNIP2,HECW2,STIM2
10_Member	WikiPathways	WP536	Calcium Regulation in the Cardiac Cell	-3.45899	-1.329	10/149	488,491,775,779,801,3745,3760,7531,9628,57620	ATP2A2,ATP2B2,CACNA1C,CACNA1S,CALM1,KCNB1,KCNJ3,YWHAE,RGS6,STIM2
10_Member	GO Biological Processes	GO:0086014	atrial cardiac muscle cell action potential	-3.41911	-1.30427	4/20	287,775,783,3760	ANK2,CACNA1C,CACNB2,KCNJ3
10_Member	GO Biological Processes	GO:0086026	atrial cardiac muscle cell to AV node cell signaling	-3.41911	-1.30427	4/20	287,775,783,3760	ANK2,CACNA1C,CACNB2,KCNJ3
10_Member	GO Biological Processes	GO:0086066	atrial cardiac muscle cell to AV node cell communication	-3.41911	-1.30427	4/20	287,775,783,3760	ANK2,CACNA1C,CACNB2,KCNJ3
10_Member	GO Biological Processes	GO:0098900	regulation of action potential	-3.24702	-1.17917	6/58	287,488,775,801,1141,3745	ANK2,ATP2A2,CACNA1C,CALM1,CHRNB2,KCNB1
10_Member	GO Biological Processes	GO:0086091	regulation of heart rate by cardiac conduction	-3.21621	-1.16419	5/39	287,775,783,3760,7531	ANK2,CACNA1C,CACNB2,KCNJ3,YWHAE
10_Member	GO Biological Processes	GO:0097553	calcium ion transmembrane import into cytosol	-3.17	-1.13227	9/134	287,775,801,1812,2903,2904,4842,11151,22821	ANK2,CACNA1C,CALM1,DRD1,GRIN2A,GRIN2B,NOS1,CORO1A,RASA3
10_Member	GO Biological Processes	GO:1903522	regulation of blood circulation	-3.07825	-1.05757	14/293	287,488,491,775,779,783,801,1839,3760,4842,6720,7068,7531,30819	ANK2,ATP2A2,ATP2B2,CACNA1C,CACNA1S,CACNB2,CALM1,HBEGF,KCNJ3,NOS1,SREBF1,THRB,YWHAE,KCNIP2
10_Member	GO Biological Processes	GO:0060401	cytosolic calcium ion transport	-3.05152	-1.04928	10/168	287,488,775,801,1812,2903,2904,4842,11151,22821	ANK2,ATP2A2,CACNA1C,CALM1,DRD1,GRIN2A,GRIN2B,NOS1,CORO1A,RASA3
10_Member	GO Biological Processes	GO:1903169	regulation of calcium ion transmembrane transport	-2.94758	-0.971724	9/144	287,775,783,801,1812,4842,7531,11151,57620	ANK2,CACNA1C,CACNB2,CALM1,DRD1,NOS1,YWHAE,CORO1A,STIM2
10_Member	GO Biological Processes	GO:0044057	regulation of system process	-2.9397	-0.967424	22/597	287,488,491,775,779,783,801,1839,2309,3760,4842,4985,5443,6720,7068,7531,8604,9110,10038,10062,30819,54206	ANK2,ATP2A2,ATP2B2,CACNA1C,CACNA1S,CACNB2,CALM1,HBEGF,FOXO3,KCNJ3,NOS1,OPRD1,POMC,SREBF1,THRB,YWHAE,SLC25A12,MTMR4,PARP2,NR1H3,KCNIP2,ERRFI1
10_Member	GO Biological Processes	GO:0010882	regulation of cardiac muscle contraction by calcium ion signaling	-2.90284	-0.944576	4/27	287,488,775,801	ANK2,ATP2A2,CACNA1C,CALM1
10_Member	GO Biological Processes	GO:0060402	calcium ion transport into cytosol	-2.7841	-0.880566	9/152	287,775,801,1812,2903,2904,4842,11151,22821	ANK2,CACNA1C,CALM1,DRD1,GRIN2A,GRIN2B,NOS1,CORO1A,RASA3
10_Member	GO Biological Processes	GO:0098771	inorganic ion homeostasis	-2.756	-0.860448	25/738	287,488,491,775,783,801,1152,1182,1812,2131,2890,2903,2904,3658,4842,5595,7036,7531,11151,22821,54805,57282,57620,83697,137994	ANK2,ATP2A2,ATP2B2,CACNA1C,CACNB2,CALM1,CKB,CLCN3,DRD1,EXT1,GRIA1,GRIN2A,GRIN2B,IREB2,NOS1,MAPK3,TFR2,YWHAE,CORO1A,RASA3,CNNM2,SLC4A10,STIM2,SLC4A9,LETM2
10_Member	Reactome Gene Sets	R-HSA-418359	Reduction of cytosolic Ca++ levels	-2.75565	-0.860448	3/14	488,491,801	ATP2A2,ATP2B2,CALM1
10_Member	GO Biological Processes	GO:0051235	maintenance of location	-2.73004	-0.841982	14/319	287,775,801,1812,4681,4842,6720,6721,10062,11151,22821,22873,23515,51684	ANK2,CACNA1C,CALM1,DRD1,NBL1,NOS1,SREBF1,SREBF2,NR1H3,CORO1A,RASA3,DZIP1,MORC3,SUFU
10_Member	GO Biological Processes	GO:0006873	cellular ion homeostasis	-2.68366	-0.814837	23/666	287,488,491,775,783,801,1152,1182,1812,2890,2903,2904,3658,4842,5595,7036,7531,11151,22821,57282,57620,83697,137994	ANK2,ATP2A2,ATP2B2,CACNA1C,CACNB2,CALM1,CKB,CLCN3,DRD1,GRIA1,GRIN2A,GRIN2B,IREB2,NOS1,MAPK3,TFR2,YWHAE,CORO1A,RASA3,SLC4A10,STIM2,SLC4A9,LETM2
10_Member	GO Biological Processes	GO:0051279	regulation of release of sequestered calcium ion into cytosol	-2.6308	-0.786141	6/76	287,775,801,1812,4842,11151	ANK2,CACNA1C,CALM1,DRD1,NOS1,CORO1A
10_Member	GO Biological Processes	GO:0008015	blood circulation	-2.57376	-0.754087	19/520	287,488,491,775,779,783,801,1812,1839,2131,3760,4842,5138,5443,6720,7068,7531,11188,30819	ANK2,ATP2A2,ATP2B2,CACNA1C,CACNA1S,CACNB2,CALM1,DRD1,HBEGF,EXT1,KCNJ3,NOS1,PDE2A,POMC,SREBF1,THRB,YWHAE,NISCH,KCNIP2
10_Member	GO Biological Processes	GO:0086019	cell-cell signaling involved in cardiac conduction	-2.57164	-0.754087	4/33	287,775,783,3760	ANK2,CACNA1C,CACNB2,KCNJ3
10_Member	GO Biological Processes	GO:0055080	cation homeostasis	-2.51759	-0.711158	24/728	287,488,491,775,783,801,1182,1812,2131,2890,2903,2904,3658,4842,5595,7036,7531,11151,22821,54805,57282,57620,83697,137994	ANK2,ATP2A2,ATP2B2,CACNA1C,CACNB2,CALM1,CLCN3,DRD1,EXT1,GRIA1,GRIN2A,GRIN2B,IREB2,NOS1,MAPK3,TFR2,YWHAE,CORO1A,RASA3,CNNM2,SLC4A10,STIM2,SLC4A9,LETM2
10_Member	GO Biological Processes	GO:0003013	circulatory system process	-2.48384	-0.68944	19/530	287,488,491,775,779,783,801,1812,1839,2131,3760,4842,5138,5443,6720,7068,7531,11188,30819	ANK2,ATP2A2,ATP2B2,CACNA1C,CACNA1S,CACNB2,CALM1,DRD1,HBEGF,EXT1,KCNJ3,NOS1,PDE2A,POMC,SREBF1,THRB,YWHAE,NISCH,KCNIP2
10_Member	GO Biological Processes	GO:0098901	regulation of cardiac muscle cell action potential	-2.47669	-0.684664	4/35	287,488,775,801	ANK2,ATP2A2,CACNA1C,CALM1
10_Member	GO Biological Processes	GO:0030003	cellular cation homeostasis	-2.46282	-0.674313	22/653	287,488,491,775,783,801,1182,1812,2890,2903,2904,3658,4842,5595,7036,7531,11151,22821,57282,57620,83697,137994	ANK2,ATP2A2,ATP2B2,CACNA1C,CACNB2,CALM1,CLCN3,DRD1,GRIA1,GRIN2A,GRIN2B,IREB2,NOS1,MAPK3,TFR2,YWHAE,CORO1A,RASA3,SLC4A10,STIM2,SLC4A9,LETM2
10_Member	GO Biological Processes	GO:1901019	regulation of calcium ion transmembrane transporter activity	-2.43865	-0.660554	6/83	287,783,801,4842,7531,57620	ANK2,CACNB2,CALM1,NOS1,YWHAE,STIM2
10_Member	GO Biological Processes	GO:0086065	cell communication involved in cardiac conduction	-2.43505	-0.660045	5/58	287,775,783,801,3760	ANK2,CACNA1C,CACNB2,CALM1,KCNJ3
10_Member	GO Biological Processes	GO:0051209	release of sequestered calcium ion into cytosol	-2.40656	-0.646382	7/112	287,775,801,1812,4842,11151,22821	ANK2,CACNA1C,CALM1,DRD1,NOS1,CORO1A,RASA3
10_Member	GO Biological Processes	GO:1901021	positive regulation of calcium ion transmembrane transporter activity	-2.38796	-0.637088	4/37	287,783,801,57620	ANK2,CACNB2,CALM1,STIM2
10_Member	GO Biological Processes	GO:0051283	negative regulation of sequestering of calcium ion	-2.38532	-0.637039	7/113	287,775,801,1812,4842,11151,22821	ANK2,CACNA1C,CALM1,DRD1,NOS1,CORO1A,RASA3
10_Member	GO Biological Processes	GO:0051282	regulation of sequestering of calcium ion	-2.34358	-0.613071	7/115	287,775,801,1812,4842,11151,22821	ANK2,CACNA1C,CALM1,DRD1,NOS1,CORO1A,RASA3
10_Member	Reactome Gene Sets	R-HSA-418346	Platelet homeostasis	-2.31364	-0.596244	6/88	488,491,801,4842,5138,5526	ATP2A2,ATP2B2,CALM1,NOS1,PDE2A,PPP2R5B
10_Member	GO Biological Processes	GO:0070296	sarcoplasmic reticulum calcium ion transport	-2.26503	-0.56421	4/40	287,488,775,801	ANK2,ATP2A2,CACNA1C,CALM1
10_Member	GO Biological Processes	GO:0051208	sequestering of calcium ion	-2.26296	-0.564044	7/119	287,775,801,1812,4842,11151,22821	ANK2,CACNA1C,CALM1,DRD1,NOS1,CORO1A,RASA3
10_Member	GO Biological Processes	GO:0019932	second-messenger-mediated signaling	-2.197	-0.521266	16/444	287,488,577,775,801,1812,2903,2904,4842,5138,5598,7057,7253,27445,51555,57561	ANK2,ATP2A2,ADGRB3,CACNA1C,CALM1,DRD1,GRIN2A,GRIN2B,NOS1,PDE2A,MAPK7,THBS1,TSHR,PCLO,PEX5L,ARRDC3
10_Member	GO Biological Processes	GO:0010881	regulation of cardiac muscle contraction by regulation of the release of sequestered calcium ion	-2.17497	-0.508921	3/22	287,775,801	ANK2,CACNA1C,CALM1
10_Member	GO Biological Processes	GO:0086012	membrane depolarization during cardiac muscle cell action potential	-2.17497	-0.508921	3/22	287,775,783	ANK2,CACNA1C,CACNB2
10_Member	GO Biological Processes	GO:0010522	regulation of calcium ion transport into cytosol	-2.15332	-0.502367	6/95	287,775,801,1812,4842,11151	ANK2,CACNA1C,CALM1,DRD1,NOS1,CORO1A
10_Member	GO Biological Processes	GO:2001259	positive regulation of cation channel activity	-2.1142	-0.482229	5/69	287,783,801,30819,57620	ANK2,CACNB2,CALM1,KCNIP2,STIM2
10_Member	GO Biological Processes	GO:1904427	positive regulation of calcium ion transmembrane transport	-2.08825	-0.465168	5/70	287,783,801,1812,57620	ANK2,CACNB2,CALM1,DRD1,STIM2
10_Member	Reactome Gene Sets	R-HSA-5576891	Cardiac conduction	-2.07657	-0.457472	7/129	488,491,775,783,801,4842,30819	ATP2A2,ATP2B2,CACNA1C,CACNB2,CALM1,NOS1,KCNIP2
10_Member	GO Biological Processes	GO:0051480	regulation of cytosolic calcium ion concentration	-2.03096	-0.428958	13/345	287,491,775,783,801,1812,2890,2903,2904,4842,7531,11151,22821	ANK2,ATP2B2,CACNA1C,CACNB2,CALM1,DRD1,GRIA1,GRIN2A,GRIN2B,NOS1,YWHAE,CORO1A,RASA3
10_Member	GO Biological Processes	GO:0060048	cardiac muscle contraction	-2.0245	-0.424015	7/132	287,488,775,783,801,3760,4842	ANK2,ATP2A2,CACNA1C,CACNB2,CALM1,KCNJ3,NOS1
10_Member	GO Biological Processes	GO:1903779	regulation of cardiac conduction	-2.01314	-0.422422	5/73	287,488,491,801,4842	ANK2,ATP2A2,ATP2B2,CALM1,NOS1
11_Summary	GO Biological Processes	GO:0009791	post-embryonic development	-5.0881	-2.38196	9/76	2016,3658,4643,10018,23515,55224,55870,57282,84159	EMX1,IREB2,MYO1E,BCL2L11,MORC3,ETNK2,ASH1L,SLC4A10,ARID5B
11_Member	GO Biological Processes	GO:0009791	post-embryonic development	-5.0881	-2.38196	9/76	2016,3658,4643,10018,23515,55224,55870,57282,84159	EMX1,IREB2,MYO1E,BCL2L11,MORC3,ETNK2,ASH1L,SLC4A10,ARID5B
12_Summary	GO Biological Processes	GO:0072657	protein localization to membrane	-5.07708	-2.38196	29/658	102,287,783,801,1000,1740,2903,3745,4038,6711,7162,7531,9530,10018,10082,10890,10959,22979,23114,23368,25921,29927,51308,53616,54471,60412,196383,353116,100507582,1495,2066,4130,6720,6721,9024,10055,26354,51277,51684,57142,81603,88455	ADAM10,ANK2,CACNB2,CALM1,CDH2,DLG2,GRIN2A,KCNB1,LRP4,SPTBN1,TPBG,YWHAE,BAG4,BCL2L11,GPC6,RAB10,TMED2,EFR3B,NFASC,PPP1R13B,ZDHHC5,SEC61A1,REEP2,ADAM22,MIEF1,EXOC4,RILPL2,RILPL1,BHLHE40-AS1,CTNNA1,ERBB4,MAP1A,SREBF1,SREBF2,BRSK2,SAE1,GNL3,DNAJC27,SUFU,RTN4,TRIM8,ANKRD13A
12_Member	GO Biological Processes	GO:0072657	protein localization to membrane	-5.07708	-2.38196	29/658	102,287,783,801,1000,1740,2903,3745,4038,6711,7162,7531,9530,10018,10082,10890,10959,22979,23114,23368,25921,29927,51308,53616,54471,60412,196383,353116,100507582	ADAM10,ANK2,CACNB2,CALM1,CDH2,DLG2,GRIN2A,KCNB1,LRP4,SPTBN1,TPBG,YWHAE,BAG4,BCL2L11,GPC6,RAB10,TMED2,EFR3B,NFASC,PPP1R13B,ZDHHC5,SEC61A1,REEP2,ADAM22,MIEF1,EXOC4,RILPL2,RILPL1,BHLHE40-AS1
12_Member	GO Biological Processes	GO:1990778	protein localization to cell periphery	-4.64878	-2.1281	18/323	102,287,783,1000,2903,3745,6711,7162,9530,10082,10890,10959,22979,23114,25921,53616,196383,353116	ADAM10,ANK2,CACNB2,CDH2,GRIN2A,KCNB1,SPTBN1,TPBG,BAG4,GPC6,RAB10,TMED2,EFR3B,NFASC,ZDHHC5,ADAM22,RILPL2,RILPL1
12_Member	GO Biological Processes	GO:1903827	regulation of cellular protein localization	-4.2962	-1.87784	24/545	102,1000,1495,2066,3745,4038,4130,6711,6720,6721,7531,9024,9530,10055,10082,23368,25921,26354,51277,51684,54471,57142,81603,88455	ADAM10,CDH2,CTNNA1,ERBB4,KCNB1,LRP4,MAP1A,SPTBN1,SREBF1,SREBF2,YWHAE,BRSK2,BAG4,SAE1,GPC6,PPP1R13B,ZDHHC5,GNL3,DNAJC27,SUFU,MIEF1,RTN4,TRIM8,ANKRD13A
12_Member	GO Biological Processes	GO:0072659	protein localization to plasma membrane	-3.3167	-1.22127	14/277	287,783,1000,3745,6711,7162,9530,10890,10959,22979,23114,25921,196383,353116	ANK2,CACNB2,CDH2,KCNB1,SPTBN1,TPBG,BAG4,RAB10,TMED2,EFR3B,NFASC,ZDHHC5,RILPL2,RILPL1
12_Member	GO Biological Processes	GO:1905475	regulation of protein localization to membrane	-2.58658	-0.755818	10/194	102,1000,3745,4038,6711,7531,10082,23368,25921,54471	ADAM10,CDH2,KCNB1,LRP4,SPTBN1,YWHAE,GPC6,PPP1R13B,ZDHHC5,MIEF1
12_Member	GO Biological Processes	GO:1903829	positive regulation of cellular protein localization	-2.47958	-0.686372	14/340	2066,3745,4038,4130,6711,6721,7531,10055,23368,25921,26354,54471,57142,81603	ERBB4,KCNB1,LRP4,MAP1A,SPTBN1,SREBF2,YWHAE,SAE1,PPP1R13B,ZDHHC5,GNL3,MIEF1,RTN4,TRIM8
12_Member	GO Biological Processes	GO:0090150	establishment of protein localization to membrane	-2.30491	-0.594501	14/356	801,3745,6711,7531,10018,10890,23368,29927,51308,54471,60412,196383,353116,100507582	CALM1,KCNB1,SPTBN1,YWHAE,BCL2L11,RAB10,PPP1R13B,SEC61A1,REEP2,MIEF1,EXOC4,RILPL2,RILPL1,BHLHE40-AS1
12_Member	GO Biological Processes	GO:1905477	positive regulation of protein localization to membrane	-2.11223	-0.48189	7/127	3745,4038,6711,7531,23368,25921,54471	KCNB1,LRP4,SPTBN1,YWHAE,PPP1R13B,ZDHHC5,MIEF1
13_Summary	GO Biological Processes	GO:0045165	cell fate commitment	-4.94915	-2.29024	16/249	1745,1746,2066,2131,4208,5629,6660,9760,10253,10716,10890,23314,51684,56603,81029,440823,4325,5087,5595,10019,10743,27086,29123,55512,55870,84159,775,4038,5598,10018,10959,60412,65009,102,2016,2021,3276,4124,4643,5045,55224,55626,57142,4681,54778,1958,57561	DLX1,DLX2,ERBB4,EXT1,MEF2C,PROX1,SOX5,TOX,SPRY2,TBR1,RAB10,SATB2,SUFU,CYP26B1,WNT5B,MIAT,MMP16,PBX1,MAPK3,SH2B3,RAI1,FOXP1,ANKRD11,SMPD3,ASH1L,ARID5B,CACNA1C,LRP4,MAPK7,BCL2L11,TMED2,EXOC4,NDRG4,ADAM10,EMX1,ENDOG,PRMT1,MAN2A1,MYO1E,FURIN,ETNK2,AMBRA1,RTN4,NBL1,RNF111,EGR1,ARRDC3
13_Member	GO Biological Processes	GO:0045165	cell fate commitment	-4.94915	-2.29024	16/249	1745,1746,2066,2131,4208,5629,6660,9760,10253,10716,10890,23314,51684,56603,81029,440823	DLX1,DLX2,ERBB4,EXT1,MEF2C,PROX1,SOX5,TOX,SPRY2,TBR1,RAB10,SATB2,SUFU,CYP26B1,WNT5B,MIAT
13_Member	GO Biological Processes	GO:0001501	skeletal system development	-2.9036	-0.944576	19/486	1745,1746,2131,4208,4325,5087,5595,6660,10019,10743,23314,27086,29123,51684,55512,55870,56603,81029,84159	DLX1,DLX2,EXT1,MEF2C,MMP16,PBX1,MAPK3,SOX5,SH2B3,RAI1,SATB2,FOXP1,ANKRD11,SUFU,SMPD3,ASH1L,CYP26B1,WNT5B,ARID5B
13_Member	GO Biological Processes	GO:0048598	embryonic morphogenesis	-2.48959	-0.694001	20/569	775,1746,2131,4038,4208,4325,5087,5595,5598,5629,10018,10253,10716,10959,23314,51684,56603,60412,65009,81029	CACNA1C,DLX2,EXT1,LRP4,MEF2C,MMP16,PBX1,MAPK3,MAPK7,PROX1,BCL2L11,SPRY2,TBR1,TMED2,SATB2,SUFU,CYP26B1,EXOC4,NDRG4,WNT5B
13_Member	GO Biological Processes	GO:0043009	chordate embryonic development	-2.47261	-0.681762	20/571	102,1745,1746,2016,2021,2131,3276,4124,4325,4643,5045,5087,5629,10018,10959,23314,51684,55224,55626,57142	ADAM10,DLX1,DLX2,EMX1,ENDOG,EXT1,PRMT1,MAN2A1,MMP16,MYO1E,FURIN,PBX1,PROX1,BCL2L11,TMED2,SATB2,SUFU,ETNK2,AMBRA1,RTN4
13_Member	GO Biological Processes	GO:0007389	pattern specification process	-2.36487	-0.623453	16/426	1745,1746,2016,2066,2131,4038,4208,4681,5087,10716,10959,23314,51684,54778,56603,65009	DLX1,DLX2,EMX1,ERBB4,EXT1,LRP4,MEF2C,NBL1,PBX1,TBR1,TMED2,SATB2,SUFU,RNF111,CYP26B1,NDRG4
13_Member	GO Biological Processes	GO:0061448	connective tissue development	-2.33219	-0.603827	11/245	1746,1958,2131,4208,5595,6660,23314,55512,57561,81029,84159	DLX2,EGR1,EXT1,MEF2C,MAPK3,SOX5,SATB2,SMPD3,ARRDC3,WNT5B,ARID5B
13_Member	GO Biological Processes	GO:0009792	embryo development ending in birth or egg hatching	-2.31668	-0.59629	20/590	102,1745,1746,2016,2021,2131,3276,4124,4325,4643,5045,5087,5629,10018,10959,23314,51684,55224,55626,57142	ADAM10,DLX1,DLX2,EMX1,ENDOG,EXT1,PRMT1,MAN2A1,MMP16,MYO1E,FURIN,PBX1,PROX1,BCL2L11,TMED2,SATB2,SUFU,ETNK2,AMBRA1,RTN4
13_Member	GO Biological Processes	GO:0048705	skeletal system morphogenesis	-2.29972	-0.591177	10/213	1746,2131,4208,4325,6660,23314,29123,55512,56603,84159	DLX2,EXT1,MEF2C,MMP16,SOX5,SATB2,ANKRD11,SMPD3,CYP26B1,ARID5B
14_Summary	GO Biological Processes	GO:0070997	neuron death	-4.81972	-2.21693	19/344	1191,1385,1745,1958,2021,2309,2904,2914,3745,4208,6733,7068,9529,10018,10038,11151,23368,55626,353116	CLU,CREB1,DLX1,EGR1,ENDOG,FOXO3,GRIN2B,GRM4,KCNB1,MEF2C,SRPK2,THRB,BAG5,BCL2L11,PARP2,CORO1A,PPP1R13B,AMBRA1,RILPL1
14_Member	GO Biological Processes	GO:0070997	neuron death	-4.81972	-2.21693	19/344	1191,1385,1745,1958,2021,2309,2904,2914,3745,4208,6733,7068,9529,10018,10038,11151,23368,55626,353116	CLU,CREB1,DLX1,EGR1,ENDOG,FOXO3,GRIN2B,GRM4,KCNB1,MEF2C,SRPK2,THRB,BAG5,BCL2L11,PARP2,CORO1A,PPP1R13B,AMBRA1,RILPL1
14_Member	GO Biological Processes	GO:1901214	regulation of neuron death	-3.90907	-1.61189	16/304	1191,1385,1745,1958,2309,2904,2914,3745,4208,6733,10018,10038,11151,23368,55626,353116	CLU,CREB1,DLX1,EGR1,FOXO3,GRIN2B,GRM4,KCNB1,MEF2C,SRPK2,BCL2L11,PARP2,CORO1A,PPP1R13B,AMBRA1,RILPL1
14_Member	GO Biological Processes	GO:1901216	positive regulation of neuron death	-2.89204	-0.940705	7/92	1191,1958,2309,2904,6733,10018,23368	CLU,EGR1,FOXO3,GRIN2B,SRPK2,BCL2L11,PPP1R13B
14_Member	GO Biological Processes	GO:0051402	neuron apoptotic process	-2.07355	-0.45547	10/230	1745,2309,2914,3745,4208,6733,7068,10018,11151,55626	DLX1,FOXO3,GRM4,KCNB1,MEF2C,SRPK2,THRB,BCL2L11,CORO1A,AMBRA1
14_Member	GO Biological Processes	GO:0043523	regulation of neuron apoptotic process	-2.04703	-0.444269	9/197	1745,2309,2914,3745,4208,6733,10018,11151,55626	DLX1,FOXO3,GRM4,KCNB1,MEF2C,SRPK2,BCL2L11,CORO1A,AMBRA1
15_Summary	GO Biological Processes	GO:0051961	negative regulation of nervous system development	-4.72099	-2.15538	17/289	1495,1745,1746,1809,2066,4038,5087,7068,9529,22891,25791,27257,50807,51684,53335,57142,152330,1191,2191,2904,4985,6314,6457,6711,7057,8379,8658,9530,9587,10040,10062,10253,11151,23293,24144,26045,55611,88455,114088,100505385,604,3276,3313,10011,10014,10766	CTNNA1,DLX1,DLX2,DPYSL3,ERBB4,LRP4,PBX1,THRB,BAG5,ZNF365,NGEF,LSM1,ASAP1,SUFU,BCL11A,RTN4,CNTN4,CLU,FAP,GRIN2B,OPRD1,ATXN7,SH3GL3,SPTBN1,THBS1,MAD1L1,TNKS,BAG4,MAD2L1BP,TOM1L1,NR1H3,SPRY2,CORO1A,SMG6,TFIP11,LRRTM2,OTUB1,ANKRD13A,TRIM9,IQCJ-SCHIP1,BCL6,PRMT1,HSPA9,SRA1,HDAC5,TOB2
15_Member	GO Biological Processes	GO:0051961	negative regulation of nervous system development	-4.72099	-2.15538	17/289	1495,1745,1746,1809,2066,4038,5087,7068,9529,22891,25791,27257,50807,51684,53335,57142,152330	CTNNA1,DLX1,DLX2,DPYSL3,ERBB4,LRP4,PBX1,THRB,BAG5,ZNF365,NGEF,LSM1,ASAP1,SUFU,BCL11A,RTN4,CNTN4
15_Member	GO Biological Processes	GO:0045665	negative regulation of neuron differentiation	-4.58099	-2.07437	14/210	1745,1746,1809,4038,5087,7068,9529,22891,25791,27257,50807,53335,57142,152330	DLX1,DLX2,DPYSL3,LRP4,PBX1,THRB,BAG5,ZNF365,NGEF,LSM1,ASAP1,BCL11A,RTN4,CNTN4
15_Member	GO Biological Processes	GO:0050768	negative regulation of neurogenesis	-4.53663	-2.04798	16/269	1495,1745,1746,1809,2066,4038,5087,7068,9529,22891,25791,27257,50807,53335,57142,152330	CTNNA1,DLX1,DLX2,DPYSL3,ERBB4,LRP4,PBX1,THRB,BAG5,ZNF365,NGEF,LSM1,ASAP1,BCL11A,RTN4,CNTN4
15_Member	GO Biological Processes	GO:0051129	negative regulation of cellular component organization	-4.49209	-2.02446	31/782	1191,1809,2191,2904,4038,4985,6314,6457,6711,7057,8379,8658,9529,9530,9587,10040,10062,10253,11151,22891,23293,24144,25791,26045,50807,53335,55611,57142,88455,114088,100505385	CLU,DPYSL3,FAP,GRIN2B,LRP4,OPRD1,ATXN7,SH3GL3,SPTBN1,THBS1,MAD1L1,TNKS,BAG5,BAG4,MAD2L1BP,TOM1L1,NR1H3,SPRY2,CORO1A,ZNF365,SMG6,TFIP11,NGEF,LRRTM2,ASAP1,BCL11A,OTUB1,RTN4,ANKRD13A,TRIM9,IQCJ-SCHIP1
15_Member	GO Biological Processes	GO:0010721	negative regulation of cell development	-3.74857	-1.49791	16/314	1495,1745,1746,1809,2066,4038,5087,7068,9529,22891,25791,27257,50807,53335,57142,152330	CTNNA1,DLX1,DLX2,DPYSL3,ERBB4,LRP4,PBX1,THRB,BAG5,ZNF365,NGEF,LSM1,ASAP1,BCL11A,RTN4,CNTN4
15_Member	GO Biological Processes	GO:0031345	negative regulation of cell projection organization	-2.75443	-0.860448	10/184	1809,2904,4038,9529,10253,22891,25791,50807,53335,57142	DPYSL3,GRIN2B,LRP4,BAG5,SPRY2,ZNF365,NGEF,ASAP1,BCL11A,RTN4
15_Member	GO Biological Processes	GO:0045596	negative regulation of cell differentiation	-2.72463	-0.84191	25/742	604,1495,1745,1746,1809,2066,3276,3313,4038,5087,7068,9529,10011,10014,10062,10253,10766,22891,25791,27257,50807,51684,53335,57142,152330	BCL6,CTNNA1,DLX1,DLX2,DPYSL3,ERBB4,PRMT1,HSPA9,LRP4,PBX1,THRB,BAG5,SRA1,HDAC5,NR1H3,SPRY2,TOB2,ZNF365,NGEF,LSM1,ASAP1,SUFU,BCL11A,RTN4,CNTN4
15_Member	GO Biological Processes	GO:0010977	negative regulation of neuron projection development	-2.29302	-0.585449	8/148	1809,4038,9529,22891,25791,50807,53335,57142	DPYSL3,LRP4,BAG5,ZNF365,NGEF,ASAP1,BCL11A,RTN4
16_Summary	GO Biological Processes	GO:0048755	branching morphogenesis of a nerve	-4.72086	-2.15538	4/10	473,1746,53335,57142	RERE,DLX2,BCL11A,RTN4
16_Member	GO Biological Processes	GO:0048755	branching morphogenesis of a nerve	-4.72086	-2.15538	4/10	473,1746,53335,57142	RERE,DLX2,BCL11A,RTN4
17_Summary	WikiPathways	WP4312	Rett syndrome causing genes	-4.67663	-2.1281	7/48	2903,2904,4208,6925,9568,10014,23314,604,7531	GRIN2A,GRIN2B,MEF2C,TCF4,GABBR2,HDAC5,SATB2,BCL6,YWHAE
17_Member	WikiPathways	WP4312	Rett syndrome causing genes	-4.67663	-2.1281	7/48	2903,2904,4208,6925,9568,10014,23314	GRIN2A,GRIN2B,MEF2C,TCF4,GABBR2,HDAC5,SATB2
17_Member	Canonical Pathways	M30	PID HDAC CLASSII PATHWAY	-2.52334	-0.715691	4/34	604,4208,7531,10014	BCL6,MEF2C,YWHAE,HDAC5
18_Summary	GO Biological Processes	GO:0021895	cerebral cortex neuron differentiation	-4.66531	-2.1281	5/20	1745,1746,1812,2016,9760,4038,5087,56603,7068,1495,10018,29123,55512,102,604,6721,9148,22905,10716,23314,51684,2823,348980,57688	DLX1,DLX2,DRD1,EMX1,TOX,LRP4,PBX1,CYP26B1,THRB,CTNNA1,BCL2L11,ANKRD11,SMPD3,ADAM10,BCL6,SREBF2,NEURL1,EPN2,TBR1,SATB2,SUFU,GPM6A,HCN1,ZSWIM6
18_Member	GO Biological Processes	GO:0021895	cerebral cortex neuron differentiation	-4.66531	-2.1281	5/20	1745,1746,1812,2016,9760	DLX1,DLX2,DRD1,EMX1,TOX
18_Member	GO Biological Processes	GO:0009954	proximal/distal pattern formation	-3.62809	-1.42555	5/32	1745,1746,4038,5087,56603	DLX1,DLX2,LRP4,PBX1,CYP26B1
18_Member	GO Biological Processes	GO:0046533	negative regulation of photoreceptor cell differentiation	-3.53403	-1.36367	3/8	1745,1746,7068	DLX1,DLX2,THRB
18_Member	GO Biological Processes	GO:0046532	regulation of photoreceptor cell differentiation	-3.36371	-1.2611	3/9	1745,1746,7068	DLX1,DLX2,THRB
18_Member	GO Biological Processes	GO:0021892	cerebral cortex GABAergic interneuron differentiation	-3.21457	-1.16419	3/10	1745,1746,1812	DLX1,DLX2,DRD1
18_Member	GO Biological Processes	GO:0042475	odontogenesis of dentin-containing tooth	-3.12591	-1.09437	7/84	1495,1745,1746,4038,10018,29123,55512	CTNNA1,DLX1,DLX2,LRP4,BCL2L11,ANKRD11,SMPD3
18_Member	GO Biological Processes	GO:0097154	GABAergic neuron differentiation	-2.96284	-0.985169	3/12	1745,1746,1812	DLX1,DLX2,DRD1
18_Member	GO Biological Processes	GO:0008593	regulation of Notch signaling pathway	-2.49412	-0.694952	7/108	102,604,1745,1746,6721,9148,22905	ADAM10,BCL6,DLX1,DLX2,SREBF2,NEURL1,EPN2
18_Member	GO Biological Processes	GO:0048663	neuron fate commitment	-2.40286	-0.644869	5/59	1745,1746,10716,23314,51684	DLX1,DLX2,TBR1,SATB2,SUFU
18_Member	GO Biological Processes	GO:0045746	negative regulation of Notch signaling pathway	-2.30475	-0.594501	4/39	604,1745,1746,9148	BCL6,DLX1,DLX2,NEURL1
18_Member	GO Biological Processes	GO:0003407	neural retina development	-2.25147	-0.553511	5/64	1745,1746,2823,7068,348980	DLX1,DLX2,GPM6A,THRB,HCN1
18_Member	GO Biological Processes	GO:0042476	odontogenesis	-2.18592	-0.511986	7/123	1495,1745,1746,4038,10018,29123,55512	CTNNA1,DLX1,DLX2,LRP4,BCL2L11,ANKRD11,SMPD3
18_Member	GO Biological Processes	GO:0021544	subpallium development	-2.11997	-0.482884	3/23	1745,1746,57688	DLX1,DLX2,ZSWIM6
19_Summary	Reactome Gene Sets	R-HSA-418990	Adherens junctions interactions	-4.64713	-2.1281	6/33	1000,1006,1007,1008,1495,1500,667,3655,488,775,779,783,6711,102,5796,7057,2131,90952,9978	CDH2,CDH8,CDH9,CDH10,CTNNA1,CTNND1,DST,ITGA6,ATP2A2,CACNA1C,CACNA1S,CACNB2,SPTBN1,ADAM10,PTPRK,THBS1,EXT1,ESAM,RBX1
19_Member	Reactome Gene Sets	R-HSA-418990	Adherens junctions interactions	-4.64713	-2.1281	6/33	1000,1006,1007,1008,1495,1500	CDH2,CDH8,CDH9,CDH10,CTNNA1,CTNND1
19_Member	Reactome Gene Sets	R-HSA-446728	Cell junction organization	-3.65732	-1.43932	8/91	667,1000,1006,1007,1008,1495,1500,3655	DST,CDH2,CDH8,CDH9,CDH10,CTNNA1,CTNND1,ITGA6
19_Member	KEGG Pathway	ko05412	Arrhythmogenic right ventricular cardiomyopathy (ARVC)	-3.53454	-1.36367	7/72	488,775,779,783,1000,1495,3655	ATP2A2,CACNA1C,CACNA1S,CACNB2,CDH2,CTNNA1,ITGA6
19_Member	WikiPathways	WP2118	Arrhythmogenic Right Ventricular Cardiomyopathy	-3.42487	-1.30427	7/75	488,775,779,783,1000,1495,3655	ATP2A2,CACNA1C,CACNA1S,CACNB2,CDH2,CTNNA1,ITGA6
19_Member	KEGG Pathway	hsa05412	Arrhythmogenic right ventricular cardiomyopathy	-3.42487	-1.30427	7/75	488,775,779,783,1000,1495,3655	ATP2A2,CACNA1C,CACNA1S,CACNB2,CDH2,CTNNA1,ITGA6
19_Member	Reactome Gene Sets	R-HSA-1500931	Cell-Cell communication	-3.28963	-1.2036	9/129	667,1000,1006,1007,1008,1495,1500,3655,6711	DST,CDH2,CDH8,CDH9,CDH10,CTNNA1,CTNND1,ITGA6,SPTBN1
19_Member	Reactome Gene Sets	R-HSA-421270	Cell-cell junction organization	-3.01814	-1.02575	6/64	1000,1006,1007,1008,1495,1500	CDH2,CDH8,CDH9,CDH10,CTNNA1,CTNND1
19_Member	GO Biological Processes	GO:0034332	adherens junction organization	-2.82386	-0.910024	9/150	102,1000,1006,1007,1008,1495,1500,5796,7057	ADAM10,CDH2,CDH8,CDH9,CDH10,CTNNA1,CTNND1,PTPRK,THBS1
19_Member	GO Biological Processes	GO:0034330	cell junction organization	-2.32607	-0.602673	13/317	102,667,1000,1006,1007,1008,1495,1500,2131,3655,5796,7057,90952	ADAM10,DST,CDH2,CDH8,CDH9,CDH10,CTNNA1,CTNND1,EXT1,ITGA6,PTPRK,THBS1,ESAM
19_Member	WikiPathways	WP4541	Hippo-Merlin Signaling Dysregulation	-2.20485	-0.527312	7/122	1000,1006,1007,1008,1495,3655,9978	CDH2,CDH8,CDH9,CDH10,CTNNA1,ITGA6,RBX1
19_Member	GO Biological Processes	GO:0034329	cell junction assembly	-2.15618	-0.502367	11/259	667,1000,1006,1007,1008,1495,1500,3655,5796,7057,90952	DST,CDH2,CDH8,CDH9,CDH10,CTNNA1,CTNND1,ITGA6,PTPRK,THBS1,ESAM
19_Member	GO Biological Processes	GO:0016339	calcium-dependent cell-cell adhesion via plasma membrane cell adhesion molecules	-2.15267	-0.502367	4/43	1000,1006,1007,1008	CDH2,CDH8,CDH9,CDH10
20_Summary	GO Biological Processes	GO:0035249	synaptic transmission, glutamatergic	-4.48812	-2.02446	9/90	1000,1006,1182,1812,2131,2894,2914,4208,8525,1495,6925	CDH2,CDH8,CLCN3,DRD1,EXT1,GRID1,GRM4,MEF2C,DGKZ,CTNNA1,TCF4
20_Member	GO Biological Processes	GO:0035249	synaptic transmission, glutamatergic	-4.48812	-2.02446	9/90	1000,1006,1182,1812,2131,2894,2914,4208,8525	CDH2,CDH8,CLCN3,DRD1,EXT1,GRID1,GRM4,MEF2C,DGKZ
20_Member	Reactome Gene Sets	R-HSA-525793	Myogenesis	-2.7836	-0.880566	4/29	1000,1495,4208,6925	CDH2,CTNNA1,MEF2C,TCF4
20_Member	GO Biological Processes	GO:0051966	regulation of synaptic transmission, glutamatergic	-2.1142	-0.482229	5/69	1000,1812,2914,4208,8525	CDH2,DRD1,GRM4,MEF2C,DGKZ

## Sheet: Ex1_ad
GroupID	Category	Term	Description	LogP	Log(q-value)	InTerm_InList	Genes	Symbols
1_Summary	GO Biological Processes	GO:0034205	amyloid-beta formation	-8.05614	-3.74504	6/57	102,274,1191,6653,8301,83464,351,6726,8672,132864,23431,112755,91252,8567,25839	ADAM10,BIN1,CLU,SORL1,PICALM,APH1B,APP,SRP9,EIF4G3,CPEB2,AP4E1,STX1B,SLC39A13,MADD,COG4
1_Member	GO Biological Processes	GO:0034205	amyloid-beta formation	-8.05614	-3.74504	6/57	102,274,1191,6653,8301,83464	ADAM10,BIN1,CLU,SORL1,PICALM,APH1B
1_Member	GO Biological Processes	GO:0042987	amyloid precursor protein catabolic process	-7.62579	-3.74504	6/67	102,274,1191,6653,8301,83464	ADAM10,BIN1,CLU,SORL1,PICALM,APH1B
1_Member	GO Biological Processes	GO:0050435	amyloid-beta metabolic process	-7.62579	-3.74504	6/67	102,274,1191,6653,8301,83464	ADAM10,BIN1,CLU,SORL1,PICALM,APH1B
1_Member	GO Biological Processes	GO:0042982	amyloid precursor protein metabolic process	-6.73847	-2.98265	6/94	102,274,1191,6653,8301,83464	ADAM10,BIN1,CLU,SORL1,PICALM,APH1B
1_Member	GO Biological Processes	GO:1902992	negative regulation of amyloid precursor protein catabolic process	-5.76877	-2.10986	4/33	274,1191,6653,8301	BIN1,CLU,SORL1,PICALM
1_Member	GO Biological Processes	GO:1902959	regulation of aspartic-type endopeptidase activity involved in amyloid precursor protein catabolic process	-5.68429	-2.10457	3/10	274,6653,8301	BIN1,SORL1,PICALM
1_Member	GO Biological Processes	GO:1905245	regulation of aspartic-type peptidase activity	-5.4227	-1.90992	3/12	274,6653,8301	BIN1,SORL1,PICALM
1_Member	GO Biological Processes	GO:1902003	regulation of amyloid-beta formation	-5.10456	-1.64978	4/48	274,1191,6653,8301	BIN1,CLU,SORL1,PICALM
1_Member	GO Biological Processes	GO:1902991	regulation of amyloid precursor protein catabolic process	-4.86688	-1.46325	4/55	274,1191,6653,8301	BIN1,CLU,SORL1,PICALM
1_Member	GO Biological Processes	GO:0034248	regulation of cellular amide metabolic process	-4.22828	-1.00457	8/511	274,351,1191,6653,6726,8301,8672,132864	BIN1,APP,CLU,SORL1,SRP9,PICALM,EIF4G3,CPEB2
1_Member	GO Biological Processes	GO:1902430	negative regulation of amyloid-beta formation	-4.21632	-1.00457	3/29	274,1191,6653	BIN1,CLU,SORL1
1_Member	GO Biological Processes	GO:0034249	negative regulation of cellular amide metabolic process	-3.38901	-0.479137	5/237	274,1191,6653,6726,132864	BIN1,CLU,SORL1,SRP9,CPEB2
1_Member	Reactome Gene Sets	R-HSA-199992	trans-Golgi Network Vesicle Budding	-3.03876	-0.207127	3/72	351,8301,23431	APP,PICALM,AP4E1
1_Member	GO Biological Processes	GO:0030100	regulation of endocytosis	-3.02772	-0.207127	5/285	274,351,1191,8301,112755	BIN1,APP,CLU,PICALM,STX1B
1_Member	GO Biological Processes	GO:0045806	negative regulation of endocytosis	-3.0042	-0.202626	3/74	351,8301,112755	APP,PICALM,STX1B
1_Member	GO Biological Processes	GO:0006898	receptor-mediated endocytosis	-2.71277	-0.0133892	5/336	351,1191,6653,8301,23431	APP,CLU,SORL1,PICALM,AP4E1
1_Member	GO Biological Processes	GO:0060627	regulation of vesicle-mediated transport	-2.54793	0	6/534	274,351,1191,6653,8301,112755	BIN1,APP,CLU,SORL1,PICALM,STX1B
1_Member	GO Biological Processes	GO:0007041	lysosomal transport	-2.47827	0	3/113	274,1191,6653	BIN1,CLU,SORL1
1_Member	GO Biological Processes	GO:0048259	regulation of receptor-mediated endocytosis	-2.47827	0	3/113	351,1191,8301	APP,CLU,PICALM
1_Member	GO Biological Processes	GO:0010951	negative regulation of endopeptidase activity	-2.397	0	4/245	274,351,6653,8301	BIN1,APP,SORL1,PICALM
1_Member	GO Biological Processes	GO:0010466	negative regulation of peptidase activity	-2.32367	0	4/257	274,351,6653,8301	BIN1,APP,SORL1,PICALM
1_Member	GO Biological Processes	GO:0052548	regulation of endopeptidase activity	-2.26094	0	5/429	274,351,6653,8301,83464	BIN1,APP,SORL1,PICALM,APH1B
1_Member	GO Biological Processes	GO:0055076	transition metal ion homeostasis	-2.2536	0	3/136	351,8301,91252	APP,PICALM,SLC39A13
1_Member	Reactome Gene Sets	R-HSA-199991	Membrane Trafficking	-2.18779	0	6/634	274,351,8301,8567,23431,25839	BIN1,APP,PICALM,MADD,AP4E1,COG4
1_Member	GO Biological Processes	GO:0052547	regulation of peptidase activity	-2.14362	0	5/458	274,351,6653,8301,83464	BIN1,APP,SORL1,PICALM,APH1B
1_Member	GO Biological Processes	GO:0051346	negative regulation of hydrolase activity	-2.13974	0	5/459	274,351,6653,8301,132864	BIN1,APP,SORL1,PICALM,CPEB2
1_Member	GO Biological Processes	GO:0007034	vacuolar transport	-2.09744	0	3/155	274,1191,6653	BIN1,CLU,SORL1
1_Member	Reactome Gene Sets	R-HSA-5653656	Vesicle-mediated transport	-2.06632	0	6/673	274,351,8301,8567,23431,25839	BIN1,APP,PICALM,MADD,AP4E1,COG4
2_Summary	GO Biological Processes	GO:0006979	response to oxidative stress	-4.61094	-1.26933	8/451	351,2067,4482,4720,51435,55967,59338,132864	APP,ERCC1,MSRA,NDUFS2,SCARA3,NDUFA12,PLEKHA1,CPEB2
2_Member	GO Biological Processes	GO:0006979	response to oxidative stress	-4.61094	-1.26933	8/451	351,2067,4482,4720,51435,55967,59338,132864	APP,ERCC1,MSRA,NDUFS2,SCARA3,NDUFA12,PLEKHA1,CPEB2
2_Member	GO Biological Processes	GO:0035264	multicellular organism growth	-2.30797	0	3/130	351,2067,59338	APP,ERCC1,PLEKHA1
3_Summary	GO Biological Processes	GO:0031293	membrane protein intracellular domain proteolysis	-4.58582	-1.26933	3/22	102,83464,84888,351,4720,55967,6653,5702,25791	ADAM10,APH1B,SPPL2A,APP,NDUFS2,NDUFA12,SORL1,PSMC3,NGEF
3_Member	GO Biological Processes	GO:0031293	membrane protein intracellular domain proteolysis	-4.58582	-1.26933	3/22	102,83464,84888	ADAM10,APH1B,SPPL2A
3_Member	KEGG Pathway	ko05010	Alzheimer's disease	-4.04667	-0.864881	5/171	102,351,4720,55967,83464	ADAM10,APP,NDUFS2,NDUFA12,APH1B
3_Member	KEGG Pathway	hsa05010	Alzheimer disease	-3.76917	-0.658565	5/196	102,351,4720,55967,83464	ADAM10,APP,NDUFS2,NDUFA12,APH1B
3_Member	Reactome Gene Sets	R-HSA-977225	Amyloid fiber formation	-3.68568	-0.61252	4/110	102,351,6653,83464	ADAM10,APP,SORL1,APH1B
3_Member	GO Biological Processes	GO:0033619	membrane protein proteolysis	-3.24913	-0.38261	3/61	102,83464,84888	ADAM10,APH1B,SPPL2A
3_Member	Reactome Gene Sets	R-HSA-9013694	Signaling by NOTCH4	-2.87523	-0.10842	3/82	102,5702,83464	ADAM10,PSMC3,APH1B
3_Member	Reactome Gene Sets	R-HSA-2682334	EPH-Ephrin signaling	-2.73171	-0.0172844	3/92	102,25791,83464	ADAM10,NGEF,APH1B
4_Summary	Reactome Gene Sets	R-HSA-73887	Death Receptor Signalling	-4.44453	-1.16583	5/141	8567,25791,27005,83464,84888	MADD,NGEF,USP21,APH1B,SPPL2A
4_Member	Reactome Gene Sets	R-HSA-73887	Death Receptor Signalling	-4.44453	-1.16583	5/141	8567,25791,27005,83464,84888	MADD,NGEF,USP21,APH1B,SPPL2A
4_Member	Reactome Gene Sets	R-HSA-5357905	Regulation of TNFR1 signaling	-3.9681	-0.81434	3/35	8567,27005,84888	MADD,USP21,SPPL2A
4_Member	Reactome Gene Sets	R-HSA-75893	TNF signaling	-3.66937	-0.61252	3/44	8567,27005,84888	MADD,USP21,SPPL2A
5_Summary	Canonical Pathways	M232	PID ECADHERIN STABILIZATION PATHWAY	-3.76117	-0.658565	3/41	7791,10006,55740,274,55435,351,1191	ZYX,ABI1,ENAH,BIN1,AP1AR,APP,CLU
5_Member	Canonical Pathways	M232	PID ECADHERIN STABILIZATION PATHWAY	-3.76117	-0.658565	3/41	7791,10006,55740	ZYX,ABI1,ENAH
5_Member	GO Biological Processes	GO:0008154	actin polymerization or depolymerization	-2.59979	0	4/215	274,10006,55435,55740	BIN1,ABI1,AP1AR,ENAH
5_Member	GO Biological Processes	GO:0097435	supramolecular fiber organization	-2.56872	0	7/713	274,351,1191,7791,10006,55435,55740	BIN1,APP,CLU,ZYX,ABI1,AP1AR,ENAH
5_Member	GO Biological Processes	GO:0007015	actin filament organization	-2.23175	0	5/436	274,7791,10006,55435,55740	BIN1,ZYX,ABI1,AP1AR,ENAH
6_Summary	GO Biological Processes	GO:0010001	glial cell differentiation	-3.63022	-0.594561	5/210	274,351,1000,1191,146433,10006,102	BIN1,APP,CDH2,CLU,IL34,ABI1,ADAM10
6_Member	GO Biological Processes	GO:0010001	glial cell differentiation	-3.63022	-0.594561	5/210	274,351,1000,1191,146433	BIN1,APP,CDH2,CLU,IL34
6_Member	GO Biological Processes	GO:0042063	gliogenesis	-3.04136	-0.207127	5/283	274,351,1000,1191,146433	BIN1,APP,CDH2,CLU,IL34
6_Member	GO Biological Processes	GO:0061097	regulation of protein tyrosine kinase activity	-2.70501	-0.0133892	3/94	351,10006,146433	APP,ABI1,IL34
6_Member	GO Biological Processes	GO:0014013	regulation of gliogenesis	-2.41515	0	3/119	274,1000,146433	BIN1,CDH2,IL34
6_Member	GO Biological Processes	GO:0002687	positive regulation of leukocyte migration	-2.23607	0	3/138	102,351,146433	ADAM10,APP,IL34
7_Summary	GO Biological Processes	GO:0048812	neuron projection morphogenesis	-3.53585	-0.525258	8/645	102,351,1000,6790,8301,25791,55740,222950,112755,5702,157570,55435,274	ADAM10,APP,CDH2,AURKA,PICALM,NGEF,ENAH,NYAP1,STX1B,PSMC3,ESCO2,AP1AR,BIN1
7_Member	GO Biological Processes	GO:0048812	neuron projection morphogenesis	-3.53585	-0.525258	8/645	102,351,1000,6790,8301,25791,55740,222950	ADAM10,APP,CDH2,AURKA,PICALM,NGEF,ENAH,NYAP1
7_Member	GO Biological Processes	GO:0050803	regulation of synapse structure or activity	-3.51004	-0.525258	5/223	102,351,1000,25791,112755	ADAM10,APP,CDH2,NGEF,STX1B
7_Member	GO Biological Processes	GO:0120039	plasma membrane bounded cell projection morphogenesis	-3.47355	-0.513617	8/659	102,351,1000,6790,8301,25791,55740,222950	ADAM10,APP,CDH2,AURKA,PICALM,NGEF,ENAH,NYAP1
7_Member	GO Biological Processes	GO:0048858	cell projection morphogenesis	-3.45605	-0.513145	8/663	102,351,1000,6790,8301,25791,55740,222950	ADAM10,APP,CDH2,AURKA,PICALM,NGEF,ENAH,NYAP1
7_Member	GO Biological Processes	GO:0032990	cell part morphogenesis	-3.38729	-0.479137	8/679	102,351,1000,6790,8301,25791,55740,222950	ADAM10,APP,CDH2,AURKA,PICALM,NGEF,ENAH,NYAP1
7_Member	GO Biological Processes	GO:0106027	neuron projection organization	-2.74529	-0.0208824	3/91	102,351,25791	ADAM10,APP,NGEF
7_Member	GO Biological Processes	GO:0099175	regulation of postsynapse organization	-2.64085	0	3/99	102,1000,25791	ADAM10,CDH2,NGEF
7_Member	GO Biological Processes	GO:0050807	regulation of synapse organization	-2.61443	0	4/213	102,351,1000,25791	ADAM10,APP,CDH2,NGEF
7_Member	GO Biological Processes	GO:0043687	post-translational protein modification	-2.57283	0	5/362	102,351,1000,5702,157570	ADAM10,APP,CDH2,PSMC3,ESCO2
7_Member	GO Biological Processes	GO:0000904	cell morphogenesis involved in differentiation	-2.53521	0	7/723	102,351,1000,8301,25791,55435,55740	ADAM10,APP,CDH2,PICALM,NGEF,AP1AR,ENAH
7_Member	Reactome Gene Sets	R-HSA-8957275	Post-translational protein phosphorylation	-2.53371	0	3/108	102,351,1000	ADAM10,APP,CDH2
7_Member	GO Biological Processes	GO:0016358	dendrite development	-2.46792	0	4/234	102,351,8301,25791	ADAM10,APP,PICALM,NGEF
7_Member	GO Biological Processes	GO:0048667	cell morphogenesis involved in neuron differentiation	-2.37627	0	6/579	102,351,1000,8301,25791,55740	ADAM10,APP,CDH2,PICALM,NGEF,ENAH
7_Member	Reactome Gene Sets	R-HSA-381426	Regulation of Insulin-like Growth Factor (IGF) transport and uptake by Insulin-like Growth Factor Binding Proteins (IGFBPs)	-2.35541	0	3/125	102,351,1000	ADAM10,APP,CDH2
7_Member	GO Biological Processes	GO:0048813	dendrite morphogenesis	-2.2274	0	3/139	102,8301,25791	ADAM10,PICALM,NGEF
7_Member	GO Biological Processes	GO:0045664	regulation of neuron differentiation	-2.15258	0	6/645	102,274,351,1000,25791,112755	ADAM10,BIN1,APP,CDH2,NGEF,STX1B
7_Member	GO Biological Processes	GO:0051668	localization within membrane	-2.15238	0	3/148	102,1000,112755	ADAM10,CDH2,STX1B
7_Member	GO Biological Processes	GO:0010769	regulation of cell morphogenesis involved in differentiation	-2.09005	0	4/300	102,1000,25791,55435	ADAM10,CDH2,NGEF,AP1AR
7_Member	GO Biological Processes	GO:0099173	postsynapse organization	-2.0525	0	3/161	102,1000,25791	ADAM10,CDH2,NGEF
8_Summary	GO Biological Processes	GO:0043254	regulation of protein complex assembly	-3.50292	-0.525258	7/492	274,1191,2067,5702,6653,55435,112755,351,23300	BIN1,CLU,ERCC1,PSMC3,SORL1,AP1AR,STX1B,APP,ATMIN
8_Member	GO Biological Processes	GO:0043254	regulation of protein complex assembly	-3.50292	-0.525258	7/492	274,1191,2067,5702,6653,55435,112755	BIN1,CLU,ERCC1,PSMC3,SORL1,AP1AR,STX1B
8_Member	GO Biological Processes	GO:0031334	positive regulation of protein complex assembly	-3.02094	-0.207127	5/286	274,1191,2067,5702,55435	BIN1,CLU,ERCC1,PSMC3,AP1AR
8_Member	GO Biological Processes	GO:1902905	positive regulation of supramolecular fiber organization	-2.69003	-0.0133892	4/203	274,351,1191,55435	BIN1,APP,CLU,AP1AR
8_Member	GO Biological Processes	GO:0044089	positive regulation of cellular component biogenesis	-2.45805	0	6/557	274,1191,2067,5702,23300,55435	BIN1,CLU,ERCC1,PSMC3,ATMIN,AP1AR
9_Summary	GO Biological Processes	GO:0051347	positive regulation of transferase activity	-3.37462	-0.479137	8/682	905,1191,5577,6653,8567,10006,146433,256987,2067	CCNT2,CLU,PRKAR2B,SORL1,MADD,ABI1,IL34,SERINC5,ERCC1
9_Member	GO Biological Processes	GO:0051347	positive regulation of transferase activity	-3.37462	-0.479137	8/682	905,1191,5577,6653,8567,10006,146433,256987	CCNT2,CLU,PRKAR2B,SORL1,MADD,ABI1,IL34,SERINC5
9_Member	GO Biological Processes	GO:0045860	positive regulation of protein kinase activity	-2.56	0	6/531	905,1191,5577,8567,10006,146433	CCNT2,CLU,PRKAR2B,MADD,ABI1,IL34
9_Member	GO Biological Processes	GO:0033674	positive regulation of kinase activity	-2.28792	0	6/604	905,1191,5577,8567,10006,146433	CCNT2,CLU,PRKAR2B,MADD,ABI1,IL34
9_Member	WikiPathways	WP4673	Genes involved in male infertility	-2.16047	0	3/147	905,1191,2067	CCNT2,CLU,ERCC1
10_Summary	GO Biological Processes	GO:0045862	positive regulation of proteolysis	-3.31387	-0.433114	6/378	351,1191,5702,6790,8301,83464,5577,6653,23450	APP,CLU,PSMC3,AURKA,PICALM,APH1B,PRKAR2B,SORL1,SF3B3
10_Member	GO Biological Processes	GO:0045862	positive regulation of proteolysis	-3.31387	-0.433114	6/378	351,1191,5702,6790,8301,83464	APP,CLU,PSMC3,AURKA,PICALM,APH1B
10_Member	GO Biological Processes	GO:0010389	regulation of G2/M transition of mitotic cell cycle	-2.69003	-0.0133892	4/203	351,5577,5702,6790	APP,PRKAR2B,PSMC3,AURKA
10_Member	GO Biological Processes	GO:1902749	regulation of cell cycle G2/M phase transition	-2.57097	0	4/219	351,5577,5702,6790	APP,PRKAR2B,PSMC3,AURKA
10_Member	GO Biological Processes	GO:0045732	positive regulation of protein catabolic process	-2.50142	0	4/229	1191,5702,6653,6790	CLU,PSMC3,SORL1,AURKA
10_Member	GO Biological Processes	GO:1901800	positive regulation of proteasomal protein catabolic process	-2.48914	0	3/112	1191,5702,6790	CLU,PSMC3,AURKA
10_Member	GO Biological Processes	GO:0042176	regulation of protein catabolic process	-2.41133	0	5/395	1191,5702,6653,6790,23450	CLU,PSMC3,SORL1,AURKA,SF3B3
10_Member	GO Biological Processes	GO:0000086	G2/M transition of mitotic cell cycle	-2.31773	0	4/258	351,5577,5702,6790	APP,PRKAR2B,PSMC3,AURKA
10_Member	GO Biological Processes	GO:1903052	positive regulation of proteolysis involved in cellular protein catabolic process	-2.29872	0	3/131	1191,5702,6790	CLU,PSMC3,AURKA
10_Member	GO Biological Processes	GO:0044839	cell cycle G2/M phase transition	-2.21524	0	4/276	351,5577,5702,6790	APP,PRKAR2B,PSMC3,AURKA
10_Member	GO Biological Processes	GO:0009896	positive regulation of catabolic process	-2.132	0	5/461	351,1191,5702,6653,6790	APP,CLU,PSMC3,SORL1,AURKA
10_Member	GO Biological Processes	GO:1903364	positive regulation of cellular protein catabolic process	-2.10512	0	3/154	1191,5702,6790	CLU,PSMC3,AURKA
11_Summary	GO Biological Processes	GO:0051129	negative regulation of cellular component organization	-2.9877	-0.198029	8/782	351,1191,2067,6653,8301,25791,55435,112755,9158,10006,59338,83464,10011,11007	APP,CLU,ERCC1,SORL1,PICALM,NGEF,AP1AR,STX1B,FIBP,ABI1,PLEKHA1,APH1B,SRA1,CCDC85B
11_Member	GO Biological Processes	GO:0051129	negative regulation of cellular component organization	-2.9877	-0.198029	8/782	351,1191,2067,6653,8301,25791,55435,112755	APP,CLU,ERCC1,SORL1,PICALM,NGEF,AP1AR,STX1B
11_Member	GO Biological Processes	GO:0010721	negative regulation of cell development	-2.84139	-0.0962992	5/314	351,6653,25791,55435,112755	APP,SORL1,NGEF,AP1AR,STX1B
11_Member	GO Biological Processes	GO:0007169	transmembrane receptor protein tyrosine kinase signaling pathway	-2.47636	0	7/741	351,6653,9158,10006,25791,59338,83464	APP,SORL1,FIBP,ABI1,NGEF,PLEKHA1,APH1B
11_Member	GO Biological Processes	GO:0045596	negative regulation of cell differentiation	-2.47314	0	7/742	351,6653,10011,11007,25791,55435,112755	APP,SORL1,SRA1,CCDC85B,NGEF,AP1AR,STX1B
11_Member	GO Biological Processes	GO:0050768	negative regulation of neurogenesis	-2.25416	0	4/269	351,6653,25791,112755	APP,SORL1,NGEF,STX1B
11_Member	GO Biological Processes	GO:0051961	negative regulation of nervous system development	-2.14592	0	4/289	351,6653,25791,112755	APP,SORL1,NGEF,STX1B
12_Summary	GO Biological Processes	GO:0006605	protein targeting	-2.96103	-0.182939	6/442	1191,2053,6653,6726,9472,23431	CLU,EPHX2,SORL1,SRP9,AKAP6,AP4E1
12_Member	GO Biological Processes	GO:0006605	protein targeting	-2.96103	-0.182939	6/442	1191,2053,6653,6726,9472,23431	CLU,EPHX2,SORL1,SRP9,AKAP6,AP4E1
13_Summary	GO Biological Processes	GO:0061061	muscle structure development	-2.86394	-0.10812	7/632	274,905,1000,9472,10011,78994,115509	BIN1,CCNT2,CDH2,AKAP6,SRA1,PRR14,ZNF689
13_Member	GO Biological Processes	GO:0061061	muscle structure development	-2.86394	-0.10812	7/632	274,905,1000,9472,10011,78994,115509	BIN1,CCNT2,CDH2,AKAP6,SRA1,PRR14,ZNF689
14_Summary	GO Biological Processes	GO:0016049	cell growth	-2.81113	-0.0765049	6/473	102,351,6790,8425,9472,11007,274,9507	ADAM10,APP,AURKA,LTBP4,AKAP6,CCDC85B,BIN1,ADAMTS4
14_Member	GO Biological Processes	GO:0016049	cell growth	-2.81113	-0.0765049	6/473	102,351,6790,8425,9472,11007	ADAM10,APP,AURKA,LTBP4,AKAP6,CCDC85B
14_Member	GO Biological Processes	GO:0071156	regulation of cell cycle arrest	-2.53371	0	3/108	102,274,6790	ADAM10,BIN1,AURKA
14_Member	Reactome Gene Sets	R-HSA-1474244	Extracellular matrix organization	-2.08509	0	4/301	102,351,8425,9507	ADAM10,APP,LTBP4,ADAMTS4
15_Summary	GO Biological Processes	GO:0051640	organelle localization	-2.52858	0	7/725	274,1000,5577,6790,8301,55435,112755	BIN1,CDH2,PRKAR2B,AURKA,PICALM,AP1AR,STX1B
15_Member	GO Biological Processes	GO:0051640	organelle localization	-2.52858	0	7/725	274,1000,5577,6790,8301,55435,112755	BIN1,CDH2,PRKAR2B,AURKA,PICALM,AP1AR,STX1B
15_Member	GO Biological Processes	GO:0097479	synaptic vesicle localization	-2.15238	0	3/148	1000,8301,112755	CDH2,PICALM,STX1B
15_Member	GO Biological Processes	GO:0051648	vesicle localization	-2.02232	0	4/314	1000,8301,55435,112755	CDH2,PICALM,AP1AR,STX1B
16_Summary	GO Biological Processes	GO:0008203	cholesterol metabolic process	-2.1364	0	3/150	351,2053,6309	APP,EPHX2,SC5D
16_Member	GO Biological Processes	GO:0008203	cholesterol metabolic process	-2.1364	0	3/150	351,2053,6309	APP,EPHX2,SC5D
16_Member	GO Biological Processes	GO:1902652	secondary alcohol metabolic process	-2.10512	0	3/154	351,2053,6309	APP,EPHX2,SC5D
16_Member	GO Biological Processes	GO:0016125	sterol metabolic process	-2.01646	0	3/166	351,2053,6309	APP,EPHX2,SC5D

## Sheet: Ex2_scz
GroupID	Category	Term	Description	LogP	Log(q-value)	InTerm_InList	Genes	Symbols
1_Summary	GO Biological Processes	GO:0045664	regulation of neuron differentiation	-10.3111	-5.95319	38/645	102,466,577,604,1000,1141,1745,1809,2011,2242,3655,4038,4208,4681,5087,5526,5629,5792,6457,6925,7068,8997,9024,9148,9529,9760,10690,10716,22891,25791,27257,50807,53335,57142,57520,57688,65009,152330,2823,2904,8087,10253,22873,26051,26053,27352,473,1385,2016,2131,4130,5595,5598,6711,7162,10048,10890,23114,64221,196383,353116,1495,11151,89846,192670	ADAM10,ATF1,ADGRB3,BCL6,CDH2,CHRNB2,DLX1,DPYSL3,MARK2,FES,ITGA6,LRP4,MEF2C,NBL1,PBX1,PPP2R5B,PROX1,PTPRF,SH3GL3,TCF4,THRB,KALRN,BRSK2,NEURL1,BAG5,TOX,FUT9,TBR1,ZNF365,NGEF,LSM1,ASAP1,BCL11A,RTN4,HECW2,ZSWIM6,NDRG4,CNTN4,GPM6A,GRIN2B,FXR1,SPRY2,DZIP1,PPP1R16B,AUTS2,SGSM3,RERE,CREB1,EMX1,EXT1,MAP1A,MAPK3,MAPK7,SPTBN1,TPBG,RANBP9,RAB10,NFASC,ROBO3,RILPL2,RILPL1,CTNNA1,CORO1A,FGD3,AGO4
1_Member	GO Biological Processes	GO:0045664	regulation of neuron differentiation	-10.3111	-5.95319	38/645	102,466,577,604,1000,1141,1745,1809,2011,2242,3655,4038,4208,4681,5087,5526,5629,5792,6457,6925,7068,8997,9024,9148,9529,9760,10690,10716,22891,25791,27257,50807,53335,57142,57520,57688,65009,152330	ADAM10,ATF1,ADGRB3,BCL6,CDH2,CHRNB2,DLX1,DPYSL3,MARK2,FES,ITGA6,LRP4,MEF2C,NBL1,PBX1,PPP2R5B,PROX1,PTPRF,SH3GL3,TCF4,THRB,KALRN,BRSK2,NEURL1,BAG5,TOX,FUT9,TBR1,ZNF365,NGEF,LSM1,ASAP1,BCL11A,RTN4,HECW2,ZSWIM6,NDRG4,CNTN4
1_Member	GO Biological Processes	GO:0031344	regulation of cell projection organization	-8.02809	-4.44836	36/712	102,466,577,1000,1141,1809,2011,2242,2823,2904,3655,4038,4208,5526,5792,8087,8997,9024,9148,9529,9760,10253,10690,10716,22873,22891,25791,26051,26053,27352,50807,53335,57142,57520,57688,65009	ADAM10,ATF1,ADGRB3,CDH2,CHRNB2,DPYSL3,MARK2,FES,GPM6A,GRIN2B,ITGA6,LRP4,MEF2C,PPP2R5B,PTPRF,FXR1,KALRN,BRSK2,NEURL1,BAG5,TOX,SPRY2,FUT9,TBR1,DZIP1,ZNF365,NGEF,PPP1R16B,AUTS2,SGSM3,ASAP1,BCL11A,RTN4,HECW2,ZSWIM6,NDRG4
1_Member	GO Biological Processes	GO:0120035	regulation of plasma membrane bounded cell projection organization	-7.65251	-4.13973	35/703	102,466,577,1000,1141,1809,2011,2242,2823,2904,3655,4038,4208,5526,5792,8087,8997,9024,9148,9529,9760,10690,10716,22873,22891,25791,26051,26053,27352,50807,53335,57142,57520,57688,65009	ADAM10,ATF1,ADGRB3,CDH2,CHRNB2,DPYSL3,MARK2,FES,GPM6A,GRIN2B,ITGA6,LRP4,MEF2C,PPP2R5B,PTPRF,FXR1,KALRN,BRSK2,NEURL1,BAG5,TOX,FUT9,TBR1,DZIP1,ZNF365,NGEF,PPP1R16B,AUTS2,SGSM3,ASAP1,BCL11A,RTN4,HECW2,ZSWIM6,NDRG4
1_Member	GO Biological Processes	GO:0010975	regulation of neuron projection development	-7.32753	-3.9239	28/497	102,466,577,1000,1141,1809,2011,2242,3655,4038,4208,5526,5792,8997,9024,9148,9529,9760,10690,10716,22891,25791,50807,53335,57142,57520,57688,65009	ADAM10,ATF1,ADGRB3,CDH2,CHRNB2,DPYSL3,MARK2,FES,ITGA6,LRP4,MEF2C,PPP2R5B,PTPRF,KALRN,BRSK2,NEURL1,BAG5,TOX,FUT9,TBR1,ZNF365,NGEF,ASAP1,BCL11A,RTN4,HECW2,ZSWIM6,NDRG4
1_Member	GO Biological Processes	GO:0048812	neuron projection morphogenesis	-7.0082	-3.79645	32/645	102,473,577,1000,1141,1385,2011,2016,2131,2823,4038,4130,4681,5595,5598,6711,7162,8997,9024,10048,10716,10890,22891,23114,25791,26053,53335,57142,57520,57688,64221,152330	ADAM10,RERE,ADGRB3,CDH2,CHRNB2,CREB1,MARK2,EMX1,EXT1,GPM6A,LRP4,MAP1A,NBL1,MAPK3,MAPK7,SPTBN1,TPBG,KALRN,BRSK2,RANBP9,TBR1,RAB10,ZNF365,NFASC,NGEF,AUTS2,BCL11A,RTN4,HECW2,ZSWIM6,ROBO3,CNTN4
1_Member	GO Biological Processes	GO:0120039	plasma membrane bounded cell projection morphogenesis	-6.79844	-3.64468	32/659	102,473,577,1000,1141,1385,2011,2016,2131,2823,4038,4130,4681,5595,5598,6711,7162,8997,9024,10048,10716,10890,22891,23114,25791,26053,53335,57142,57520,57688,64221,152330	ADAM10,RERE,ADGRB3,CDH2,CHRNB2,CREB1,MARK2,EMX1,EXT1,GPM6A,LRP4,MAP1A,NBL1,MAPK3,MAPK7,SPTBN1,TPBG,KALRN,BRSK2,RANBP9,TBR1,RAB10,ZNF365,NFASC,NGEF,AUTS2,BCL11A,RTN4,HECW2,ZSWIM6,ROBO3,CNTN4
1_Member	GO Biological Processes	GO:0048858	cell projection morphogenesis	-6.73973	-3.6123	32/663	102,473,577,1000,1141,1385,2011,2016,2131,2823,4038,4130,4681,5595,5598,6711,7162,8997,9024,10048,10716,10890,22891,23114,25791,26053,53335,57142,57520,57688,64221,152330	ADAM10,RERE,ADGRB3,CDH2,CHRNB2,CREB1,MARK2,EMX1,EXT1,GPM6A,LRP4,MAP1A,NBL1,MAPK3,MAPK7,SPTBN1,TPBG,KALRN,BRSK2,RANBP9,TBR1,RAB10,ZNF365,NFASC,NGEF,AUTS2,BCL11A,RTN4,HECW2,ZSWIM6,ROBO3,CNTN4
1_Member	GO Biological Processes	GO:0032990	cell part morphogenesis	-6.51015	-3.47449	32/679	102,473,577,1000,1141,1385,2011,2016,2131,2823,4038,4130,4681,5595,5598,6711,7162,8997,9024,10048,10716,10890,22891,23114,25791,26053,53335,57142,57520,57688,64221,152330	ADAM10,RERE,ADGRB3,CDH2,CHRNB2,CREB1,MARK2,EMX1,EXT1,GPM6A,LRP4,MAP1A,NBL1,MAPK3,MAPK7,SPTBN1,TPBG,KALRN,BRSK2,RANBP9,TBR1,RAB10,ZNF365,NFASC,NGEF,AUTS2,BCL11A,RTN4,HECW2,ZSWIM6,ROBO3,CNTN4
1_Member	GO Biological Processes	GO:0048667	cell morphogenesis involved in neuron differentiation	-6.48859	-3.47313	29/579	102,473,577,1000,1141,1385,2011,2131,4038,4130,4208,5595,5598,6711,7162,8997,9024,10048,10716,10890,22891,23114,25791,26053,57142,57520,57688,64221,152330	ADAM10,RERE,ADGRB3,CDH2,CHRNB2,CREB1,MARK2,EXT1,LRP4,MAP1A,MEF2C,MAPK3,MAPK7,SPTBN1,TPBG,KALRN,BRSK2,RANBP9,TBR1,RAB10,ZNF365,NFASC,NGEF,AUTS2,RTN4,HECW2,ZSWIM6,ROBO3,CNTN4
1_Member	GO Biological Processes	GO:0000904	cell morphogenesis involved in differentiation	-5.91943	-3.00871	32/723	102,473,577,1000,1141,1385,2011,2131,4038,4130,4208,5595,5598,5629,6711,7162,8997,9024,10048,10716,10890,22891,23114,25791,26053,57142,57520,57688,64221,152330,196383,353116	ADAM10,RERE,ADGRB3,CDH2,CHRNB2,CREB1,MARK2,EXT1,LRP4,MAP1A,MEF2C,MAPK3,MAPK7,PROX1,SPTBN1,TPBG,KALRN,BRSK2,RANBP9,TBR1,RAB10,ZNF365,NFASC,NGEF,AUTS2,RTN4,HECW2,ZSWIM6,ROBO3,CNTN4,RILPL2,RILPL1
1_Member	GO Biological Processes	GO:0061564	axon development	-4.58152	-2.04318	23/507	1000,1141,1385,1495,2011,2131,4038,4130,5595,5598,5792,6711,8997,9024,10048,10716,10890,23114,26053,57142,57688,64221,152330	CDH2,CHRNB2,CREB1,CTNNA1,MARK2,EXT1,LRP4,MAP1A,MAPK3,MAPK7,PTPRF,SPTBN1,KALRN,BRSK2,RANBP9,TBR1,RAB10,NFASC,AUTS2,RTN4,ZSWIM6,ROBO3,CNTN4
1_Member	GO Biological Processes	GO:0007409	axonogenesis	-4.27311	-1.84465	21/460	1000,1141,1385,2011,2131,4038,4130,5595,5598,6711,8997,9024,10048,10716,10890,23114,26053,57142,57688,64221,152330	CDH2,CHRNB2,CREB1,MARK2,EXT1,LRP4,MAP1A,MAPK3,MAPK7,SPTBN1,KALRN,BRSK2,RANBP9,TBR1,RAB10,NFASC,AUTS2,RTN4,ZSWIM6,ROBO3,CNTN4
1_Member	GO Biological Processes	GO:0022604	regulation of cell morphogenesis	-2.69802	-0.80552	18/486	102,577,1000,1141,2011,2242,4038,8997,9024,10716,11151,25791,53335,57142,57520,57688,89846,192670	ADAM10,ADGRB3,CDH2,CHRNB2,MARK2,FES,LRP4,KALRN,BRSK2,TBR1,CORO1A,NGEF,BCL11A,RTN4,HECW2,ZSWIM6,FGD3,AGO4
1_Member	GO Biological Processes	GO:0010769	regulation of cell morphogenesis involved in differentiation	-2.66315	-0.783841	13/300	102,577,1000,1141,2011,4038,8997,9024,10716,25791,57142,57520,57688	ADAM10,ADGRB3,CDH2,CHRNB2,MARK2,LRP4,KALRN,BRSK2,TBR1,NGEF,RTN4,HECW2,ZSWIM6
1_Member	GO Biological Processes	GO:0007411	axon guidance	-2.06129	-0.429177	11/277	2131,5595,5598,6711,8997,10048,10716,23114,57688,64221,152330	EXT1,MAPK3,MAPK7,SPTBN1,KALRN,RANBP9,TBR1,NFASC,ZSWIM6,ROBO3,CNTN4
1_Member	GO Biological Processes	GO:0097485	neuron projection guidance	-2.05027	-0.419933	11/278	2131,5595,5598,6711,8997,10048,10716,23114,57688,64221,152330	EXT1,MAPK3,MAPK7,SPTBN1,KALRN,RANBP9,TBR1,NFASC,ZSWIM6,ROBO3,CNTN4
2_Summary	GO Biological Processes	GO:0099537	trans-synaptic signaling	-8.90358	-4.87086	37/691	488,783,801,1000,1141,1182,1385,1740,1812,2131,2890,2894,2903,2904,2914,3745,3780,4130,4208,4842,4900,5334,7162,8525,9148,9568,11188,22986,23228,26045,27445,30819,57282,60412,114088,140679,152330,10716,23259,65009,577,8997,9867,1958,4985,7068,53616,55585,57561	ATP2A2,CACNB2,CALM1,CDH2,CHRNB2,CLCN3,CREB1,DLG2,DRD1,EXT1,GRIA1,GRID1,GRIN2A,GRIN2B,GRM4,KCNB1,KCNN1,MAP1A,MEF2C,NOS1,NRGN,PLCL1,TPBG,DGKZ,NEURL1,GABBR2,NISCH,SORCS3,PLCL2,LRRTM2,PCLO,KCNIP2,SLC4A10,EXOC4,TRIM9,SLC32A1,CNTN4,TBR1,DDHD2,NDRG4,ADGRB3,KALRN,PJA2,EGR1,OPRD1,THRB,ADAM22,UBE2Q1,ARRDC3
2_Member	GO Biological Processes	GO:0099537	trans-synaptic signaling	-8.90358	-4.87086	37/691	488,783,801,1000,1141,1182,1385,1740,1812,2131,2890,2894,2903,2904,2914,3745,3780,4130,4208,4842,4900,5334,7162,8525,9148,9568,11188,22986,23228,26045,27445,30819,57282,60412,114088,140679,152330	ATP2A2,CACNB2,CALM1,CDH2,CHRNB2,CLCN3,CREB1,DLG2,DRD1,EXT1,GRIA1,GRID1,GRIN2A,GRIN2B,GRM4,KCNB1,KCNN1,MAP1A,MEF2C,NOS1,NRGN,PLCL1,TPBG,DGKZ,NEURL1,GABBR2,NISCH,SORCS3,PLCL2,LRRTM2,PCLO,KCNIP2,SLC4A10,EXOC4,TRIM9,SLC32A1,CNTN4
2_Member	GO Biological Processes	GO:0099536	synaptic signaling	-8.75162	-4.87086	37/700	488,783,801,1000,1141,1182,1385,1740,1812,2131,2890,2894,2903,2904,2914,3745,3780,4130,4208,4842,4900,5334,7162,8525,9148,9568,11188,22986,23228,26045,27445,30819,57282,60412,114088,140679,152330	ATP2A2,CACNB2,CALM1,CDH2,CHRNB2,CLCN3,CREB1,DLG2,DRD1,EXT1,GRIA1,GRID1,GRIN2A,GRIN2B,GRM4,KCNB1,KCNN1,MAP1A,MEF2C,NOS1,NRGN,PLCL1,TPBG,DGKZ,NEURL1,GABBR2,NISCH,SORCS3,PLCL2,LRRTM2,PCLO,KCNIP2,SLC4A10,EXOC4,TRIM9,SLC32A1,CNTN4
2_Member	GO Biological Processes	GO:0007268	chemical synaptic transmission	-8.47998	-4.82107	36/684	488,783,801,1000,1141,1182,1385,1740,1812,2131,2890,2894,2903,2904,2914,3745,3780,4130,4208,4900,5334,7162,8525,9148,9568,11188,22986,23228,26045,27445,30819,57282,60412,114088,140679,152330	ATP2A2,CACNB2,CALM1,CDH2,CHRNB2,CLCN3,CREB1,DLG2,DRD1,EXT1,GRIA1,GRID1,GRIN2A,GRIN2B,GRM4,KCNB1,KCNN1,MAP1A,MEF2C,NRGN,PLCL1,TPBG,DGKZ,NEURL1,GABBR2,NISCH,SORCS3,PLCL2,LRRTM2,PCLO,KCNIP2,SLC4A10,EXOC4,TRIM9,SLC32A1,CNTN4
2_Member	GO Biological Processes	GO:0098916	anterograde trans-synaptic signaling	-8.47998	-4.82107	36/684	488,783,801,1000,1141,1182,1385,1740,1812,2131,2890,2894,2903,2904,2914,3745,3780,4130,4208,4900,5334,7162,8525,9148,9568,11188,22986,23228,26045,27445,30819,57282,60412,114088,140679,152330	ATP2A2,CACNB2,CALM1,CDH2,CHRNB2,CLCN3,CREB1,DLG2,DRD1,EXT1,GRIA1,GRID1,GRIN2A,GRIN2B,GRM4,KCNB1,KCNN1,MAP1A,MEF2C,NRGN,PLCL1,TPBG,DGKZ,NEURL1,GABBR2,NISCH,SORCS3,PLCL2,LRRTM2,PCLO,KCNIP2,SLC4A10,EXOC4,TRIM9,SLC32A1,CNTN4
2_Member	GO Biological Processes	GO:0050804	modulation of chemical synaptic transmission	-7.09652	-3.83272	25/418	488,783,801,1000,1141,1385,1812,2890,2894,2903,2904,2914,3745,4130,4208,4900,5334,8525,9148,11188,22986,23228,26045,57282,152330	ATP2A2,CACNB2,CALM1,CDH2,CHRNB2,CREB1,DRD1,GRIA1,GRID1,GRIN2A,GRIN2B,GRM4,KCNB1,MAP1A,MEF2C,NRGN,PLCL1,DGKZ,NEURL1,NISCH,SORCS3,PLCL2,LRRTM2,SLC4A10,CNTN4
2_Member	GO Biological Processes	GO:0099177	regulation of trans-synaptic signaling	-7.07665	-3.83272	25/419	488,783,801,1000,1141,1385,1812,2890,2894,2903,2904,2914,3745,4130,4208,4900,5334,8525,9148,11188,22986,23228,26045,57282,152330	ATP2A2,CACNB2,CALM1,CDH2,CHRNB2,CREB1,DRD1,GRIA1,GRID1,GRIN2A,GRIN2B,GRM4,KCNB1,MAP1A,MEF2C,NRGN,PLCL1,DGKZ,NEURL1,NISCH,SORCS3,PLCL2,LRRTM2,SLC4A10,CNTN4
2_Member	GO Biological Processes	GO:0008306	associative learning	-6.62444	-3.54531	10/68	1141,1385,1812,2903,4130,4900,7162,10716,23259,65009	CHRNB2,CREB1,DRD1,GRIN2A,MAP1A,NRGN,TPBG,TBR1,DDHD2,NDRG4
2_Member	GO Biological Processes	GO:0007612	learning	-6.40285	-3.4067	13/130	577,1141,1385,1812,2903,4130,4900,7162,8997,10716,22986,23259,65009	ADGRB3,CHRNB2,CREB1,DRD1,GRIN2A,MAP1A,NRGN,TPBG,KALRN,TBR1,SORCS3,DDHD2,NDRG4
2_Member	GO Biological Processes	GO:0007611	learning or memory	-6.13399	-3.15633	17/235	577,1141,1385,1812,2890,2903,2904,4130,4208,4900,7162,8997,9867,10716,22986,23259,65009	ADGRB3,CHRNB2,CREB1,DRD1,GRIA1,GRIN2A,GRIN2B,MAP1A,MEF2C,NRGN,TPBG,KALRN,PJA2,TBR1,SORCS3,DDHD2,NDRG4
2_Member	GO Biological Processes	GO:0007610	behavior	-6.00521	-3.06231	27/544	577,1141,1182,1385,1812,1958,2131,2890,2894,2903,2904,4130,4208,4900,4985,7068,7162,8997,9867,10716,22986,23259,53616,55585,57282,57561,65009	ADGRB3,CHRNB2,CLCN3,CREB1,DRD1,EGR1,EXT1,GRIA1,GRID1,GRIN2A,GRIN2B,MAP1A,MEF2C,NRGN,OPRD1,THRB,TPBG,KALRN,PJA2,TBR1,SORCS3,DDHD2,ADAM22,UBE2Q1,SLC4A10,ARRDC3,NDRG4
2_Member	GO Biological Processes	GO:0050890	cognition	-5.18617	-2.44107	17/276	577,1141,1385,1812,2890,2903,2904,4130,4208,4900,7162,8997,9867,10716,22986,23259,65009	ADGRB3,CHRNB2,CREB1,DRD1,GRIA1,GRIN2A,GRIN2B,MAP1A,MEF2C,NRGN,TPBG,KALRN,PJA2,TBR1,SORCS3,DDHD2,NDRG4
2_Member	GO Biological Processes	GO:0048167	regulation of synaptic plasticity	-4.98291	-2.3326	13/174	1385,2890,2903,2904,3745,4130,4208,4900,9148,22986,26045,57282,152330	CREB1,GRIA1,GRIN2A,GRIN2B,KCNB1,MAP1A,MEF2C,NRGN,NEURL1,SORCS3,LRRTM2,SLC4A10,CNTN4
2_Member	GO Biological Processes	GO:0008542	visual learning	-4.11784	-1.75119	6/42	1141,1385,1812,2903,23259,65009	CHRNB2,CREB1,DRD1,GRIN2A,DDHD2,NDRG4
2_Member	GO Biological Processes	GO:0007632	visual behavior	-3.83812	-1.5666	6/47	1141,1385,1812,2903,23259,65009	CHRNB2,CREB1,DRD1,GRIN2A,DDHD2,NDRG4
2_Member	GO Biological Processes	GO:0007613	memory	-3.28449	-1.20135	8/107	1141,1385,2890,2903,4130,8997,9867,22986	CHRNB2,CREB1,GRIA1,GRIN2A,MAP1A,KALRN,PJA2,SORCS3
3_Summary	GO Biological Processes	GO:0060322	head development	-7.44077	-3.98598	36/751	473,801,1000,1141,1152,1385,1500,1745,1812,2016,2066,2131,2903,2904,4900,5087,5595,5629,6628,7531,9118,9148,9760,10018,10716,10978,22891,23314,29123,57142,57282,57688,65009,84159,140679,152330,51684	RERE,CALM1,CDH2,CHRNB2,CKB,CREB1,CTNND1,DLX1,DRD1,EMX1,ERBB4,EXT1,GRIN2A,GRIN2B,NRGN,PBX1,MAPK3,PROX1,SNRPB,YWHAE,INA,NEURL1,TOX,BCL2L11,TBR1,CLP1,ZNF365,SATB2,ANKRD11,RTN4,SLC4A10,ZSWIM6,NDRG4,ARID5B,SLC32A1,CNTN4,SUFU
3_Member	GO Biological Processes	GO:0060322	head development	-7.44077	-3.98598	36/751	473,801,1000,1141,1152,1385,1500,1745,1812,2016,2066,2131,2903,2904,4900,5087,5595,5629,6628,7531,9118,9148,9760,10018,10716,10978,22891,23314,29123,57142,57282,57688,65009,84159,140679,152330	RERE,CALM1,CDH2,CHRNB2,CKB,CREB1,CTNND1,DLX1,DRD1,EMX1,ERBB4,EXT1,GRIN2A,GRIN2B,NRGN,PBX1,MAPK3,PROX1,SNRPB,YWHAE,INA,NEURL1,TOX,BCL2L11,TBR1,CLP1,ZNF365,SATB2,ANKRD11,RTN4,SLC4A10,ZSWIM6,NDRG4,ARID5B,SLC32A1,CNTN4
3_Member	GO Biological Processes	GO:0007420	brain development	-6.56006	-3.50322	33/710	473,801,1000,1141,1152,1385,1500,1745,1812,2016,2066,2131,2903,2904,4900,5087,5629,6628,7531,9118,9148,9760,10018,10716,10978,22891,23314,57142,57282,57688,65009,140679,152330	RERE,CALM1,CDH2,CHRNB2,CKB,CREB1,CTNND1,DLX1,DRD1,EMX1,ERBB4,EXT1,GRIN2A,GRIN2B,NRGN,PBX1,PROX1,SNRPB,YWHAE,INA,NEURL1,TOX,BCL2L11,TBR1,CLP1,ZNF365,SATB2,RTN4,SLC4A10,ZSWIM6,NDRG4,SLC32A1,CNTN4
3_Member	GO Biological Processes	GO:0021879	forebrain neuron differentiation	-5.43746	-2.5981	8/54	1745,1812,2066,5629,10716,23314,57282,57688	DLX1,DRD1,ERBB4,PROX1,TBR1,SATB2,SLC4A10,ZSWIM6
3_Member	GO Biological Processes	GO:0021872	forebrain generation of neurons	-4.87365	-2.27162	8/64	1745,1812,2066,5629,10716,23314,57282,57688	DLX1,DRD1,ERBB4,PROX1,TBR1,SATB2,SLC4A10,ZSWIM6
3_Member	GO Biological Processes	GO:0021953	central nervous system neuron differentiation	-4.16028	-1.76652	12/180	1141,1745,1812,2016,2066,5629,9760,10716,23314,51684,57282,57688	CHRNB2,DLX1,DRD1,EMX1,ERBB4,PROX1,TOX,TBR1,SATB2,SUFU,SLC4A10,ZSWIM6
3_Member	GO Biological Processes	GO:0030900	forebrain development	-3.77023	-1.5263	17/358	1000,1141,1385,1745,1812,2016,2066,2131,4900,5629,9760,10716,23314,57142,57282,57688,140679	CDH2,CHRNB2,CREB1,DLX1,DRD1,EMX1,ERBB4,EXT1,NRGN,PROX1,TOX,TBR1,SATB2,RTN4,SLC4A10,ZSWIM6,SLC32A1
3_Member	GO Biological Processes	GO:0021895	cerebral cortex neuron differentiation	-3.47942	-1.34165	4/20	1745,1812,2016,9760	DLX1,DRD1,EMX1,TOX
3_Member	GO Biological Processes	GO:0021537	telencephalon development	-3.09735	-1.05544	12/235	1000,1745,1812,2016,2066,2131,4900,5629,10716,57142,57688,140679	CDH2,DLX1,DRD1,EMX1,ERBB4,EXT1,NRGN,PROX1,TBR1,RTN4,ZSWIM6,SLC32A1
4_Summary	KEGG Pathway	ko04728	Dopaminergic synapse	-7.25482	-3.89694	14/130	775,801,1385,1812,2890,2893,2903,2904,3760,5330,5520,5521,5526,55012,1740,2066,4900,783,1141,3737,3745,3780,3782,5595,5792,9568,26045,56479,140679,348980,4842,488,491,779,7253,5443,4208,5138,2894,2914,6457,57521,1839,9148,54206,4985,7068	CACNA1C,CALM1,CREB1,DRD1,GRIA1,GRIA4,GRIN2A,GRIN2B,KCNJ3,PLCB2,PPP2R2A,PPP2R2B,PPP2R5B,PPP2R3C,DLG2,ERBB4,NRGN,CACNB2,CHRNB2,KCNA2,KCNB1,KCNN1,KCNN3,MAPK3,PTPRF,GABBR2,LRRTM2,KCNQ5,SLC32A1,HCN1,NOS1,ATP2A2,ATP2B2,CACNA1S,TSHR,POMC,MEF2C,PDE2A,GRID1,GRM4,SH3GL3,RPTOR,HBEGF,NEURL1,ERRFI1,OPRD1,THRB
4_Member	KEGG Pathway	ko04728	Dopaminergic synapse	-7.25482	-3.89694	14/130	775,801,1385,1812,2890,2893,2903,2904,3760,5330,5520,5521,5526,55012	CACNA1C,CALM1,CREB1,DRD1,GRIA1,GRIA4,GRIN2A,GRIN2B,KCNJ3,PLCB2,PPP2R2A,PPP2R2B,PPP2R5B,PPP2R3C
4_Member	KEGG Pathway	hsa04728	Dopaminergic synapse	-7.17056	-3.85408	14/132	775,801,1385,1812,2890,2893,2903,2904,3760,5330,5520,5521,5526,55012	CACNA1C,CALM1,CREB1,DRD1,GRIA1,GRIA4,GRIN2A,GRIN2B,KCNJ3,PLCB2,PPP2R2A,PPP2R2B,PPP2R5B,PPP2R3C
4_Member	Reactome Gene Sets	R-HSA-9620244	Long-term potentiation	-6.95239	-3.7706	7/24	801,1740,2066,2890,2903,2904,4900	CALM1,DLG2,ERBB4,GRIA1,GRIN2A,GRIN2B,NRGN
4_Member	Reactome Gene Sets	R-HSA-112316	Neuronal System	-6.66552	-3.56291	24/410	783,801,1141,1385,1740,2066,2890,2893,2903,2904,3737,3745,3760,3780,3782,4900,5330,5595,5792,9568,26045,56479,140679,348980	CACNB2,CALM1,CHRNB2,CREB1,DLG2,ERBB4,GRIA1,GRIA4,GRIN2A,GRIN2B,KCNA2,KCNB1,KCNJ3,KCNN1,KCNN3,NRGN,PLCB2,MAPK3,PTPRF,GABBR2,LRRTM2,KCNQ5,SLC32A1,HCN1
4_Member	KEGG Pathway	hsa04713	circadian entrainment	-5.92158	-3.00871	11/100	775,801,1385,2890,2893,2903,2904,3760,4842,5330,5595	CACNA1C,CALM1,CREB1,GRIA1,GRIA4,GRIN2A,GRIN2B,KCNJ3,NOS1,PLCB2,MAPK3
4_Member	Reactome Gene Sets	R-HSA-438066	Unblocking of NMDA receptors, glutamate binding and activation	-5.83885	-2.9581	6/22	801,1740,2890,2893,2903,2904	CALM1,DLG2,GRIA1,GRIA4,GRIN2A,GRIN2B
4_Member	Reactome Gene Sets	R-HSA-442755	Activation of NMDA receptors and postsynaptic events	-5.34625	-2.53936	10/93	801,1385,1740,2066,2890,2893,2903,2904,4900,5595	CALM1,CREB1,DLG2,ERBB4,GRIA1,GRIA4,GRIN2A,GRIN2B,NRGN,MAPK3
4_Member	WikiPathways	WP2636	Common Pathways Underlying Drug Addiction	-5.24908	-2.48227	7/41	801,1385,1812,2890,2893,2903,5595	CALM1,CREB1,DRD1,GRIA1,GRIA4,GRIN2A,MAPK3
4_Member	KEGG Pathway	ko04024	cAMP signaling pathway	-5.04487	-2.37105	14/198	488,491,775,779,801,1385,1812,2890,2893,2903,2904,5595,7253,9568	ATP2A2,ATP2B2,CACNA1C,CACNA1S,CALM1,CREB1,DRD1,GRIA1,GRIA4,GRIN2A,GRIN2B,MAPK3,TSHR,GABBR2
4_Member	Reactome Gene Sets	R-HSA-438064	Post NMDA receptor activation events	-5.0304	-2.37105	9/80	801,1385,1740,2066,2890,2903,2904,4900,5595	CALM1,CREB1,DLG2,ERBB4,GRIA1,GRIN2A,GRIN2B,NRGN,MAPK3
4_Member	KEGG Pathway	hsa04024	cAMP signaling pathway	-5.02995	-2.37105	15/226	488,491,775,779,801,1385,1812,2890,2893,2903,2904,5443,5595,7253,9568	ATP2A2,ATP2B2,CACNA1C,CACNA1S,CALM1,CREB1,DRD1,GRIA1,GRIA4,GRIN2A,GRIN2B,POMC,MAPK3,TSHR,GABBR2
4_Member	Reactome Gene Sets	R-HSA-112314	Neurotransmitter receptors and postsynaptic signal transmission	-4.87362	-2.27162	14/205	801,1141,1385,1740,2066,2890,2893,2903,2904,3760,4900,5330,5595,9568	CALM1,CHRNB2,CREB1,DLG2,ERBB4,GRIA1,GRIA4,GRIN2A,GRIN2B,KCNJ3,NRGN,PLCB2,MAPK3,GABBR2
4_Member	Reactome Gene Sets	R-HSA-112315	Transmission across Chemical Synapses	-4.70926	-2.13672	16/270	783,801,1141,1385,1740,2066,2890,2893,2903,2904,3760,4900,5330,5595,9568,140679	CACNB2,CALM1,CHRNB2,CREB1,DLG2,ERBB4,GRIA1,GRIA4,GRIN2A,GRIN2B,KCNJ3,NRGN,PLCB2,MAPK3,GABBR2,SLC32A1
4_Member	KEGG Pathway	ko05031	Amphetamine addiction	-4.67687	-2.11138	8/68	775,801,1385,1812,2890,2893,2903,2904	CACNA1C,CALM1,CREB1,DRD1,GRIA1,GRIA4,GRIN2A,GRIN2B
4_Member	Reactome Gene Sets	R-HSA-8849932	Synaptic adhesion-like molecules	-4.6298	-2.0781	5/21	2890,2893,2903,2904,5792	GRIA1,GRIA4,GRIN2A,GRIN2B,PTPRF
4_Member	KEGG Pathway	hsa05031	Amphetamine addiction	-4.53818	-2.01536	8/71	775,801,1385,1812,2890,2893,2903,2904	CACNA1C,CALM1,CREB1,DRD1,GRIA1,GRIA4,GRIN2A,GRIN2B
4_Member	GO Biological Processes	GO:2000310	regulation of NMDA receptor activity	-4.51039	-2.00362	6/36	1740,2890,2893,2903,2904,4208	DLG2,GRIA1,GRIA4,GRIN2A,GRIN2B,MEF2C
4_Member	WikiPathways	WP4222	Phosphodiesterases in neuronal function	-4.4899	-1.99534	7/53	1385,1812,2890,2903,2904,4842,5138	CREB1,DRD1,GRIA1,GRIN2A,GRIN2B,NOS1,PDE2A
4_Member	KEGG Pathway	ko05033	Nicotine addiction	-4.24094	-1.82258	6/40	1141,2890,2893,2903,2904,140679	CHRNB2,GRIA1,GRIA4,GRIN2A,GRIN2B,SLC32A1
4_Member	GO Biological Processes	GO:0007215	glutamate receptor signaling pathway	-4.14668	-1.76652	9/103	1740,2890,2893,2894,2903,2904,2914,3745,4208	DLG2,GRIA1,GRIA4,GRID1,GRIN2A,GRIN2B,GRM4,KCNB1,MEF2C
4_Member	KEGG Pathway	hsa05033	Nicotine addiction	-4.11784	-1.75119	6/42	1141,2890,2893,2903,2904,140679	CHRNB2,GRIA1,GRIA4,GRIN2A,GRIN2B,SLC32A1
4_Member	GO Biological Processes	GO:0035235	ionotropic glutamate receptor signaling pathway	-4.06812	-1.71884	5/27	2890,2893,2894,2903,2904	GRIA1,GRIA4,GRID1,GRIN2A,GRIN2B
4_Member	Reactome Gene Sets	R-HSA-442742	CREB1 phosphorylation through NMDA receptor-mediated activation of RAS signaling	-3.91276	-1.6208	5/29	801,1385,1740,2904,5595	CALM1,CREB1,DLG2,GRIN2B,MAPK3
4_Member	WikiPathways	WP4008	NO/cGMP/PKG mediated Neuroprotection	-3.83812	-1.5666	6/47	801,1385,2903,2904,4842,5138	CALM1,CREB1,GRIN2A,GRIN2B,NOS1,PDE2A
4_Member	KEGG Pathway	ko04720	Long-term potentiation	-3.82792	-1.56347	7/67	775,801,2890,2903,2904,5330,5595	CACNA1C,CALM1,GRIA1,GRIN2A,GRIN2B,PLCB2,MAPK3
4_Member	KEGG Pathway	ko04724	Glutamatergic synapse	-3.80643	-1.55235	9/114	775,2890,2893,2903,2904,2914,3760,5330,5595	CACNA1C,GRIA1,GRIA4,GRIN2A,GRIN2B,GRM4,KCNJ3,PLCB2,MAPK3
4_Member	KEGG Pathway	hsa04720	Long-term potentiation	-3.74704	-1.51301	7/69	775,801,2890,2903,2904,5330,5595	CACNA1C,CALM1,GRIA1,GRIN2A,GRIN2B,PLCB2,MAPK3
4_Member	KEGG Pathway	hsa04724	Glutamatergic synapse	-3.72076	-1.49643	9/117	775,2890,2893,2903,2904,2914,3760,5330,5595	CACNA1C,GRIA1,GRIA4,GRIN2A,GRIN2B,GRM4,KCNJ3,PLCB2,MAPK3
4_Member	Reactome Gene Sets	R-HSA-9617324	Negative regulation of NMDA receptor-mediated neuronal transmission	-3.31228	-1.21686	4/22	801,1740,2903,2904	CALM1,DLG2,GRIN2A,GRIN2B
4_Member	Reactome Gene Sets	R-HSA-6794362	Protein-protein interactions at synapses	-3.15791	-1.10323	7/86	1740,2890,2893,2903,2904,5792,26045	DLG2,GRIA1,GRIA4,GRIN2A,GRIN2B,PTPRF,LRRTM2
4_Member	GO Biological Processes	GO:1900449	regulation of glutamate receptor signaling pathway	-3.06458	-1.04316	6/65	1740,2890,2893,2903,2904,4208	DLG2,GRIA1,GRIA4,GRIN2A,GRIN2B,MEF2C
4_Member	WikiPathways	WP4549	Fragile X Syndrome	-2.95677	-0.971048	8/120	1385,2890,2903,2904,5526,6457,57521,348980	CREB1,GRIA1,GRIN2A,GRIN2B,PPP2R5B,SH3GL3,RPTOR,HCN1
4_Member	WikiPathways	WP4539	Synaptic signaling pathways associated with autism spectrum disorder	-2.78935	-0.867636	5/50	775,2903,2904,5595,57521	CACNA1C,GRIN2A,GRIN2B,MAPK3,RPTOR
4_Member	GO Biological Processes	GO:0010469	regulation of signaling receptor activity	-2.75112	-0.839926	10/191	1740,1839,2890,2893,2903,2904,4208,5526,9148,54206	DLG2,HBEGF,GRIA1,GRIA4,GRIN2A,GRIN2B,MEF2C,PPP2R5B,NEURL1,ERRFI1
4_Member	WikiPathways	WP4875	Disruption of postsynaptic signalling by CNV	-2.6291	-0.763298	4/33	1740,2903,2904,5595	DLG2,GRIN2A,GRIN2B,MAPK3
4_Member	GO Biological Processes	GO:0099601	regulation of neurotransmitter receptor activity	-2.56973	-0.717004	6/81	1740,2890,2893,2903,2904,4208	DLG2,GRIA1,GRIA4,GRIN2A,GRIN2B,MEF2C
4_Member	Reactome Gene Sets	R-HSA-9022699	MECP2 regulates neuronal receptors and channels	-2.54638	-0.707014	3/17	1385,2903,2904	CREB1,GRIN2A,GRIN2B
4_Member	KEGG Pathway	ko04080	Neuroactive ligand-receptor interaction	-2.49871	-0.67231	12/277	1141,1812,2890,2893,2894,2903,2904,2914,4985,7068,7253,9568	CHRNB2,DRD1,GRIA1,GRIA4,GRID1,GRIN2A,GRIN2B,GRM4,OPRD1,THRB,TSHR,GABBR2
4_Member	WikiPathways	WP4698	Vitamin D-sensitive calcium signaling in depression	-2.36091	-0.599629	4/39	491,775,2903,2904	ATP2B2,CACNA1C,GRIN2A,GRIN2B
4_Member	Reactome Gene Sets	R-HSA-442982	Ras activation upon Ca2+ influx through NMDA receptor	-2.27707	-0.546554	3/21	801,1740,2904	CALM1,DLG2,GRIN2B
4_Member	KEGG Pathway	ko05030	Cocaine addiction	-2.00804	-0.392891	4/49	1385,1812,2903,2904	CREB1,DRD1,GRIN2A,GRIN2B
5_Summary	GO Biological Processes	GO:0050808	synapse organization	-6.07425	-3.11431	23/411	102,577,783,1000,1141,1812,2066,2823,2904,4038,4208,5792,7162,8997,9118,9148,11122,22891,23114,25791,26045,27445,54674,473,4130,50807,53335,57520	ADAM10,ADGRB3,CACNB2,CDH2,CHRNB2,DRD1,ERBB4,GPM6A,GRIN2B,LRP4,MEF2C,PTPRF,TPBG,KALRN,INA,NEURL1,PTPRT,ZNF365,NFASC,NGEF,LRRTM2,PCLO,LRRN3,RERE,MAP1A,ASAP1,BCL11A,HECW2
5_Member	GO Biological Processes	GO:0050808	synapse organization	-6.07425	-3.11431	23/411	102,577,783,1000,1141,1812,2066,2823,2904,4038,4208,5792,7162,8997,9118,9148,11122,22891,23114,25791,26045,27445,54674	ADAM10,ADGRB3,CACNB2,CDH2,CHRNB2,DRD1,ERBB4,GPM6A,GRIN2B,LRP4,MEF2C,PTPRF,TPBG,KALRN,INA,NEURL1,PTPRT,ZNF365,NFASC,NGEF,LRRTM2,PCLO,LRRN3
5_Member	GO Biological Processes	GO:0050807	regulation of synapse organization	-5.34093	-2.53936	15/213	102,577,1000,1141,2823,2904,4038,4208,7162,8997,9148,11122,25791,26045,54674	ADAM10,ADGRB3,CDH2,CHRNB2,GPM6A,GRIN2B,LRP4,MEF2C,TPBG,KALRN,NEURL1,PTPRT,NGEF,LRRTM2,LRRN3
5_Member	GO Biological Processes	GO:0050803	regulation of synapse structure or activity	-5.09958	-2.37517	15/223	102,577,1000,1141,2823,2904,4038,4208,7162,8997,9148,11122,25791,26045,54674	ADAM10,ADGRB3,CDH2,CHRNB2,GPM6A,GRIN2B,LRP4,MEF2C,TPBG,KALRN,NEURL1,PTPRT,NGEF,LRRTM2,LRRN3
5_Member	GO Biological Processes	GO:0016358	dendrite development	-4.85016	-2.25571	15/234	102,473,577,1141,4038,4130,4208,7162,8997,9148,22891,25791,50807,53335,57520	ADAM10,RERE,ADGRB3,CHRNB2,LRP4,MAP1A,MEF2C,TPBG,KALRN,NEURL1,ZNF365,NGEF,ASAP1,BCL11A,HECW2
5_Member	GO Biological Processes	GO:0007416	synapse assembly	-4.32708	-1.86179	12/173	577,1000,1141,1812,2066,2823,4038,4208,7162,26045,27445,54674	ADGRB3,CDH2,CHRNB2,DRD1,ERBB4,GPM6A,LRP4,MEF2C,TPBG,LRRTM2,PCLO,LRRN3
5_Member	GO Biological Processes	GO:0048813	dendrite morphogenesis	-3.83059	-1.56347	10/139	102,473,577,1141,4038,7162,8997,22891,25791,57520	ADAM10,RERE,ADGRB3,CHRNB2,LRP4,TPBG,KALRN,ZNF365,NGEF,HECW2
5_Member	GO Biological Processes	GO:0050773	regulation of dendrite development	-3.60832	-1.42363	10/148	102,577,1141,4208,8997,9148,25791,50807,53335,57520	ADAM10,ADGRB3,CHRNB2,MEF2C,KALRN,NEURL1,NGEF,ASAP1,BCL11A,HECW2
5_Member	GO Biological Processes	GO:0060996	dendritic spine development	-2.82322	-0.888584	7/98	102,4208,8997,9148,22891,25791,50807	ADAM10,MEF2C,KALRN,NEURL1,ZNF365,NGEF,ASAP1
5_Member	GO Biological Processes	GO:0099175	regulation of postsynapse organization	-2.79769	-0.871179	7/99	102,1000,2904,4038,8997,25791,26045	ADAM10,CDH2,GRIN2B,LRP4,KALRN,NGEF,LRRTM2
5_Member	GO Biological Processes	GO:0060998	regulation of dendritic spine development	-2.7398	-0.832171	6/75	102,4208,8997,9148,25791,50807	ADAM10,MEF2C,KALRN,NEURL1,NGEF,ASAP1
5_Member	GO Biological Processes	GO:0099173	postsynapse organization	-2.7206	-0.822118	9/161	102,1000,2904,4038,8997,9118,22891,25791,26045	ADAM10,CDH2,GRIN2B,LRP4,KALRN,INA,ZNF365,NGEF,LRRTM2
5_Member	GO Biological Processes	GO:0048814	regulation of dendrite morphogenesis	-2.36626	-0.602772	6/89	102,577,1141,8997,25791,57520	ADAM10,ADGRB3,CHRNB2,KALRN,NGEF,HECW2
5_Member	GO Biological Processes	GO:0106027	neuron projection organization	-2.31903	-0.570744	6/91	102,2904,4130,8997,22891,25791	ADAM10,GRIN2B,MAP1A,KALRN,ZNF365,NGEF
5_Member	GO Biological Processes	GO:0051963	regulation of synapse assembly	-2.20662	-0.511999	6/96	577,1141,4208,7162,26045,54674	ADGRB3,CHRNB2,MEF2C,TPBG,LRRTM2,LRRN3
6_Summary	KEGG Pathway	ko04261	Adrenergic signaling in cardiomyocytes	-5.89262	-2.99714	13/144	488,491,775,779,783,801,1385,5330,5520,5521,5526,5595,55012,102,2903,2904,4700,4719,4842,57142,466,5138,5443,4208,4985,1141,3760,10044,56479,1839,1958,5598,1812,2066,57620,2890,2893,140679,1191,6711,3780,3782,27445,5087,81029	ATP2A2,ATP2B2,CACNA1C,CACNA1S,CACNB2,CALM1,CREB1,PLCB2,PPP2R2A,PPP2R2B,PPP2R5B,MAPK3,PPP2R3C,ADAM10,GRIN2A,GRIN2B,NDUFA6,NDUFS1,NOS1,RTN4,ATF1,PDE2A,POMC,MEF2C,OPRD1,CHRNB2,KCNJ3,SH2D3C,KCNQ5,HBEGF,EGR1,MAPK7,DRD1,ERBB4,STIM2,GRIA1,GRIA4,SLC32A1,CLU,SPTBN1,KCNN1,KCNN3,PCLO,PBX1,WNT5B
6_Member	KEGG Pathway	ko04261	Adrenergic signaling in cardiomyocytes	-5.89262	-2.99714	13/144	488,491,775,779,783,801,1385,5330,5520,5521,5526,5595,55012	ATP2A2,ATP2B2,CACNA1C,CACNA1S,CACNB2,CALM1,CREB1,PLCB2,PPP2R2A,PPP2R2B,PPP2R5B,MAPK3,PPP2R3C
6_Member	KEGG Pathway	hsa04261	Adrenergic signaling in cardiomyocytes	-5.79129	-2.92477	13/147	488,491,775,779,783,801,1385,5330,5520,5521,5526,5595,55012	ATP2A2,ATP2B2,CACNA1C,CACNA1S,CACNB2,CALM1,CREB1,PLCB2,PPP2R2A,PPP2R2B,PPP2R5B,MAPK3,PPP2R3C
6_Member	KEGG Pathway	ko05010	Alzheimer's disease	-5.06455	-2.37105	13/171	102,488,775,779,801,2903,2904,4700,4719,4842,5330,5595,57142	ADAM10,ATP2A2,CACNA1C,CACNA1S,CALM1,GRIN2A,GRIN2B,NDUFA6,NDUFS1,NOS1,PLCB2,MAPK3,RTN4
6_Member	KEGG Pathway	hsa05010	Alzheimer disease	-4.43532	-1.95251	13/196	102,488,775,779,801,2903,2904,4700,4719,4842,5330,5595,57142	ADAM10,ATP2A2,CACNA1C,CACNA1S,CALM1,GRIN2A,GRIN2B,NDUFA6,NDUFS1,NOS1,PLCB2,MAPK3,RTN4
6_Member	KEGG Pathway	hsa04925	aldosterone synthesis and secretion	-4.17985	-1.77621	9/102	466,491,775,779,801,1385,5138,5330,5443	ATF1,ATP2B2,CACNA1C,CACNA1S,CALM1,CREB1,PDE2A,PLCB2,POMC
6_Member	KEGG Pathway	ko04022	cGMP-PKG signaling pathway	-3.9082	-1.6208	11/163	488,491,775,779,801,1385,4208,4985,5138,5330,5595	ATP2A2,ATP2B2,CACNA1C,CACNA1S,CALM1,CREB1,MEF2C,OPRD1,PDE2A,PLCB2,MAPK3
6_Member	KEGG Pathway	hsa04725	Cholinergic synapse	-3.77756	-1.53027	9/115	775,779,1141,1385,3760,5330,5595,10044,56479	CACNA1C,CACNA1S,CHRNB2,CREB1,KCNJ3,PLCB2,MAPK3,SH2D3C,KCNQ5
6_Member	KEGG Pathway	hsa04022	cGMP-PKG signaling pathway	-3.68108	-1.46669	11/173	488,491,775,779,801,1385,4208,4985,5138,5330,5595	ATP2A2,ATP2B2,CACNA1C,CACNA1S,CALM1,CREB1,MEF2C,OPRD1,PDE2A,PLCB2,MAPK3
6_Member	WikiPathways	WP2059	Alzheimers Disease	-3.68041	-1.46669	10/145	102,488,775,779,801,2903,2904,4842,5330,5595	ADAM10,ATP2A2,CACNA1C,CACNA1S,CALM1,GRIN2A,GRIN2B,NOS1,PLCB2,MAPK3
6_Member	KEGG Pathway	hsa04912	GnRH signaling pathway	-3.51261	-1.36156	8/99	775,779,801,1839,1958,5330,5595,5598	CACNA1C,CACNA1S,CALM1,HBEGF,EGR1,PLCB2,MAPK3,MAPK7
6_Member	KEGG Pathway	ko04020	Calcium signaling pathway	-3.49116	-1.3428	11/182	488,491,775,779,801,1812,2066,2903,4842,5330,57620	ATP2A2,ATP2B2,CACNA1C,CACNA1S,CALM1,DRD1,ERBB4,GRIN2A,NOS1,PLCB2,STIM2
6_Member	KEGG Pathway	ko04723	Retrograde endocannabinoid signaling	-3.45345	-1.32088	8/101	775,779,2890,2893,3760,5330,5595,140679	CACNA1C,CACNA1S,GRIA1,GRIA4,KCNJ3,PLCB2,MAPK3,SLC32A1
6_Member	KEGG Pathway	hsa04921	Oxytocin signaling pathway	-3.31684	-1.21686	10/161	775,779,783,801,1191,3760,4208,5330,5595,5598	CACNA1C,CACNA1S,CACNB2,CALM1,CLU,KCNJ3,MEF2C,PLCB2,MAPK3,MAPK7
6_Member	KEGG Pathway	ko04925	Aldosterone synthesis and secretion	-3.28277	-1.20135	7/82	466,775,779,801,1385,5138,5330	ATF1,CACNA1C,CACNA1S,CALM1,CREB1,PDE2A,PLCB2
6_Member	KEGG Pathway	hsa04723	Retrograde endocannabinoid signaling	-3.1927	-1.13149	10/167	775,779,2890,2893,3760,4700,4719,5330,5595,140679	CACNA1C,CACNA1S,GRIA1,GRIA4,KCNJ3,NDUFA6,NDUFS1,PLCB2,MAPK3,SLC32A1
6_Member	Reactome Gene Sets	R-HSA-375165	NCAM signaling for neurite out-growth	-3.13692	-1.0908	6/63	775,779,783,1385,5595,6711	CACNA1C,CACNA1S,CACNB2,CREB1,MAPK3,SPTBN1
6_Member	KEGG Pathway	hsa04020	Calcium signaling pathway	-3.04178	-1.02633	11/206	488,491,775,779,801,1812,2066,2903,4842,5330,57620	ATP2A2,ATP2B2,CACNA1C,CACNA1S,CALM1,DRD1,ERBB4,GRIN2A,NOS1,PLCB2,STIM2
6_Member	KEGG Pathway	hsa04911	Insulin secretion	-2.98366	-0.982072	7/92	775,779,1385,3780,3782,5330,27445	CACNA1C,CACNA1S,CREB1,KCNN1,KCNN3,PLCB2,PCLO
6_Member	KEGG Pathway	ko04912	GnRH signaling pathway	-2.98366	-0.982072	7/92	775,779,801,1839,5330,5595,5598	CACNA1C,CACNA1S,CALM1,HBEGF,PLCB2,MAPK3,MAPK7
6_Member	KEGG Pathway	ko04921	Oxytocin signaling pathway	-2.89316	-0.936684	9/152	775,779,783,801,3760,4208,5330,5595,5598	CACNA1C,CACNA1S,CACNB2,CALM1,KCNJ3,MEF2C,PLCB2,MAPK3,MAPK7
6_Member	KEGG Pathway	hsa04927	cortisol synthesis and secretion	-2.80031	-0.871179	6/73	775,779,1385,5087,5330,5443	CACNA1C,CACNA1S,CREB1,PBX1,PLCB2,POMC
6_Member	KEGG Pathway	ko04924	Renin secretion	-2.28917	-0.55039	5/65	775,779,801,1385,5330	CACNA1C,CACNA1S,CALM1,CREB1,PLCB2
6_Member	WikiPathways	WP4756	Renin Angiotensin Aldosterone System (RAAS)	-2.17239	-0.496658	4/44	466,801,1385,5330	ATF1,CALM1,CREB1,PLCB2
6_Member	KEGG Pathway	hsa04924	Renin secretion	-2.07759	-0.435638	5/73	775,779,801,1385,5330	CACNA1C,CACNA1S,CALM1,CREB1,PLCB2
6_Member	KEGG Pathway	hsa04934	cushing syndrome	-2.02015	-0.400263	8/171	775,779,1385,5087,5330,5443,5595,81029	CACNA1C,CACNA1S,CREB1,PBX1,PLCB2,POMC,MAPK3,WNT5B
7_Summary	Canonical Pathways	M164	PID ERBB1 DOWNSTREAM PATHWAY	-5.70961	-2.85688	11/105	466,1385,1848,1958,4208,5520,5595,5598,7531,10006,10094,1000,2309,2890,2904,5792,10018,10048,6457,102,801,1495,1500,1839,2066,2242,5045,5796,9402,10019,10253,1316,4842,57521,427,3760,5330,9568,50807,54206,3276,53335,4325,5443,2903,81029,1740,2021,4521,7036,8604,30819,55512,57586	ATF1,CREB1,DUSP6,EGR1,MEF2C,PPP2R2A,MAPK3,MAPK7,YWHAE,ABI1,ARPC3,CDH2,FOXO3,GRIA1,GRIN2B,PTPRF,BCL2L11,RANBP9,SH3GL3,ADAM10,CALM1,CTNNA1,CTNND1,HBEGF,ERBB4,FES,FURIN,PTPRK,GRAP2,SH2B3,SPRY2,KLF6,NOS1,RPTOR,ASAH1,KCNJ3,PLCB2,GABBR2,ASAP1,ERRFI1,PRMT1,BCL11A,MMP16,POMC,GRIN2A,WNT5B,DLG2,ENDOG,NUDT1,TFR2,SLC25A12,KCNIP2,SMPD3,SYT13
7_Member	Canonical Pathways	M164	PID ERBB1 DOWNSTREAM PATHWAY	-5.70961	-2.85688	11/105	466,1385,1848,1958,4208,5520,5595,5598,7531,10006,10094	ATF1,CREB1,DUSP6,EGR1,MEF2C,PPP2R2A,MAPK3,MAPK7,YWHAE,ABI1,ARPC3
7_Member	WikiPathways	WP2380	Brain-Derived Neurotrophic Factor (BDNF) signaling pathway	-5.12475	-2.39013	12/144	1000,1385,1958,2309,2890,2904,4208,5595,5598,5792,10018,10048	CDH2,CREB1,EGR1,FOXO3,GRIA1,GRIN2B,MEF2C,MAPK3,MAPK7,PTPRF,BCL2L11,RANBP9
7_Member	Reactome Gene Sets	R-HSA-198725	Nuclear Events (kinase and transcription factor activation)	-5.03113	-2.37105	8/61	466,1385,1848,1958,4208,5595,5598,6457	ATF1,CREB1,DUSP6,EGR1,MEF2C,MAPK3,MAPK7,SH3GL3
7_Member	Reactome Gene Sets	R-HSA-450282	MAPK targets/ Nuclear events mediated by MAP kinases	-4.90141	-2.2801	6/31	466,1385,1848,4208,5595,5598	ATF1,CREB1,DUSP6,MEF2C,MAPK3,MAPK7
7_Member	Reactome Gene Sets	R-HSA-9006934	Signaling by Receptor Tyrosine Kinases	-4.60822	-2.06325	23/505	102,466,801,1385,1495,1500,1839,1848,1958,2066,2242,2904,4208,5045,5595,5598,5796,6457,9402,10006,10019,10048,10253	ADAM10,ATF1,CALM1,CREB1,CTNNA1,CTNND1,HBEGF,DUSP6,EGR1,ERBB4,FES,GRIN2B,MEF2C,FURIN,MAPK3,MAPK7,PTPRK,SH3GL3,GRAP2,ABI1,SH2B3,RANBP9,SPRY2
7_Member	Reactome Gene Sets	R-HSA-166520	Signaling by NTRKs	-3.96231	-1.65751	10/134	466,1385,1848,1958,2904,4208,5045,5595,5598,6457	ATF1,CREB1,DUSP6,EGR1,GRIN2B,MEF2C,FURIN,MAPK3,MAPK7,SH3GL3
7_Member	Canonical Pathways	M4910	ST ERK1 ERK2 MAPK PATHWAY	-3.70176	-1.4806	5/32	466,1316,1385,1848,5595	ATF1,KLF6,CREB1,DUSP6,MAPK3
7_Member	Reactome Gene Sets	R-HSA-881907	Gastrin-CREB signalling pathway via PKC and MAPK	-3.6672	-1.46161	4/18	1385,1839,5595,5598	CREB1,HBEGF,MAPK3,MAPK7
7_Member	WikiPathways	WP4874	CAMKK2 Pathway	-3.63652	-1.437	5/33	801,1385,4842,5595,57521	CALM1,CREB1,NOS1,MAPK3,RPTOR
7_Member	Canonical Pathways	M270	PID MAPK TRK PATHWAY	-3.57355	-1.40569	5/34	1385,1958,4208,5595,5598	CREB1,EGR1,MEF2C,MAPK3,MAPK7
7_Member	WikiPathways	WP734	Serotonin Receptor 4/6/7 and NR3C Signaling	-3.57044	-1.40569	4/19	466,1385,1958,5595	ATF1,CREB1,EGR1,MAPK3
7_Member	Reactome Gene Sets	R-HSA-198753	ERK/MAPK targets	-3.31228	-1.21686	4/22	1848,4208,5595,5598	DUSP6,MEF2C,MAPK3,MAPK7
7_Member	Reactome Gene Sets	R-HSA-9634638	Estrogen-dependent nuclear events downstream of ESR-membrane signaling	-3.16189	-1.10504	4/24	1385,1839,2309,5595	CREB1,HBEGF,FOXO3,MAPK3
7_Member	Reactome Gene Sets	R-HSA-450294	MAP kinase activation	-3.1004	-1.05639	6/64	466,1385,1848,4208,5595,5598	ATF1,CREB1,DUSP6,MEF2C,MAPK3,MAPK7
7_Member	Reactome Gene Sets	R-HSA-187037	Signaling by NTRK1 (TRKA)	-3.07713	-1.0468	8/115	466,1385,1848,1958,4208,5595,5598,6457	ATF1,CREB1,DUSP6,EGR1,MEF2C,MAPK3,MAPK7,SH3GL3
7_Member	Canonical Pathways	M2579	ST DIFFERENTIATION PATHWAY IN PC12 CELLS	-2.91141	-0.940319	5/47	427,466,1385,1958,5595	ASAH1,ATF1,CREB1,EGR1,MAPK3
7_Member	Reactome Gene Sets	R-HSA-202670	ERKs are inactivated	-2.90041	-0.940319	3/13	1848,5595,5598	DUSP6,MAPK3,MAPK7
7_Member	Reactome Gene Sets	R-HSA-448424	Interleukin-17 signaling	-2.83134	-0.891762	6/72	466,1385,1848,4208,5595,5598	ATF1,CREB1,DUSP6,MEF2C,MAPK3,MAPK7
7_Member	KEGG Pathway	ko04915	Estrogen signaling pathway	-2.82322	-0.888584	7/98	801,1385,1839,3760,5330,5595,9568	CALM1,CREB1,HBEGF,KCNJ3,PLCB2,MAPK3,GABBR2
7_Member	WikiPathways	WP437	EGF/EGFR Signaling Pathway	-2.68404	-0.795988	9/163	466,1385,4208,5598,6457,10006,10253,50807,54206	ATF1,CREB1,MEF2C,MAPK7,SH3GL3,ABI1,SPRY2,ASAP1,ERRFI1
7_Member	Reactome Gene Sets	R-HSA-9009391	Extra-nuclear estrogen signaling	-2.68127	-0.794684	6/77	801,1385,1839,2309,3276,5595	CALM1,CREB1,HBEGF,FOXO3,PRMT1,MAPK3
7_Member	WikiPathways	WP3995	Prion disease pathway	-2.6291	-0.763298	4/33	1385,4208,5595,53335	CREB1,MEF2C,MAPK3,BCL11A
7_Member	KEGG Pathway	hsa04928	parathyroid hormone synthesis, secretion and action	-2.47204	-0.665609	7/113	1385,1839,1958,4208,4325,5330,5595	CREB1,HBEGF,EGR1,MEF2C,MMP16,PLCB2,MAPK3
7_Member	Reactome Gene Sets	R-HSA-168142	Toll Like Receptor 10 (TLR10) Cascade	-2.46494	-0.663367	6/85	466,1385,1848,4208,5595,5598	ATF1,CREB1,DUSP6,MEF2C,MAPK3,MAPK7
7_Member	Reactome Gene Sets	R-HSA-168176	Toll Like Receptor 5 (TLR5) Cascade	-2.46494	-0.663367	6/85	466,1385,1848,4208,5595,5598	ATF1,CREB1,DUSP6,MEF2C,MAPK3,MAPK7
7_Member	Reactome Gene Sets	R-HSA-975871	MyD88 cascade initiated on plasma membrane	-2.46494	-0.663367	6/85	466,1385,1848,4208,5595,5598	ATF1,CREB1,DUSP6,MEF2C,MAPK3,MAPK7
7_Member	KEGG Pathway	hsa04915	Estrogen signaling pathway	-2.42296	-0.640267	8/146	801,1385,1839,3760,5330,5443,5595,9568	CALM1,CREB1,HBEGF,KCNJ3,PLCB2,POMC,MAPK3,GABBR2
7_Member	Reactome Gene Sets	R-HSA-9031628	NGF-stimulated transcription	-2.36091	-0.599629	4/39	466,1385,1958,6457	ATF1,CREB1,EGR1,SH3GL3
7_Member	Reactome Gene Sets	R-HSA-975138	TRAF6 mediated induction of NFkB and MAP kinases upon TLR7/8 or 9 activation	-2.31903	-0.570744	6/91	466,1385,1848,4208,5595,5598	ATF1,CREB1,DUSP6,MEF2C,MAPK3,MAPK7
7_Member	Reactome Gene Sets	R-HSA-975155	MyD88 dependent cascade initiated on endosome	-2.29591	-0.552932	6/92	466,1385,1848,4208,5595,5598	ATF1,CREB1,DUSP6,MEF2C,MAPK3,MAPK7
7_Member	Reactome Gene Sets	R-HSA-168181	Toll Like Receptor 7/8 (TLR7/8) Cascade	-2.27312	-0.543632	6/93	466,1385,1848,4208,5595,5598	ATF1,CREB1,DUSP6,MEF2C,MAPK3,MAPK7
7_Member	Reactome Gene Sets	R-HSA-168164	Toll Like Receptor 3 (TLR3) Cascade	-2.25065	-0.531257	6/94	466,1385,1848,4208,5595,5598	ATF1,CREB1,DUSP6,MEF2C,MAPK3,MAPK7
7_Member	Reactome Gene Sets	R-HSA-166058	MyD88:MAL(TIRAP) cascade initiated on plasma membrane	-2.22848	-0.521879	6/95	466,1385,1848,4208,5595,5598	ATF1,CREB1,DUSP6,MEF2C,MAPK3,MAPK7
7_Member	Reactome Gene Sets	R-HSA-168188	Toll Like Receptor TLR6:TLR2 Cascade	-2.22848	-0.521879	6/95	466,1385,1848,4208,5595,5598	ATF1,CREB1,DUSP6,MEF2C,MAPK3,MAPK7
7_Member	Reactome Gene Sets	R-HSA-168138	Toll Like Receptor 9 (TLR9) Cascade	-2.20662	-0.511999	6/96	466,1385,1848,4208,5595,5598	ATF1,CREB1,DUSP6,MEF2C,MAPK3,MAPK7
7_Member	WikiPathways	WP4685	Melanoma	-2.20618	-0.511999	5/68	801,1385,2066,2903,5595	CALM1,CREB1,ERBB4,GRIN2A,MAPK3
7_Member	WikiPathways	WP2332	Interleukin-11 Signaling Pathway	-2.17239	-0.496658	4/44	466,1385,2242,5595	ATF1,CREB1,FES,MAPK3
7_Member	Reactome Gene Sets	R-HSA-168179	Toll Like Receptor TLR1:TLR2 Cascade	-2.16377	-0.490738	6/98	466,1385,1848,4208,5595,5598	ATF1,CREB1,DUSP6,MEF2C,MAPK3,MAPK7
7_Member	Reactome Gene Sets	R-HSA-181438	Toll Like Receptor 2 (TLR2) Cascade	-2.16377	-0.490738	6/98	466,1385,1848,4208,5595,5598	ATF1,CREB1,DUSP6,MEF2C,MAPK3,MAPK7
7_Member	Reactome Gene Sets	R-HSA-166166	MyD88-independent TLR4 cascade	-2.14278	-0.478626	6/99	466,1385,1848,4208,5595,5598	ATF1,CREB1,DUSP6,MEF2C,MAPK3,MAPK7
7_Member	Reactome Gene Sets	R-HSA-937061	TRIF(TICAM1)-mediated TLR4 signaling	-2.14278	-0.478626	6/99	466,1385,1848,4208,5595,5598	ATF1,CREB1,DUSP6,MEF2C,MAPK3,MAPK7
7_Member	KEGG Pathway	ko04916	Melanogenesis	-2.10162	-0.452159	6/101	801,1385,5330,5443,5595,81029	CALM1,CREB1,PLCB2,POMC,MAPK3,WNT5B
7_Member	GO Biological Processes	GO:0010038	response to metal ion	-2.08714	-0.439375	13/352	466,801,1385,1740,2021,4208,4521,5595,7036,8604,30819,55512,57586	ATF1,CALM1,CREB1,DLG2,ENDOG,MEF2C,NUDT1,MAPK3,TFR2,SLC25A12,KCNIP2,SMPD3,SYT13
7_Member	KEGG Pathway	hsa04916	Melanogenesis	-2.02245	-0.400263	6/105	801,1385,5330,5443,5595,81029	CALM1,CREB1,PLCB2,POMC,MAPK3,WNT5B
8_Summary	GO Biological Processes	GO:0035303	regulation of dephosphorylation	-5.41626	-2.58987	15/210	801,1740,4208,5520,5521,5526,7531,9110,9530,23293,26051,55012,64062,116154,121256,1848,5792,5796,10217,11122,64943,84513,138639,8604,10019,10048,10253,10959,54206,55870,57521,221496	CALM1,DLG2,MEF2C,PPP2R2A,PPP2R2B,PPP2R5B,YWHAE,MTMR4,BAG4,SMG6,PPP1R16B,PPP2R3C,RBM26,PHACTR3,TMEM132D,DUSP6,PTPRF,PTPRK,CTDSPL,PTPRT,NT5DC2,PLPP5,PTPDC1,SLC25A12,SH2B3,RANBP9,SPRY2,TMED2,ERRFI1,ASH1L,RPTOR,LEMD2
8_Member	GO Biological Processes	GO:0035303	regulation of dephosphorylation	-5.41626	-2.58987	15/210	801,1740,4208,5520,5521,5526,7531,9110,9530,23293,26051,55012,64062,116154,121256	CALM1,DLG2,MEF2C,PPP2R2A,PPP2R2B,PPP2R5B,YWHAE,MTMR4,BAG4,SMG6,PPP1R16B,PPP2R3C,RBM26,PHACTR3,TMEM132D
8_Member	GO Biological Processes	GO:0016311	dephosphorylation	-4.78582	-2.19903	23/492	801,1740,1848,4208,5520,5521,5526,5792,5796,7531,9110,9530,10217,11122,23293,26051,55012,64062,64943,84513,116154,121256,138639	CALM1,DLG2,DUSP6,MEF2C,PPP2R2A,PPP2R2B,PPP2R5B,PTPRF,PTPRK,YWHAE,MTMR4,BAG4,CTDSPL,PTPRT,SMG6,PPP1R16B,PPP2R3C,RBM26,NT5DC2,PLPP5,PHACTR3,TMEM132D,PTPDC1
8_Member	GO Biological Processes	GO:0010921	regulation of phosphatase activity	-3.61632	-1.42576	11/176	801,1740,4208,5520,5521,5526,9530,26051,64062,116154,121256	CALM1,DLG2,MEF2C,PPP2R2A,PPP2R2B,PPP2R5B,BAG4,PPP1R16B,RBM26,PHACTR3,TMEM132D
8_Member	GO Biological Processes	GO:0006470	protein dephosphorylation	-2.78952	-0.867636	14/326	801,1848,5520,5521,5526,5792,5796,7531,9110,10217,11122,26051,116154,138639	CALM1,DUSP6,PPP2R2A,PPP2R2B,PPP2R5B,PTPRF,PTPRK,YWHAE,MTMR4,CTDSPL,PTPRT,PPP1R16B,PHACTR3,PTPDC1
8_Member	GO Biological Processes	GO:0035305	negative regulation of dephosphorylation	-2.53723	-0.699176	7/110	1740,7531,9530,26051,64062,116154,121256	DLG2,YWHAE,BAG4,PPP1R16B,RBM26,PHACTR3,TMEM132D
8_Member	GO Biological Processes	GO:0045936	negative regulation of phosphate metabolic process	-2.40308	-0.627399	20/601	801,1740,1848,7531,8604,9530,10019,10048,10217,10253,10959,11122,26051,54206,55870,57521,64062,116154,121256,221496	CALM1,DLG2,DUSP6,YWHAE,SLC25A12,BAG4,SH2B3,RANBP9,CTDSPL,SPRY2,TMED2,PTPRT,PPP1R16B,ERRFI1,ASH1L,RPTOR,RBM26,PHACTR3,TMEM132D,LEMD2
8_Member	GO Biological Processes	GO:0010563	negative regulation of phosphorus metabolic process	-2.39515	-0.621606	20/602	801,1740,1848,7531,8604,9530,10019,10048,10217,10253,10959,11122,26051,54206,55870,57521,64062,116154,121256,221496	CALM1,DLG2,DUSP6,YWHAE,SLC25A12,BAG4,SH2B3,RANBP9,CTDSPL,SPRY2,TMED2,PTPRT,PPP1R16B,ERRFI1,ASH1L,RPTOR,RBM26,PHACTR3,TMEM132D,LEMD2
9_Summary	GO Biological Processes	GO:0070588	calcium ion transmembrane transport	-5.29739	-2.50772	18/300	287,488,491,775,779,783,801,1812,2823,2903,2904,4842,6687,7531,11151,22821,29927,57620,1182,3737,3745,3760,3780,3782,30819,54805,56479,57282,57520,83697,348980,1740,2890,2893,4208,23114,1141,4985,2170,57586,79570,79602,2894,4719,55012,1839,2131,6720,7068,54602,9628,1152,3658,5595,7036,137994,2309,5443,8604,9110,10038,54206,5138,11188,4681,6721,22873,23515,51684,5526	ANK2,ATP2A2,ATP2B2,CACNA1C,CACNA1S,CACNB2,CALM1,DRD1,GPM6A,GRIN2A,GRIN2B,NOS1,SPG7,YWHAE,CORO1A,RASA3,SEC61A1,STIM2,CLCN3,KCNA2,KCNB1,KCNJ3,KCNN1,KCNN3,KCNIP2,CNNM2,KCNQ5,SLC4A10,HECW2,SLC4A9,HCN1,DLG2,GRIA1,GRIA4,MEF2C,NFASC,CHRNB2,OPRD1,FABP3,SYT13,NKAIN1,ADIPOR2,GRID1,NDUFS1,PPP2R3C,HBEGF,EXT1,SREBF1,THRB,NDFIP2,RGS6,CKB,IREB2,MAPK3,TFR2,LETM2,FOXO3,POMC,SLC25A12,MTMR4,PARP2,ERRFI1,PDE2A,NISCH…
9_Member	GO Biological Processes	GO:0070588	calcium ion transmembrane transport	-5.29739	-2.50772	18/300	287,488,491,775,779,783,801,1812,2823,2903,2904,4842,6687,7531,11151,22821,29927,57620	ANK2,ATP2A2,ATP2B2,CACNA1C,CACNA1S,CACNB2,CALM1,DRD1,GPM6A,GRIN2A,GRIN2B,NOS1,SPG7,YWHAE,CORO1A,RASA3,SEC61A1,STIM2
9_Member	GO Biological Processes	GO:0098662	inorganic cation transmembrane transport	-5.07171	-2.37105	31/757	287,488,491,775,779,783,801,1182,1812,2823,2903,2904,3737,3745,3760,3780,3782,4842,6687,7531,11151,22821,29927,30819,54805,56479,57282,57520,57620,83697,348980	ANK2,ATP2A2,ATP2B2,CACNA1C,CACNA1S,CACNB2,CALM1,CLCN3,DRD1,GPM6A,GRIN2A,GRIN2B,KCNA2,KCNB1,KCNJ3,KCNN1,KCNN3,NOS1,SPG7,YWHAE,CORO1A,RASA3,SEC61A1,KCNIP2,CNNM2,KCNQ5,SLC4A10,HECW2,STIM2,SLC4A9,HCN1
9_Member	GO Biological Processes	GO:0034765	regulation of ion transmembrane transport	-4.97071	-2.32883	23/479	287,775,779,783,801,1740,1812,2890,2893,2903,2904,3737,3745,3760,4208,4842,7531,11151,30819,56479,57520,57620,348980	ANK2,CACNA1C,CACNA1S,CACNB2,CALM1,DLG2,DRD1,GRIA1,GRIA4,GRIN2A,GRIN2B,KCNA2,KCNB1,KCNJ3,MEF2C,NOS1,YWHAE,CORO1A,KCNIP2,KCNQ5,HECW2,STIM2,HCN1
9_Member	GO Biological Processes	GO:0035637	multicellular organismal signaling	-4.89761	-2.2801	14/204	287,488,491,775,779,783,801,1812,3737,3760,4842,7531,23114,30819	ANK2,ATP2A2,ATP2B2,CACNA1C,CACNA1S,CACNB2,CALM1,DRD1,KCNA2,KCNJ3,NOS1,YWHAE,NFASC,KCNIP2
9_Member	GO Biological Processes	GO:0001508	action potential	-4.65484	-2.0963	11/135	287,488,775,783,801,1141,3737,3745,3760,7531,30819	ANK2,ATP2A2,CACNA1C,CACNB2,CALM1,CHRNB2,KCNA2,KCNB1,KCNJ3,YWHAE,KCNIP2
9_Member	GO Biological Processes	GO:0006816	calcium ion transport	-4.51024	-2.00362	20/409	287,488,491,775,779,783,801,1141,1812,2823,2903,2904,4842,4985,6687,7531,11151,22821,29927,57620	ANK2,ATP2A2,ATP2B2,CACNA1C,CACNA1S,CACNB2,CALM1,CHRNB2,DRD1,GPM6A,GRIN2A,GRIN2B,NOS1,OPRD1,SPG7,YWHAE,CORO1A,RASA3,SEC61A1,STIM2
9_Member	GO Biological Processes	GO:0043269	regulation of ion transport	-4.49915	-1.9986	28/696	287,775,779,783,801,1141,1740,1812,2170,2890,2893,2903,2904,3737,3745,3760,4208,4842,4985,7531,11151,30819,56479,57520,57586,57620,79570,348980	ANK2,CACNA1C,CACNA1S,CACNB2,CALM1,CHRNB2,DLG2,DRD1,FABP3,GRIA1,GRIA4,GRIN2A,GRIN2B,KCNA2,KCNB1,KCNJ3,MEF2C,NOS1,OPRD1,YWHAE,CORO1A,KCNIP2,KCNQ5,HECW2,SYT13,STIM2,NKAIN1,HCN1
9_Member	GO Biological Processes	GO:0086001	cardiac muscle cell action potential	-4.32204	-1.86179	8/76	287,488,775,783,801,3760,7531,30819	ANK2,ATP2A2,CACNA1C,CACNB2,CALM1,KCNJ3,YWHAE,KCNIP2
9_Member	GO Biological Processes	GO:2001257	regulation of cation channel activity	-4.30272	-1.86132	12/174	287,783,801,1740,2890,2893,2903,2904,4208,4842,30819,57620	ANK2,CACNB2,CALM1,DLG2,GRIA1,GRIA4,GRIN2A,GRIN2B,MEF2C,NOS1,KCNIP2,STIM2
9_Member	GO Biological Processes	GO:0034762	regulation of transmembrane transport	-4.30084	-1.86132	24/565	287,775,779,783,801,1740,1812,2890,2893,2903,2904,3737,3745,3760,4208,4842,7531,11151,30819,56479,57520,57620,79602,348980	ANK2,CACNA1C,CACNA1S,CACNB2,CALM1,DLG2,DRD1,GRIA1,GRIA4,GRIN2A,GRIN2B,KCNA2,KCNB1,KCNJ3,MEF2C,NOS1,YWHAE,CORO1A,KCNIP2,KCNQ5,HECW2,STIM2,ADIPOR2,HCN1
9_Member	GO Biological Processes	GO:0070838	divalent metal ion transport	-4.30011	-1.86132	21/458	287,488,491,775,779,783,801,1141,1812,2823,2903,2904,4842,4985,6687,7531,11151,22821,29927,54805,57620	ANK2,ATP2A2,ATP2B2,CACNA1C,CACNA1S,CACNB2,CALM1,CHRNB2,DRD1,GPM6A,GRIN2A,GRIN2B,NOS1,OPRD1,SPG7,YWHAE,CORO1A,RASA3,SEC61A1,CNNM2,STIM2
9_Member	GO Biological Processes	GO:0072511	divalent inorganic cation transport	-4.24629	-1.82291	21/462	287,488,491,775,779,783,801,1141,1812,2823,2903,2904,4842,4985,6687,7531,11151,22821,29927,54805,57620	ANK2,ATP2A2,ATP2B2,CACNA1C,CACNA1S,CACNB2,CALM1,CHRNB2,DRD1,GPM6A,GRIN2A,GRIN2B,NOS1,OPRD1,SPG7,YWHAE,CORO1A,RASA3,SEC61A1,CNNM2,STIM2
9_Member	GO Biological Processes	GO:0061337	cardiac conduction	-4.23243	-1.81904	11/150	287,488,491,775,779,783,801,3760,4842,7531,30819	ANK2,ATP2A2,ATP2B2,CACNA1C,CACNA1S,CACNB2,CALM1,KCNJ3,NOS1,YWHAE,KCNIP2
9_Member	GO Biological Processes	GO:0042391	regulation of membrane potential	-4.19428	-1.78579	20/431	287,488,775,783,801,1141,2890,2894,2903,2904,3737,3745,3760,4208,4719,4985,7531,30819,55012,348980	ANK2,ATP2A2,CACNA1C,CACNB2,CALM1,CHRNB2,GRIA1,GRID1,GRIN2A,GRIN2B,KCNA2,KCNB1,KCNJ3,MEF2C,NDUFS1,OPRD1,YWHAE,KCNIP2,PPP2R3C,HCN1
9_Member	GO Biological Processes	GO:1904062	regulation of cation transmembrane transport	-4.0384	-1.69755	17/340	287,775,783,801,1740,1812,2890,2893,2903,2904,4208,4842,7531,11151,30819,57520,57620	ANK2,CACNA1C,CACNB2,CALM1,DLG2,DRD1,GRIA1,GRIA4,GRIN2A,GRIN2B,MEF2C,NOS1,YWHAE,CORO1A,KCNIP2,HECW2,STIM2
9_Member	GO Biological Processes	GO:0060047	heart contraction	-4.00963	-1.68241	15/277	287,488,491,775,779,783,801,1839,2131,3760,4842,6720,7068,7531,30819	ANK2,ATP2A2,ATP2B2,CACNA1C,CACNA1S,CACNB2,CALM1,HBEGF,EXT1,KCNJ3,NOS1,SREBF1,THRB,YWHAE,KCNIP2
9_Member	GO Biological Processes	GO:0008016	regulation of heart contraction	-4.00718	-1.68241	14/246	287,488,491,775,779,783,801,1839,3760,4842,6720,7068,7531,30819	ANK2,ATP2A2,ATP2B2,CACNA1C,CACNA1S,CACNB2,CALM1,HBEGF,KCNJ3,NOS1,SREBF1,THRB,YWHAE,KCNIP2
9_Member	GO Biological Processes	GO:0032409	regulation of transporter activity	-3.9068	-1.6208	15/283	287,783,801,1740,2890,2893,2903,2904,4208,4842,7531,30819,54602,57520,57620	ANK2,CACNB2,CALM1,DLG2,GRIA1,GRIA4,GRIN2A,GRIN2B,MEF2C,NOS1,YWHAE,KCNIP2,NDFIP2,HECW2,STIM2
9_Member	GO Biological Processes	GO:0003015	heart process	-3.83995	-1.5666	15/287	287,488,491,775,779,783,801,1839,2131,3760,4842,6720,7068,7531,30819	ANK2,ATP2A2,ATP2B2,CACNA1C,CACNA1S,CACNB2,CALM1,HBEGF,EXT1,KCNJ3,NOS1,SREBF1,THRB,YWHAE,KCNIP2
9_Member	GO Biological Processes	GO:0032412	regulation of ion transmembrane transporter activity	-3.80787	-1.55235	14/257	287,783,801,1740,2890,2893,2903,2904,4208,4842,7531,30819,57520,57620	ANK2,CACNB2,CALM1,DLG2,GRIA1,GRIA4,GRIN2A,GRIN2B,MEF2C,NOS1,YWHAE,KCNIP2,HECW2,STIM2
9_Member	GO Biological Processes	GO:0022898	regulation of transmembrane transporter activity	-3.62023	-1.4267	14/268	287,783,801,1740,2890,2893,2903,2904,4208,4842,7531,30819,57520,57620	ANK2,CACNB2,CALM1,DLG2,GRIA1,GRIA4,GRIN2A,GRIN2B,MEF2C,NOS1,YWHAE,KCNIP2,HECW2,STIM2
9_Member	WikiPathways	WP536	Calcium Regulation in the Cardiac Cell	-3.58471	-1.40868	10/149	488,491,775,779,801,3745,3760,7531,9628,57620	ATP2A2,ATP2B2,CACNA1C,CACNA1S,CALM1,KCNB1,KCNJ3,YWHAE,RGS6,STIM2
9_Member	GO Biological Processes	GO:0002027	regulation of heart rate	-3.57329	-1.40569	8/97	287,488,775,783,801,3760,6720,7531	ANK2,ATP2A2,CACNA1C,CACNB2,CALM1,KCNJ3,SREBF1,YWHAE
9_Member	GO Biological Processes	GO:0086014	atrial cardiac muscle cell action potential	-3.47942	-1.34165	4/20	287,775,783,3760	ANK2,CACNA1C,CACNB2,KCNJ3
9_Member	GO Biological Processes	GO:0086026	atrial cardiac muscle cell to AV node cell signaling	-3.47942	-1.34165	4/20	287,775,783,3760	ANK2,CACNA1C,CACNB2,KCNJ3
9_Member	GO Biological Processes	GO:0086066	atrial cardiac muscle cell to AV node cell communication	-3.47942	-1.34165	4/20	287,775,783,3760	ANK2,CACNA1C,CACNB2,KCNJ3
9_Member	GO Biological Processes	GO:0098900	regulation of action potential	-3.33068	-1.22565	6/58	287,488,775,801,1141,3745	ANK2,ATP2A2,CACNA1C,CALM1,CHRNB2,KCNB1
9_Member	GO Biological Processes	GO:0086091	regulation of heart rate by cardiac conduction	-3.28828	-1.20135	5/39	287,775,783,3760,7531	ANK2,CACNA1C,CACNB2,KCNJ3,YWHAE
9_Member	GO Biological Processes	GO:0097553	calcium ion transmembrane import into cytosol	-3.2834	-1.20135	9/134	287,775,801,1812,2903,2904,4842,11151,22821	ANK2,CACNA1C,CALM1,DRD1,GRIN2A,GRIN2B,NOS1,CORO1A,RASA3
9_Member	GO Biological Processes	GO:1903522	regulation of blood circulation	-3.23226	-1.16441	14/293	287,488,491,775,779,783,801,1839,3760,4842,6720,7068,7531,30819	ANK2,ATP2A2,ATP2B2,CACNA1C,CACNA1S,CACNB2,CALM1,HBEGF,KCNJ3,NOS1,SREBF1,THRB,YWHAE,KCNIP2
9_Member	GO Biological Processes	GO:0060401	cytosolic calcium ion transport	-3.17259	-1.11357	10/168	287,488,775,801,1812,2903,2904,4842,11151,22821	ANK2,ATP2A2,CACNA1C,CALM1,DRD1,GRIN2A,GRIN2B,NOS1,CORO1A,RASA3
9_Member	GO Biological Processes	GO:1903169	regulation of calcium ion transmembrane transport	-3.05857	-1.04114	9/144	287,775,783,801,1812,4842,7531,11151,57620	ANK2,CACNA1C,CACNB2,CALM1,DRD1,NOS1,YWHAE,CORO1A,STIM2
9_Member	GO Biological Processes	GO:0098771	inorganic ion homeostasis	-2.97367	-0.979409	25/738	287,488,491,775,783,801,1152,1182,1812,2131,2890,2903,2904,3658,4842,5595,7036,7531,11151,22821,54805,57282,57620,83697,137994	ANK2,ATP2A2,ATP2B2,CACNA1C,CACNB2,CALM1,CKB,CLCN3,DRD1,EXT1,GRIA1,GRIN2A,GRIN2B,IREB2,NOS1,MAPK3,TFR2,YWHAE,CORO1A,RASA3,CNNM2,SLC4A10,STIM2,SLC4A9,LETM2
9_Member	GO Biological Processes	GO:0010882	regulation of cardiac muscle contraction by calcium ion signaling	-2.96161	-0.972348	4/27	287,488,775,801	ANK2,ATP2A2,CACNA1C,CALM1
9_Member	GO Biological Processes	GO:0060402	calcium ion transport into cytosol	-2.89316	-0.936684	9/152	287,775,801,1812,2903,2904,4842,11151,22821	ANK2,CACNA1C,CALM1,DRD1,GRIN2A,GRIN2B,NOS1,CORO1A,RASA3
9_Member	GO Biological Processes	GO:0006873	cellular ion homeostasis	-2.88756	-0.934514	23/666	287,488,491,775,783,801,1152,1182,1812,2890,2903,2904,3658,4842,5595,7036,7531,11151,22821,57282,57620,83697,137994	ANK2,ATP2A2,ATP2B2,CACNA1C,CACNB2,CALM1,CKB,CLCN3,DRD1,GRIA1,GRIN2A,GRIN2B,IREB2,NOS1,MAPK3,TFR2,YWHAE,CORO1A,RASA3,SLC4A10,STIM2,SLC4A9,LETM2
9_Member	Reactome Gene Sets	R-HSA-418359	Reduction of cytosolic Ca++ levels	-2.80121	-0.871179	3/14	488,491,801	ATP2A2,ATP2B2,CALM1
9_Member	GO Biological Processes	GO:0044057	regulation of system process	-2.77998	-0.85985	21/597	287,488,491,775,779,783,801,1839,2309,3760,4842,4985,5443,6720,7068,7531,8604,9110,10038,30819,54206	ANK2,ATP2A2,ATP2B2,CACNA1C,CACNA1S,CACNB2,CALM1,HBEGF,FOXO3,KCNJ3,NOS1,OPRD1,POMC,SREBF1,THRB,YWHAE,SLC25A12,MTMR4,PARP2,KCNIP2,ERRFI1
9_Member	GO Biological Processes	GO:0008015	blood circulation	-2.75065	-0.839926	19/520	287,488,491,775,779,783,801,1812,1839,2131,3760,4842,5138,5443,6720,7068,7531,11188,30819	ANK2,ATP2A2,ATP2B2,CACNA1C,CACNA1S,CACNB2,CALM1,DRD1,HBEGF,EXT1,KCNJ3,NOS1,PDE2A,POMC,SREBF1,THRB,YWHAE,NISCH,KCNIP2
9_Member	GO Biological Processes	GO:0055080	cation homeostasis	-2.72171	-0.822118	24/728	287,488,491,775,783,801,1182,1812,2131,2890,2903,2904,3658,4842,5595,7036,7531,11151,22821,54805,57282,57620,83697,137994	ANK2,ATP2A2,ATP2B2,CACNA1C,CACNB2,CALM1,CLCN3,DRD1,EXT1,GRIA1,GRIN2A,GRIN2B,IREB2,NOS1,MAPK3,TFR2,YWHAE,CORO1A,RASA3,CNNM2,SLC4A10,STIM2,SLC4A9,LETM2
9_Member	GO Biological Processes	GO:0051279	regulation of release of sequestered calcium ion into cytosol	-2.71029	-0.81435	6/76	287,775,801,1812,4842,11151	ANK2,CACNA1C,CALM1,DRD1,NOS1,CORO1A
9_Member	GO Biological Processes	GO:0003013	circulatory system process	-2.65821	-0.781772	19/530	287,488,491,775,779,783,801,1812,1839,2131,3760,4842,5138,5443,6720,7068,7531,11188,30819	ANK2,ATP2A2,ATP2B2,CACNA1C,CACNA1S,CACNB2,CALM1,DRD1,HBEGF,EXT1,KCNJ3,NOS1,PDE2A,POMC,SREBF1,THRB,YWHAE,NISCH,KCNIP2
9_Member	GO Biological Processes	GO:0030003	cellular cation homeostasis	-2.65399	-0.778986	22/653	287,488,491,775,783,801,1182,1812,2890,2903,2904,3658,4842,5595,7036,7531,11151,22821,57282,57620,83697,137994	ANK2,ATP2A2,ATP2B2,CACNA1C,CACNB2,CALM1,CLCN3,DRD1,GRIA1,GRIN2A,GRIN2B,IREB2,NOS1,MAPK3,TFR2,YWHAE,CORO1A,RASA3,SLC4A10,STIM2,SLC4A9,LETM2
9_Member	GO Biological Processes	GO:0086019	cell-cell signaling involved in cardiac conduction	-2.6291	-0.763298	4/33	287,775,783,3760	ANK2,CACNA1C,CACNB2,KCNJ3
9_Member	GO Biological Processes	GO:0098901	regulation of cardiac muscle cell action potential	-2.53372	-0.696979	4/35	287,488,775,801	ANK2,ATP2A2,CACNA1C,CALM1
9_Member	GO Biological Processes	GO:1901019	regulation of calcium ion transmembrane transporter activity	-2.51654	-0.683703	6/83	287,783,801,4842,7531,57620	ANK2,CACNB2,CALM1,NOS1,YWHAE,STIM2
9_Member	GO Biological Processes	GO:0086065	cell communication involved in cardiac conduction	-2.50283	-0.675148	5/58	287,775,783,801,3760	ANK2,CACNA1C,CACNB2,CALM1,KCNJ3
9_Member	GO Biological Processes	GO:0051209	release of sequestered calcium ion into cytosol	-2.49351	-0.671742	7/112	287,775,801,1812,4842,11151,22821	ANK2,CACNA1C,CALM1,DRD1,NOS1,CORO1A,RASA3
9_Member	GO Biological Processes	GO:0051283	negative regulation of sequestering of calcium ion	-2.47204	-0.665609	7/113	287,775,801,1812,4842,11151,22821	ANK2,CACNA1C,CALM1,DRD1,NOS1,CORO1A,RASA3
9_Member	GO Biological Processes	GO:1901021	positive regulation of calcium ion transmembrane transporter activity	-2.44455	-0.646581	4/37	287,783,801,57620	ANK2,CACNB2,CALM1,STIM2
9_Member	GO Biological Processes	GO:0051235	maintenance of location	-2.43534	-0.644486	13/319	287,775,801,1812,4681,4842,6720,6721,11151,22821,22873,23515,51684	ANK2,CACNA1C,CALM1,DRD1,NBL1,NOS1,SREBF1,SREBF2,CORO1A,RASA3,DZIP1,MORC3,SUFU
9_Member	GO Biological Processes	GO:0051282	regulation of sequestering of calcium ion	-2.42983	-0.640267	7/115	287,775,801,1812,4842,11151,22821	ANK2,CACNA1C,CALM1,DRD1,NOS1,CORO1A,RASA3
9_Member	Reactome Gene Sets	R-HSA-418346	Platelet homeostasis	-2.39039	-0.617971	6/88	488,491,801,4842,5138,5526	ATP2A2,ATP2B2,CALM1,NOS1,PDE2A,PPP2R5B
9_Member	GO Biological Processes	GO:0051208	sequestering of calcium ion	-2.34828	-0.589211	7/119	287,775,801,1812,4842,11151,22821	ANK2,CACNA1C,CALM1,DRD1,NOS1,CORO1A,RASA3
9_Member	GO Biological Processes	GO:0070296	sarcoplasmic reticulum calcium ion transport	-2.32098	-0.570744	4/40	287,488,775,801	ANK2,ATP2A2,CACNA1C,CALM1
9_Member	GO Biological Processes	GO:0010522	regulation of calcium ion transport into cytosol	-2.22848	-0.521879	6/95	287,775,801,1812,4842,11151	ANK2,CACNA1C,CALM1,DRD1,NOS1,CORO1A
9_Member	GO Biological Processes	GO:0010881	regulation of cardiac muscle contraction by regulation of the release of sequestered calcium ion	-2.21889	-0.518209	3/22	287,775,801	ANK2,CACNA1C,CALM1
9_Member	GO Biological Processes	GO:0086012	membrane depolarization during cardiac muscle cell action potential	-2.21889	-0.518209	3/22	287,775,783	ANK2,CACNA1C,CACNB2
9_Member	GO Biological Processes	GO:2001259	positive regulation of cation channel activity	-2.17952	-0.498262	5/69	287,783,801,30819,57620	ANK2,CACNB2,CALM1,KCNIP2,STIM2
9_Member	Reactome Gene Sets	R-HSA-5576891	Cardiac conduction	-2.1596	-0.488356	7/129	488,491,775,783,801,4842,30819	ATP2A2,ATP2B2,CACNA1C,CACNB2,CALM1,NOS1,KCNIP2
9_Member	GO Biological Processes	GO:0051480	regulation of cytosolic calcium ion concentration	-2.15642	-0.486075	13/345	287,491,775,783,801,1812,2890,2903,2904,4842,7531,11151,22821	ANK2,ATP2B2,CACNA1C,CACNB2,CALM1,DRD1,GRIA1,GRIN2A,GRIN2B,NOS1,YWHAE,CORO1A,RASA3
9_Member	GO Biological Processes	GO:1904427	positive regulation of calcium ion transmembrane transport	-2.15335	-0.484784	5/70	287,783,801,1812,57620	ANK2,CACNB2,CALM1,DRD1,STIM2
9_Member	GO Biological Processes	GO:0060048	cardiac muscle contraction	-2.10684	-0.453754	7/132	287,488,775,783,801,3760,4842	ANK2,ATP2A2,CACNA1C,CACNB2,CALM1,KCNJ3,NOS1
9_Member	GO Biological Processes	GO:0051924	regulation of calcium ion transport	-2.08009	-0.435638	10/238	287,775,783,801,1812,4842,4985,7531,11151,57620	ANK2,CACNA1C,CACNB2,CALM1,DRD1,NOS1,OPRD1,YWHAE,CORO1A,STIM2
9_Member	GO Biological Processes	GO:1903779	regulation of cardiac conduction	-2.07759	-0.435638	5/73	287,488,491,801,4842	ANK2,ATP2A2,ATP2B2,CALM1,NOS1
9_Member	GO Biological Processes	GO:0055065	metal ion homeostasis	-2.0763	-0.435263	20/645	287,488,491,775,783,801,1812,2131,2890,2903,2904,3658,4842,7036,7531,11151,22821,54805,57620,137994	ANK2,ATP2A2,ATP2B2,CACNA1C,CACNB2,CALM1,DRD1,EXT1,GRIA1,GRIN2A,GRIN2B,IREB2,NOS1,TFR2,YWHAE,CORO1A,RASA3,CNNM2,STIM2,LETM2
10_Summary	GO Biological Processes	GO:0051962	positive regulation of nervous system development	-5.27478	-2.49669	25/526	466,577,604,1745,1809,2011,2242,3655,4124,4208,4681,5526,5629,6457,6925,7162,8604,8997,9148,9760,10690,22891,26045,54674,65009,10038,2823,22873,26053	ATF1,ADGRB3,BCL6,DLX1,DPYSL3,MARK2,FES,ITGA6,MAN2A1,MEF2C,NBL1,PPP2R5B,PROX1,SH3GL3,TCF4,TPBG,SLC25A12,KALRN,NEURL1,TOX,FUT9,ZNF365,LRRTM2,LRRN3,NDRG4,PARP2,GPM6A,DZIP1,AUTS2
10_Member	GO Biological Processes	GO:0051962	positive regulation of nervous system development	-5.27478	-2.49669	25/526	466,577,604,1745,1809,2011,2242,3655,4124,4208,4681,5526,5629,6457,6925,7162,8604,8997,9148,9760,10690,22891,26045,54674,65009	ATF1,ADGRB3,BCL6,DLX1,DPYSL3,MARK2,FES,ITGA6,MAN2A1,MEF2C,NBL1,PPP2R5B,PROX1,SH3GL3,TCF4,TPBG,SLC25A12,KALRN,NEURL1,TOX,FUT9,ZNF365,LRRTM2,LRRN3,NDRG4
10_Member	GO Biological Processes	GO:0045666	positive regulation of neuron differentiation	-4.16485	-1.76652	18/365	466,604,1745,1809,2011,2242,3655,4208,4681,5526,5629,6457,6925,8997,9148,9760,10690,65009	ATF1,BCL6,DLX1,DPYSL3,MARK2,FES,ITGA6,MEF2C,NBL1,PPP2R5B,PROX1,SH3GL3,TCF4,KALRN,NEURL1,TOX,FUT9,NDRG4
10_Member	GO Biological Processes	GO:0050769	positive regulation of neurogenesis	-3.76383	-1.52322	20/464	466,604,1745,1809,2011,2242,3655,4124,4208,4681,5526,5629,6457,6925,8997,9148,9760,10690,22891,65009	ATF1,BCL6,DLX1,DPYSL3,MARK2,FES,ITGA6,MAN2A1,MEF2C,NBL1,PPP2R5B,PROX1,SH3GL3,TCF4,KALRN,NEURL1,TOX,FUT9,ZNF365,NDRG4
10_Member	GO Biological Processes	GO:0010720	positive regulation of cell development	-3.25278	-1.18046	21/547	466,604,1745,1809,2011,2242,3655,4124,4208,4681,5526,5629,6457,6925,8997,9148,9760,10038,10690,22891,65009	ATF1,BCL6,DLX1,DPYSL3,MARK2,FES,ITGA6,MAN2A1,MEF2C,NBL1,PPP2R5B,PROX1,SH3GL3,TCF4,KALRN,NEURL1,TOX,PARP2,FUT9,ZNF365,NDRG4
10_Member	GO Biological Processes	GO:0031346	positive regulation of cell projection organization	-2.17945	-0.498262	14/382	466,1809,2011,2242,2823,3655,5526,8997,9148,9760,10690,22873,26053,65009	ATF1,DPYSL3,MARK2,FES,GPM6A,ITGA6,PPP2R5B,KALRN,NEURL1,TOX,FUT9,DZIP1,AUTS2,NDRG4
10_Member	GO Biological Processes	GO:0010976	positive regulation of neuron projection development	-2.05027	-0.419933	11/278	466,1809,2011,2242,3655,5526,8997,9148,9760,10690,65009	ATF1,DPYSL3,MARK2,FES,ITGA6,PPP2R5B,KALRN,NEURL1,TOX,FUT9,NDRG4
11_Summary	GO Biological Processes	GO:0009791	post-embryonic development	-5.21575	-2.45993	9/76	2016,3658,4643,10018,23515,55224,55870,57282,84159,1385,1848,2066,2131,4038,4208,5629,10038,10253,10743,10959,26053,53335,55512,57142,65009,83931	EMX1,IREB2,MYO1E,BCL2L11,MORC3,ETNK2,ASH1L,SLC4A10,ARID5B,CREB1,DUSP6,ERBB4,EXT1,LRP4,MEF2C,PROX1,PARP2,SPRY2,RAI1,TMED2,AUTS2,BCL11A,SMPD3,RTN4,NDRG4,STK40
11_Member	GO Biological Processes	GO:0009791	post-embryonic development	-5.21575	-2.45993	9/76	2016,3658,4643,10018,23515,55224,55870,57282,84159	EMX1,IREB2,MYO1E,BCL2L11,MORC3,ETNK2,ASH1L,SLC4A10,ARID5B
11_Member	GO Biological Processes	GO:0048589	developmental growth	-3.07006	-1.04552	22/605	1385,1848,2016,2066,2131,4038,4208,5629,10018,10038,10253,10743,10959,26053,53335,55224,55512,57142,57282,65009,83931,84159	CREB1,DUSP6,EMX1,ERBB4,EXT1,LRP4,MEF2C,PROX1,BCL2L11,PARP2,SPRY2,RAI1,TMED2,AUTS2,BCL11A,ETNK2,SMPD3,RTN4,SLC4A10,NDRG4,STK40,ARID5B
11_Member	GO Biological Processes	GO:0035264	multicellular organism growth	-2.73464	-0.83008	8/130	1385,10743,10959,55224,55512,57282,83931,84159	CREB1,RAI1,TMED2,ETNK2,SMPD3,SLC4A10,STK40,ARID5B
12_Summary	GO Biological Processes	GO:0070997	neuron death	-5.04174	-2.37105	19/344	1191,1385,1745,1958,2021,2309,2904,2914,3745,4208,6733,7068,9529,10018,10038,11151,23368,55626,353116	CLU,CREB1,DLX1,EGR1,ENDOG,FOXO3,GRIN2B,GRM4,KCNB1,MEF2C,SRPK2,THRB,BAG5,BCL2L11,PARP2,CORO1A,PPP1R13B,AMBRA1,RILPL1
12_Member	GO Biological Processes	GO:0070997	neuron death	-5.04174	-2.37105	19/344	1191,1385,1745,1958,2021,2309,2904,2914,3745,4208,6733,7068,9529,10018,10038,11151,23368,55626,353116	CLU,CREB1,DLX1,EGR1,ENDOG,FOXO3,GRIN2B,GRM4,KCNB1,MEF2C,SRPK2,THRB,BAG5,BCL2L11,PARP2,CORO1A,PPP1R13B,AMBRA1,RILPL1
12_Member	GO Biological Processes	GO:1901214	regulation of neuron death	-4.0925	-1.73462	16/304	1191,1385,1745,1958,2309,2904,2914,3745,4208,6733,10018,10038,11151,23368,55626,353116	CLU,CREB1,DLX1,EGR1,FOXO3,GRIN2B,GRM4,KCNB1,MEF2C,SRPK2,BCL2L11,PARP2,CORO1A,PPP1R13B,AMBRA1,RILPL1
12_Member	GO Biological Processes	GO:1901216	positive regulation of neuron death	-2.98366	-0.982072	7/92	1191,1958,2309,2904,6733,10018,23368	CLU,EGR1,FOXO3,GRIN2B,SRPK2,BCL2L11,PPP1R13B
12_Member	GO Biological Processes	GO:0051402	neuron apoptotic process	-2.17975	-0.498262	10/230	1745,2309,2914,3745,4208,6733,7068,10018,11151,55626	DLX1,FOXO3,GRM4,KCNB1,MEF2C,SRPK2,THRB,BCL2L11,CORO1A,AMBRA1
12_Member	GO Biological Processes	GO:0043523	regulation of neuron apoptotic process	-2.14543	-0.478626	9/197	1745,2309,2914,3745,4208,6733,10018,11151,55626	DLX1,FOXO3,GRM4,KCNB1,MEF2C,SRPK2,BCL2L11,CORO1A,AMBRA1
13_Summary	GO Biological Processes	GO:0072657	protein localization to membrane	-4.93548	-2.30188	28/658	102,287,783,801,1000,1740,2903,3745,4038,6711,7162,7531,9530,10018,10890,10959,22979,23114,23368,25921,29927,51308,53616,54471,60412,196383,353116,100507582,1495,2066,4130,6720,6721,9024,26354,51277,51684,57142,81603,88455	ADAM10,ANK2,CACNB2,CALM1,CDH2,DLG2,GRIN2A,KCNB1,LRP4,SPTBN1,TPBG,YWHAE,BAG4,BCL2L11,RAB10,TMED2,EFR3B,NFASC,PPP1R13B,ZDHHC5,SEC61A1,REEP2,ADAM22,MIEF1,EXOC4,RILPL2,RILPL1,BHLHE40-AS1,CTNNA1,ERBB4,MAP1A,SREBF1,SREBF2,BRSK2,GNL3,DNAJC27,SUFU,RTN4,TRIM8,ANKRD13A
13_Member	GO Biological Processes	GO:0072657	protein localization to membrane	-4.93548	-2.30188	28/658	102,287,783,801,1000,1740,2903,3745,4038,6711,7162,7531,9530,10018,10890,10959,22979,23114,23368,25921,29927,51308,53616,54471,60412,196383,353116,100507582	ADAM10,ANK2,CACNB2,CALM1,CDH2,DLG2,GRIN2A,KCNB1,LRP4,SPTBN1,TPBG,YWHAE,BAG4,BCL2L11,RAB10,TMED2,EFR3B,NFASC,PPP1R13B,ZDHHC5,SEC61A1,REEP2,ADAM22,MIEF1,EXOC4,RILPL2,RILPL1,BHLHE40-AS1
13_Member	GO Biological Processes	GO:1990778	protein localization to cell periphery	-4.31148	-1.86132	17/323	102,287,783,1000,2903,3745,6711,7162,9530,10890,10959,22979,23114,25921,53616,196383,353116	ADAM10,ANK2,CACNB2,CDH2,GRIN2A,KCNB1,SPTBN1,TPBG,BAG4,RAB10,TMED2,EFR3B,NFASC,ZDHHC5,ADAM22,RILPL2,RILPL1
13_Member	GO Biological Processes	GO:1903827	regulation of cellular protein localization	-3.67844	-1.46669	22/545	102,1000,1495,2066,3745,4038,4130,6711,6720,6721,7531,9024,9530,23368,25921,26354,51277,51684,54471,57142,81603,88455	ADAM10,CDH2,CTNNA1,ERBB4,KCNB1,LRP4,MAP1A,SPTBN1,SREBF1,SREBF2,YWHAE,BRSK2,BAG4,PPP1R13B,ZDHHC5,GNL3,DNAJC27,SUFU,MIEF1,RTN4,TRIM8,ANKRD13A
13_Member	GO Biological Processes	GO:0072659	protein localization to plasma membrane	-3.47471	-1.33955	14/277	287,783,1000,3745,6711,7162,9530,10890,10959,22979,23114,25921,196383,353116	ANK2,CACNB2,CDH2,KCNB1,SPTBN1,TPBG,BAG4,RAB10,TMED2,EFR3B,NFASC,ZDHHC5,RILPL2,RILPL1
13_Member	GO Biological Processes	GO:0090150	establishment of protein localization to membrane	-2.44335	-0.646571	14/356	801,3745,6711,7531,10018,10890,23368,29927,51308,54471,60412,196383,353116,100507582	CALM1,KCNB1,SPTBN1,YWHAE,BCL2L11,RAB10,PPP1R13B,SEC61A1,REEP2,MIEF1,EXOC4,RILPL2,RILPL1,BHLHE40-AS1
13_Member	GO Biological Processes	GO:1903829	positive regulation of cellular protein localization	-2.20736	-0.511999	13/340	2066,3745,4038,4130,6711,6721,7531,23368,25921,26354,54471,57142,81603	ERBB4,KCNB1,LRP4,MAP1A,SPTBN1,SREBF2,YWHAE,PPP1R13B,ZDHHC5,GNL3,MIEF1,RTN4,TRIM8
13_Member	GO Biological Processes	GO:1905477	positive regulation of protein localization to membrane	-2.19571	-0.505288	7/127	3745,4038,6711,7531,23368,25921,54471	KCNB1,LRP4,SPTBN1,YWHAE,PPP1R13B,ZDHHC5,MIEF1
13_Member	GO Biological Processes	GO:1905475	regulation of protein localization to membrane	-2.18742	-0.499786	9/194	102,1000,3745,4038,6711,7531,23368,25921,54471	ADAM10,CDH2,KCNB1,LRP4,SPTBN1,YWHAE,PPP1R13B,ZDHHC5,MIEF1
14_Summary	WikiPathways	WP4312	Rett syndrome causing genes	-4.77876	-2.19903	7/48	2903,2904,4208,6925,9568,10014,23314,604,7531	GRIN2A,GRIN2B,MEF2C,TCF4,GABBR2,HDAC5,SATB2,BCL6,YWHAE
14_Member	WikiPathways	WP4312	Rett syndrome causing genes	-4.77876	-2.19903	7/48	2903,2904,4208,6925,9568,10014,23314	GRIN2A,GRIN2B,MEF2C,TCF4,GABBR2,HDAC5,SATB2
14_Member	Canonical Pathways	M30	PID HDAC CLASSII PATHWAY	-2.58058	-0.723765	4/34	604,4208,7531,10014	BCL6,MEF2C,YWHAE,HDAC5
15_Summary	KEGG Pathway	ko03015	mRNA surveillance pathway	-4.57361	-2.04181	9/91	2107,5520,5521,5526,10978,23293,55012,80335,100529063,1385,2309,6720,10890,57521,79602,7531,26051,427,4985,5330,5595,801	ETF1,PPP2R2A,PPP2R2B,PPP2R5B,CLP1,SMG6,PPP2R3C,WDR82,BCL2L2-PABPN1,CREB1,FOXO3,SREBF1,RAB10,RPTOR,ADIPOR2,YWHAE,PPP1R16B,ASAH1,OPRD1,PLCB2,MAPK3,CALM1
15_Member	KEGG Pathway	ko03015	mRNA surveillance pathway	-4.57361	-2.04181	9/91	2107,5520,5521,5526,10978,23293,55012,80335,100529063	ETF1,PPP2R2A,PPP2R2B,PPP2R5B,CLP1,SMG6,PPP2R3C,WDR82,BCL2L2-PABPN1
15_Member	KEGG Pathway	hsa03015	mRNA surveillance pathway	-4.46063	-1.97198	9/94	2107,5520,5521,5526,10978,23293,55012,80335,100529063	ETF1,PPP2R2A,PPP2R2B,PPP2R5B,CLP1,SMG6,PPP2R3C,WDR82,BCL2L2-PABPN1
15_Member	KEGG Pathway	ko04152	AMPK signaling pathway	-4.36725	-1.89018	10/120	1385,2309,5520,5521,5526,6720,10890,55012,57521,79602	CREB1,FOXO3,PPP2R2A,PPP2R2B,PPP2R5B,SREBF1,RAB10,PPP2R3C,RPTOR,ADIPOR2
15_Member	KEGG Pathway	hsa04152	AMPK signaling pathway	-4.10049	-1.73825	10/129	1385,2309,5520,5521,5526,6720,10890,55012,57521,79602	CREB1,FOXO3,PPP2R2A,PPP2R2B,PPP2R5B,SREBF1,RAB10,PPP2R3C,RPTOR,ADIPOR2
15_Member	GO Biological Processes	GO:0070262	peptidyl-serine dephosphorylation	-3.57044	-1.40569	4/19	5520,5521,7531,26051	PPP2R2A,PPP2R2B,YWHAE,PPP1R16B
15_Member	KEGG Pathway	ko04071	Sphingolipid signaling pathway	-3.00412	-0.994544	8/118	427,4985,5330,5520,5521,5526,5595,55012	ASAH1,OPRD1,PLCB2,PPP2R2A,PPP2R2B,PPP2R5B,MAPK3,PPP2R3C
15_Member	KEGG Pathway	hsa04071	Sphingolipid signaling pathway	-2.77722	-0.858676	8/128	427,4985,5330,5520,5521,5526,5595,55012	ASAH1,OPRD1,PLCB2,PPP2R2A,PPP2R2B,PPP2R5B,MAPK3,PPP2R3C
15_Member	WikiPathways	WP500	Glycogen Synthesis and Degradation	-2.32098	-0.570744	4/40	801,5520,5521,5526	CALM1,PPP2R2A,PPP2R2B,PPP2R5B
16_Summary	GO Biological Processes	GO:0045165	cell fate commitment	-4.53439	-2.01536	15/249	1745,2066,2131,4208,5629,6660,9760,10253,10716,10890,23314,51684,56603,81029,440823,4325,5087,5595,10019,10743,27086,29123,55512,55870,84159,775,4038,5598,10018,10959,60412,65009,102,2016,2021,3276,4124,4643,5045,55224,55626,57142,4681,54778,1958,29927	DLX1,ERBB4,EXT1,MEF2C,PROX1,SOX5,TOX,SPRY2,TBR1,RAB10,SATB2,SUFU,CYP26B1,WNT5B,MIAT,MMP16,PBX1,MAPK3,SH2B3,RAI1,FOXP1,ANKRD11,SMPD3,ASH1L,ARID5B,CACNA1C,LRP4,MAPK7,BCL2L11,TMED2,EXOC4,NDRG4,ADAM10,EMX1,ENDOG,PRMT1,MAN2A1,MYO1E,FURIN,ETNK2,AMBRA1,RTN4,NBL1,RNF111,EGR1,SEC61A1
16_Member	GO Biological Processes	GO:0045165	cell fate commitment	-4.53439	-2.01536	15/249	1745,2066,2131,4208,5629,6660,9760,10253,10716,10890,23314,51684,56603,81029,440823	DLX1,ERBB4,EXT1,MEF2C,PROX1,SOX5,TOX,SPRY2,TBR1,RAB10,SATB2,SUFU,CYP26B1,WNT5B,MIAT
16_Member	GO Biological Processes	GO:0001501	skeletal system development	-2.69802	-0.80552	18/486	1745,2131,4208,4325,5087,5595,6660,10019,10743,23314,27086,29123,51684,55512,55870,56603,81029,84159	DLX1,EXT1,MEF2C,MMP16,PBX1,MAPK3,SOX5,SH2B3,RAI1,SATB2,FOXP1,ANKRD11,SUFU,SMPD3,ASH1L,CYP26B1,WNT5B,ARID5B
16_Member	GO Biological Processes	GO:0048598	embryonic morphogenesis	-2.32532	-0.570744	19/569	775,2131,4038,4208,4325,5087,5595,5598,5629,10018,10253,10716,10959,23314,51684,56603,60412,65009,81029	CACNA1C,EXT1,LRP4,MEF2C,MMP16,PBX1,MAPK3,MAPK7,PROX1,BCL2L11,SPRY2,TBR1,TMED2,SATB2,SUFU,CYP26B1,EXOC4,NDRG4,WNT5B
16_Member	GO Biological Processes	GO:0043009	chordate embryonic development	-2.30936	-0.562715	19/571	102,1745,2016,2021,2131,3276,4124,4325,4643,5045,5087,5629,10018,10959,23314,51684,55224,55626,57142	ADAM10,DLX1,EMX1,ENDOG,EXT1,PRMT1,MAN2A1,MMP16,MYO1E,FURIN,PBX1,PROX1,BCL2L11,TMED2,SATB2,SUFU,ETNK2,AMBRA1,RTN4
16_Member	GO Biological Processes	GO:0009792	embryo development ending in birth or egg hatching	-2.16275	-0.490616	19/590	102,1745,2016,2021,2131,3276,4124,4325,4643,5045,5087,5629,10018,10959,23314,51684,55224,55626,57142	ADAM10,DLX1,EMX1,ENDOG,EXT1,PRMT1,MAN2A1,MMP16,MYO1E,FURIN,PBX1,PROX1,BCL2L11,TMED2,SATB2,SUFU,ETNK2,AMBRA1,RTN4
16_Member	GO Biological Processes	GO:0007389	pattern specification process	-2.14337	-0.478626	15/426	1745,2016,2066,2131,4038,4208,4681,5087,10716,10959,23314,51684,54778,56603,65009	DLX1,EMX1,ERBB4,EXT1,LRP4,MEF2C,NBL1,PBX1,TBR1,TMED2,SATB2,SUFU,RNF111,CYP26B1,NDRG4
16_Member	GO Biological Processes	GO:0001822	kidney development	-2.01757	-0.398476	11/281	1958,2131,4038,4208,4643,5087,5629,10018,29927,56603,84159	EGR1,EXT1,LRP4,MEF2C,MYO1E,PBX1,PROX1,BCL2L11,SEC61A1,CYP26B1,ARID5B
17_Summary	GO Biological Processes	GO:0051961	negative regulation of nervous system development	-4.35201	-1.88062	16/289	1495,1745,1809,2066,4038,5087,7068,9529,22891,25791,27257,50807,51684,53335,57142,152330,1191,2191,2904,4985,6314,6457,6711,8379,8658,9530,9587,10040,10253,11151,23293,24144,26045,55611,88455,114088,100505385,604,3276,3313,10011,10014,10766	CTNNA1,DLX1,DPYSL3,ERBB4,LRP4,PBX1,THRB,BAG5,ZNF365,NGEF,LSM1,ASAP1,SUFU,BCL11A,RTN4,CNTN4,CLU,FAP,GRIN2B,OPRD1,ATXN7,SH3GL3,SPTBN1,MAD1L1,TNKS,BAG4,MAD2L1BP,TOM1L1,SPRY2,CORO1A,SMG6,TFIP11,LRRTM2,OTUB1,ANKRD13A,TRIM9,IQCJ-SCHIP1,BCL6,PRMT1,HSPA9,SRA1,HDAC5,TOB2
17_Member	GO Biological Processes	GO:0051961	negative regulation of nervous system development	-4.35201	-1.88062	16/289	1495,1745,1809,2066,4038,5087,7068,9529,22891,25791,27257,50807,51684,53335,57142,152330	CTNNA1,DLX1,DPYSL3,ERBB4,LRP4,PBX1,THRB,BAG5,ZNF365,NGEF,LSM1,ASAP1,SUFU,BCL11A,RTN4,CNTN4
17_Member	GO Biological Processes	GO:0050768	negative regulation of neurogenesis	-4.15175	-1.76652	15/269	1495,1745,1809,2066,4038,5087,7068,9529,22891,25791,27257,50807,53335,57142,152330	CTNNA1,DLX1,DPYSL3,ERBB4,LRP4,PBX1,THRB,BAG5,ZNF365,NGEF,LSM1,ASAP1,BCL11A,RTN4,CNTN4
17_Member	GO Biological Processes	GO:0045665	negative regulation of neuron differentiation	-4.1275	-1.7519	13/210	1745,1809,4038,5087,7068,9529,22891,25791,27257,50807,53335,57142,152330	DLX1,DPYSL3,LRP4,PBX1,THRB,BAG5,ZNF365,NGEF,LSM1,ASAP1,BCL11A,RTN4,CNTN4
17_Member	GO Biological Processes	GO:0051129	negative regulation of cellular component organization	-4.01358	-1.68241	29/782	1191,1809,2191,2904,4038,4985,6314,6457,6711,8379,8658,9529,9530,9587,10040,10253,11151,22891,23293,24144,25791,26045,50807,53335,55611,57142,88455,114088,100505385	CLU,DPYSL3,FAP,GRIN2B,LRP4,OPRD1,ATXN7,SH3GL3,SPTBN1,MAD1L1,TNKS,BAG5,BAG4,MAD2L1BP,TOM1L1,SPRY2,CORO1A,ZNF365,SMG6,TFIP11,NGEF,LRRTM2,ASAP1,BCL11A,OTUB1,RTN4,ANKRD13A,TRIM9,IQCJ-SCHIP1
17_Member	GO Biological Processes	GO:0010721	negative regulation of cell development	-3.42157	-1.29414	15/314	1495,1745,1809,2066,4038,5087,7068,9529,22891,25791,27257,50807,53335,57142,152330	CTNNA1,DLX1,DPYSL3,ERBB4,LRP4,PBX1,THRB,BAG5,ZNF365,NGEF,LSM1,ASAP1,BCL11A,RTN4,CNTN4
17_Member	GO Biological Processes	GO:0031345	negative regulation of cell projection organization	-2.87162	-0.921984	10/184	1809,2904,4038,9529,10253,22891,25791,50807,53335,57142	DPYSL3,GRIN2B,LRP4,BAG5,SPRY2,ZNF365,NGEF,ASAP1,BCL11A,RTN4
17_Member	GO Biological Processes	GO:0010977	negative regulation of neuron projection development	-2.38727	-0.617105	8/148	1809,4038,9529,22891,25791,50807,53335,57142	DPYSL3,LRP4,BAG5,ZNF365,NGEF,ASAP1,BCL11A,RTN4
17_Member	GO Biological Processes	GO:0045596	negative regulation of cell differentiation	-2.3068	-0.561708	23/742	604,1495,1745,1809,2066,3276,3313,4038,5087,7068,9529,10011,10014,10253,10766,22891,25791,27257,50807,51684,53335,57142,152330	BCL6,CTNNA1,DLX1,DPYSL3,ERBB4,PRMT1,HSPA9,LRP4,PBX1,THRB,BAG5,SRA1,HDAC5,SPRY2,TOB2,ZNF365,NGEF,LSM1,ASAP1,SUFU,BCL11A,RTN4,CNTN4
18_Summary	Reactome Gene Sets	R-HSA-5683057	MAPK family signaling cascades	-4.27829	-1.84469	17/325	801,1740,1839,1848,2066,2309,2904,4140,5526,5595,6711,8997,9978,10048,22821,23112,192670,102,1385,8087,8658,9148,9530,10014,10018,3276,6720,9682,10274,51523,56603,1958,57521	CALM1,DLG2,HBEGF,DUSP6,ERBB4,FOXO3,GRIN2B,MARK3,PPP2R5B,MAPK3,SPTBN1,KALRN,RBX1,RANBP9,RASA3,TNRC6B,AGO4,ADAM10,CREB1,FXR1,TNKS,NEURL1,BAG4,HDAC5,BCL2L11,PRMT1,SREBF1,KDM4A,STAG1,CXXC5,CYP26B1,EGR1,RPTOR
18_Member	Reactome Gene Sets	R-HSA-5683057	MAPK family signaling cascades	-4.27829	-1.84469	17/325	801,1740,1839,1848,2066,2309,2904,4140,5526,5595,6711,8997,9978,10048,22821,23112,192670	CALM1,DLG2,HBEGF,DUSP6,ERBB4,FOXO3,GRIN2B,MARK3,PPP2R5B,MAPK3,SPTBN1,KALRN,RBX1,RANBP9,RASA3,TNRC6B,AGO4
18_Member	Reactome Gene Sets	R-HSA-5663202	Diseases of signal transduction by growth factor receptors and second messengers	-3.73642	-1.50839	18/395	102,801,1385,1839,1848,2066,2309,4140,5526,5595,6711,8087,8658,9148,9530,9978,10014,10018	ADAM10,CALM1,CREB1,HBEGF,DUSP6,ERBB4,FOXO3,MARK3,PPP2R5B,MAPK3,SPTBN1,FXR1,TNKS,NEURL1,BAG4,RBX1,HDAC5,BCL2L11
18_Member	Reactome Gene Sets	R-HSA-9006931	Signaling by Nuclear Receptors	-3.14631	-1.09569	14/299	801,1385,1839,2066,2309,3276,5595,6720,9682,10274,23112,51523,56603,192670	CALM1,CREB1,HBEGF,ERBB4,FOXO3,PRMT1,MAPK3,SREBF1,KDM4A,STAG1,TNRC6B,CXXC5,CYP26B1,AGO4
18_Member	Reactome Gene Sets	R-HSA-5673001	RAF/MAP kinase cascade	-2.92825	-0.951866	13/280	801,1740,1839,1848,2066,2904,4140,5526,5595,6711,9978,10048,22821	CALM1,DLG2,HBEGF,DUSP6,ERBB4,GRIN2B,MARK3,PPP2R5B,MAPK3,SPTBN1,RBX1,RANBP9,RASA3
18_Member	Reactome Gene Sets	R-HSA-5684996	MAPK1/MAPK3 signaling	-2.84578	-0.89784	13/286	801,1740,1839,1848,2066,2904,4140,5526,5595,6711,9978,10048,22821	CALM1,DLG2,HBEGF,DUSP6,ERBB4,GRIN2B,MARK3,PPP2R5B,MAPK3,SPTBN1,RBX1,RANBP9,RASA3
18_Member	Reactome Gene Sets	R-HSA-8939211	ESR-mediated signaling	-2.7656	-0.8495	11/223	801,1385,1839,2066,2309,3276,5595,10274,23112,51523,192670	CALM1,CREB1,HBEGF,ERBB4,FOXO3,PRMT1,MAPK3,STAG1,TNRC6B,CXXC5,AGO4
18_Member	Reactome Gene Sets	R-HSA-1257604	PIP3 activates AKT signaling	-2.62842	-0.763298	12/267	1385,1839,1958,2066,2309,5526,5595,8658,10014,23112,57521,192670	CREB1,HBEGF,EGR1,ERBB4,FOXO3,PPP2R5B,MAPK3,TNKS,HDAC5,TNRC6B,RPTOR,AGO4
18_Member	Reactome Gene Sets	R-HSA-9006925	Intracellular signaling by second messengers	-2.55251	-0.709182	13/309	801,1385,1839,1958,2066,2309,5526,5595,8658,10014,23112,57521,192670	CALM1,CREB1,HBEGF,EGR1,ERBB4,FOXO3,PPP2R5B,MAPK3,TNKS,HDAC5,TNRC6B,RPTOR,AGO4
19_Summary	GO Biological Processes	GO:0018209	peptidyl-serine modification	-4.14839	-1.76652	17/333	2011,4140,4842,4985,5334,5595,5598,6733,8658,9024,9530,10038,10044,10253,23228,23515,57521	MARK2,MARK3,NOS1,OPRD1,PLCL1,MAPK3,MAPK7,SRPK2,TNKS,BRSK2,BAG4,PARP2,SH2D3C,SPRY2,PLCL2,MORC3,RPTOR
19_Member	GO Biological Processes	GO:0018209	peptidyl-serine modification	-4.14839	-1.76652	17/333	2011,4140,4842,4985,5334,5595,5598,6733,8658,9024,9530,10038,10044,10253,23228,23515,57521	MARK2,MARK3,NOS1,OPRD1,PLCL1,MAPK3,MAPK7,SRPK2,TNKS,BRSK2,BAG4,PARP2,SH2D3C,SPRY2,PLCL2,MORC3,RPTOR
19_Member	GO Biological Processes	GO:0018105	peptidyl-serine phosphorylation	-3.99376	-1.67727	16/310	2011,4140,4842,4985,5334,5595,5598,6733,8658,9024,9530,10044,10253,23228,23515,57521	MARK2,MARK3,NOS1,OPRD1,PLCL1,MAPK3,MAPK7,SRPK2,TNKS,BRSK2,BAG4,SH2D3C,SPRY2,PLCL2,MORC3,RPTOR
19_Member	GO Biological Processes	GO:0033135	regulation of peptidyl-serine phosphorylation	-2.47776	-0.665609	8/143	4842,4985,5334,9530,10044,10253,23228,57521	NOS1,OPRD1,PLCL1,BAG4,SH2D3C,SPRY2,PLCL2,RPTOR
20_Summary	GO Biological Processes	GO:0070848	response to growth factor	-4.08047	-1.72691	28/736	1385,1745,1848,1958,2066,2131,4208,4681,4842,4985,5045,5138,5526,5595,5598,5796,6660,9110,9530,10094,10253,11151,22905,25778,54206,54778,55512,221496	CREB1,DLX1,DUSP6,EGR1,ERBB4,EXT1,MEF2C,NBL1,NOS1,OPRD1,FURIN,PDE2A,PPP2R5B,MAPK3,MAPK7,PTPRK,SOX5,MTMR4,BAG4,ARPC3,SPRY2,CORO1A,EPN2,DSTYK,ERRFI1,RNF111,SMPD3,LEMD2
20_Member	GO Biological Processes	GO:0070848	response to growth factor	-4.08047	-1.72691	28/736	1385,1745,1848,1958,2066,2131,4208,4681,4842,4985,5045,5138,5526,5595,5598,5796,6660,9110,9530,10094,10253,11151,22905,25778,54206,54778,55512,221496	CREB1,DLX1,DUSP6,EGR1,ERBB4,EXT1,MEF2C,NBL1,NOS1,OPRD1,FURIN,PDE2A,PPP2R5B,MAPK3,MAPK7,PTPRK,SOX5,MTMR4,BAG4,ARPC3,SPRY2,CORO1A,EPN2,DSTYK,ERRFI1,RNF111,SMPD3,LEMD2
20_Member	GO Biological Processes	GO:0071363	cellular response to growth factor stimulus	-3.98215	-1.6696	27/707	1385,1745,1958,2066,2131,4208,4681,4842,4985,5045,5138,5526,5595,5598,5796,6660,9110,9530,10094,10253,11151,22905,25778,54206,54778,55512,221496	CREB1,DLX1,EGR1,ERBB4,EXT1,MEF2C,NBL1,NOS1,OPRD1,FURIN,PDE2A,PPP2R5B,MAPK3,MAPK7,PTPRK,SOX5,MTMR4,BAG4,ARPC3,SPRY2,CORO1A,EPN2,DSTYK,ERRFI1,RNF111,SMPD3,LEMD2
20_Member	GO Biological Processes	GO:0071560	cellular response to transforming growth factor beta stimulus	-2.32078	-0.570744	11/255	1385,1745,4208,5045,5138,5598,5796,6660,9110,10253,54778	CREB1,DLX1,MEF2C,FURIN,PDE2A,MAPK7,PTPRK,SOX5,MTMR4,SPRY2,RNF111
20_Member	GO Biological Processes	GO:0071559	response to transforming growth factor beta	-2.24665	-0.529254	11/261	1385,1745,4208,5045,5138,5598,5796,6660,9110,10253,54778	CREB1,DLX1,MEF2C,FURIN,PDE2A,MAPK7,PTPRK,SOX5,MTMR4,SPRY2,RNF111

## Sheet: Ex2_ad
GroupID	Category	Term	Description	LogP	Log(q-value)	InTerm_InList	Genes	Symbols
1_Summary	GO Biological Processes	GO:0034205	amyloid-beta formation	-8.16587	-3.85437	6/57	102,274,1191,6653,8301,83464,351,6726,8672,132864,112755,23431,91252,8567,25839,55435,25791	ADAM10,BIN1,CLU,SORL1,PICALM,APH1B,APP,SRP9,EIF4G3,CPEB2,STX1B,AP4E1,SLC39A13,MADD,COG4,AP1AR,NGEF
1_Member	GO Biological Processes	GO:0034205	amyloid-beta formation	-8.16587	-3.85437	6/57	102,274,1191,6653,8301,83464	ADAM10,BIN1,CLU,SORL1,PICALM,APH1B
1_Member	GO Biological Processes	GO:0042987	amyloid precursor protein catabolic process	-7.73513	-3.85437	6/67	102,274,1191,6653,8301,83464	ADAM10,BIN1,CLU,SORL1,PICALM,APH1B
1_Member	GO Biological Processes	GO:0050435	amyloid-beta metabolic process	-7.73513	-3.85437	6/67	102,274,1191,6653,8301,83464	ADAM10,BIN1,CLU,SORL1,PICALM,APH1B
1_Member	GO Biological Processes	GO:0042982	amyloid precursor protein metabolic process	-6.84673	-3.09092	6/94	102,274,1191,6653,8301,83464	ADAM10,BIN1,CLU,SORL1,PICALM,APH1B
1_Member	GO Biological Processes	GO:1902992	negative regulation of amyloid precursor protein catabolic process	-5.84113	-2.18222	4/33	274,1191,6653,8301	BIN1,CLU,SORL1,PICALM
1_Member	GO Biological Processes	GO:1902959	regulation of aspartic-type endopeptidase activity involved in amyloid precursor protein catabolic process	-5.73873	-2.159	3/10	274,6653,8301	BIN1,SORL1,PICALM
1_Member	GO Biological Processes	GO:1905245	regulation of aspartic-type peptidase activity	-5.47706	-1.96428	3/12	274,6653,8301	BIN1,SORL1,PICALM
1_Member	GO Biological Processes	GO:1902003	regulation of amyloid-beta formation	-5.17637	-1.72158	4/48	274,1191,6653,8301	BIN1,CLU,SORL1,PICALM
1_Member	GO Biological Processes	GO:1902991	regulation of amyloid precursor protein catabolic process	-4.93842	-1.53479	4/55	274,1191,6653,8301	BIN1,CLU,SORL1,PICALM
1_Member	GO Biological Processes	GO:0034248	regulation of cellular amide metabolic process	-4.3589	-1.11497	8/511	274,351,1191,6653,6726,8301,8672,132864	BIN1,APP,CLU,SORL1,SRP9,PICALM,EIF4G3,CPEB2
1_Member	GO Biological Processes	GO:1902430	negative regulation of amyloid-beta formation	-4.27009	-1.05834	3/29	274,1191,6653	BIN1,CLU,SORL1
1_Member	GO Biological Processes	GO:0034249	negative regulation of cellular amide metabolic process	-3.47259	-0.577111	5/237	274,1191,6653,6726,132864	BIN1,CLU,SORL1,SRP9,CPEB2
1_Member	GO Biological Processes	GO:0030100	regulation of endocytosis	-3.10948	-0.289488	5/285	274,351,1191,8301,112755	BIN1,APP,CLU,PICALM,STX1B
1_Member	Reactome Gene Sets	R-HSA-199992	trans-Golgi Network Vesicle Budding	-3.09106	-0.289488	3/72	351,8301,23431	APP,PICALM,AP4E1
1_Member	GO Biological Processes	GO:0045806	negative regulation of endocytosis	-3.05643	-0.27759	3/74	351,8301,112755	APP,PICALM,STX1B
1_Member	GO Biological Processes	GO:0006898	receptor-mediated endocytosis	-2.79262	-0.0795357	5/336	351,1191,6653,8301,23431	APP,CLU,SORL1,PICALM,AP4E1
1_Member	GO Biological Processes	GO:0060627	regulation of vesicle-mediated transport	-2.63904	-0.0367922	6/534	274,351,1191,6653,8301,112755	BIN1,APP,CLU,SORL1,PICALM,STX1B
1_Member	GO Biological Processes	GO:0007041	lysosomal transport	-2.52917	-0.00380063	3/113	274,1191,6653	BIN1,CLU,SORL1
1_Member	GO Biological Processes	GO:0048259	regulation of receptor-mediated endocytosis	-2.52917	-0.00380063	3/113	351,1191,8301	APP,CLU,PICALM
1_Member	GO Biological Processes	GO:0010951	negative regulation of endopeptidase activity	-2.46164	0	4/245	274,351,6653,8301	BIN1,APP,SORL1,PICALM
1_Member	GO Biological Processes	GO:0010466	negative regulation of peptidase activity	-2.38787	0	4/257	274,351,6653,8301	BIN1,APP,SORL1,PICALM
1_Member	GO Biological Processes	GO:0052548	regulation of endopeptidase activity	-2.33733	0	5/429	274,351,6653,8301,83464	BIN1,APP,SORL1,PICALM,APH1B
1_Member	GO Biological Processes	GO:0055076	transition metal ion homeostasis	-2.30373	0	3/136	351,8301,91252	APP,PICALM,SLC39A13
1_Member	Reactome Gene Sets	R-HSA-199991	Membrane Trafficking	-2.2751	0	6/634	274,351,8301,8567,23431,25839	BIN1,APP,PICALM,MADD,AP4E1,COG4
1_Member	GO Biological Processes	GO:0052547	regulation of peptidase activity	-2.21894	0	5/458	274,351,6653,8301,83464	BIN1,APP,SORL1,PICALM,APH1B
1_Member	GO Biological Processes	GO:0051346	negative regulation of hydrolase activity	-2.21502	0	5/459	274,351,6653,8301,132864	BIN1,APP,SORL1,PICALM,CPEB2
1_Member	Reactome Gene Sets	R-HSA-5653656	Vesicle-mediated transport	-2.15214	0	6/673	274,351,8301,8567,23431,25839	BIN1,APP,PICALM,MADD,AP4E1,COG4
1_Member	GO Biological Processes	GO:0007034	vacuolar transport	-2.14693	0	3/155	274,1191,6653	BIN1,CLU,SORL1
1_Member	GO Biological Processes	GO:0043112	receptor metabolic process	-2.04442	0	3/169	6653,8301,55435	SORL1,PICALM,AP1AR
1_Member	GO Biological Processes	GO:0010942	positive regulation of cell death	-2.00172	0	6/725	102,274,1191,8301,25791,83464	ADAM10,BIN1,CLU,PICALM,NGEF,APH1B
2_Summary	GO Biological Processes	GO:0006979	response to oxidative stress	-4.74401	-1.38613	8/451	351,2067,4482,4720,51435,55967,59338,132864	APP,ERCC1,MSRA,NDUFS2,SCARA3,NDUFA12,PLEKHA1,CPEB2
2_Member	GO Biological Processes	GO:0006979	response to oxidative stress	-4.74401	-1.38613	8/451	351,2067,4482,4720,51435,55967,59338,132864	APP,ERCC1,MSRA,NDUFS2,SCARA3,NDUFA12,PLEKHA1,CPEB2
2_Member	GO Biological Processes	GO:0035264	multicellular organism growth	-2.35829	0	3/130	351,2067,59338	APP,ERCC1,PLEKHA1
3_Summary	GO Biological Processes	GO:0031293	membrane protein intracellular domain proteolysis	-4.63984	-1.32335	3/22	102,83464,84888,351,4720,55967,6653,5702,25791	ADAM10,APH1B,SPPL2A,APP,NDUFS2,NDUFA12,SORL1,PSMC3,NGEF
3_Member	GO Biological Processes	GO:0031293	membrane protein intracellular domain proteolysis	-4.63984	-1.32335	3/22	102,83464,84888	ADAM10,APH1B,SPPL2A
3_Member	KEGG Pathway	ko05010	Alzheimer's disease	-4.13275	-0.950962	5/171	102,351,4720,55967,83464	ADAM10,APP,NDUFS2,NDUFA12,APH1B
3_Member	KEGG Pathway	hsa05010	Alzheimer disease	-3.8543	-0.726871	5/196	102,351,4720,55967,83464	ADAM10,APP,NDUFS2,NDUFA12,APH1B
3_Member	Reactome Gene Sets	R-HSA-977225	Amyloid fiber formation	-3.75521	-0.679159	4/110	102,351,6653,83464	ADAM10,APP,SORL1,APH1B
3_Member	GO Biological Processes	GO:0033619	membrane protein proteolysis	-3.3018	-0.435286	3/61	102,83464,84888	ADAM10,APH1B,SPPL2A
3_Member	Reactome Gene Sets	R-HSA-9013694	Signaling by NOTCH4	-2.92719	-0.176974	3/82	102,5702,83464	ADAM10,PSMC3,APH1B
3_Member	Reactome Gene Sets	R-HSA-2682334	EPH-Ephrin signaling	-2.78332	-0.0795357	3/92	102,25791,83464	ADAM10,NGEF,APH1B
4_Summary	Reactome Gene Sets	R-HSA-73887	Death Receptor Signalling	-4.53175	-1.25305	5/141	8567,25791,27005,83464,84888,102,5702	MADD,NGEF,USP21,APH1B,SPPL2A,ADAM10,PSMC3
4_Member	Reactome Gene Sets	R-HSA-73887	Death Receptor Signalling	-4.53175	-1.25305	5/141	8567,25791,27005,83464,84888	MADD,NGEF,USP21,APH1B,SPPL2A
4_Member	Reactome Gene Sets	R-HSA-5357905	Regulation of TNFR1 signaling	-4.02167	-0.867912	3/35	8567,27005,84888	MADD,USP21,SPPL2A
4_Member	Reactome Gene Sets	R-HSA-75893	TNF signaling	-3.72263	-0.679159	3/44	8567,27005,84888	MADD,USP21,SPPL2A
4_Member	GO Biological Processes	GO:0034612	response to tumor necrosis factor	-2.05171	0	4/321	102,5702,8567,84888	ADAM10,PSMC3,MADD,SPPL2A
4_Member	GO Biological Processes	GO:0033209	tumor necrosis factor-mediated signaling pathway	-2.00335	0	3/175	5702,8567,84888	PSMC3,MADD,SPPL2A
5_Summary	Canonical Pathways	M232	PID ECADHERIN STABILIZATION PATHWAY	-3.81453	-0.71193	3/41	7791,10006,55740,274,351,1191,55435	ZYX,ABI1,ENAH,BIN1,APP,CLU,AP1AR
5_Member	Canonical Pathways	M232	PID ECADHERIN STABILIZATION PATHWAY	-3.81453	-0.71193	3/41	7791,10006,55740	ZYX,ABI1,ENAH
5_Member	GO Biological Processes	GO:0097435	supramolecular fiber organization	-2.67185	-0.0367922	7/713	274,351,1191,7791,10006,55435,55740	BIN1,APP,CLU,ZYX,ABI1,AP1AR,ENAH
5_Member	GO Biological Processes	GO:0008154	actin polymerization or depolymerization	-2.66551	-0.0367922	4/215	274,10006,55435,55740	BIN1,ABI1,AP1AR,ENAH
5_Member	GO Biological Processes	GO:0007015	actin filament organization	-2.30789	0	5/436	274,7791,10006,55435,55740	BIN1,ZYX,ABI1,AP1AR,ENAH
6_Summary	GO Biological Processes	GO:0010001	glial cell differentiation	-3.71482	-0.679159	5/210	274,351,1000,1191,146433,10006,102	BIN1,APP,CDH2,CLU,IL34,ABI1,ADAM10
6_Member	GO Biological Processes	GO:0010001	glial cell differentiation	-3.71482	-0.679159	5/210	274,351,1000,1191,146433	BIN1,APP,CDH2,CLU,IL34
6_Member	GO Biological Processes	GO:0042063	gliogenesis	-3.1232	-0.289488	5/283	274,351,1000,1191,146433	BIN1,APP,CDH2,CLU,IL34
6_Member	GO Biological Processes	GO:0061097	regulation of protein tyrosine kinase activity	-2.75656	-0.0795357	3/94	351,10006,146433	APP,ABI1,IL34
6_Member	GO Biological Processes	GO:0014013	regulation of gliogenesis	-2.46585	0	3/119	274,1000,146433	BIN1,CDH2,IL34
6_Member	GO Biological Processes	GO:0002687	positive regulation of leukocyte migration	-2.28612	0	3/138	102,351,146433	ADAM10,APP,IL34
7_Summary	GO Biological Processes	GO:0048812	neuron projection morphogenesis	-3.66104	-0.645587	8/645	102,351,1000,6790,8301,25791,55740,222950,112755,5702,157570,55435,274,5577	ADAM10,APP,CDH2,AURKA,PICALM,NGEF,ENAH,NYAP1,STX1B,PSMC3,ESCO2,AP1AR,BIN1,PRKAR2B
7_Member	GO Biological Processes	GO:0048812	neuron projection morphogenesis	-3.66104	-0.645587	8/645	102,351,1000,6790,8301,25791,55740,222950	ADAM10,APP,CDH2,AURKA,PICALM,NGEF,ENAH,NYAP1
7_Member	GO Biological Processes	GO:0120039	plasma membrane bounded cell projection morphogenesis	-3.59818	-0.637606	8/659	102,351,1000,6790,8301,25791,55740,222950	ADAM10,APP,CDH2,AURKA,PICALM,NGEF,ENAH,NYAP1
7_Member	GO Biological Processes	GO:0050803	regulation of synapse structure or activity	-3.59415	-0.637606	5/223	102,351,1000,25791,112755	ADAM10,APP,CDH2,NGEF,STX1B
7_Member	GO Biological Processes	GO:0048858	cell projection morphogenesis	-3.58051	-0.637606	8/663	102,351,1000,6790,8301,25791,55740,222950	ADAM10,APP,CDH2,AURKA,PICALM,NGEF,ENAH,NYAP1
7_Member	GO Biological Processes	GO:0032990	cell part morphogenesis	-3.5111	-0.58759	8/679	102,351,1000,6790,8301,25791,55740,222950	ADAM10,APP,CDH2,AURKA,PICALM,NGEF,ENAH,NYAP1
7_Member	GO Biological Processes	GO:0106027	neuron projection organization	-2.79694	-0.0795357	3/91	102,351,25791	ADAM10,APP,NGEF
7_Member	GO Biological Processes	GO:0099175	regulation of postsynapse organization	-2.69223	-0.0367922	3/99	102,1000,25791	ADAM10,CDH2,NGEF
7_Member	GO Biological Processes	GO:0050807	regulation of synapse organization	-2.68022	-0.0367922	4/213	102,351,1000,25791	ADAM10,APP,CDH2,NGEF
7_Member	GO Biological Processes	GO:0043687	post-translational protein modification	-2.65171	-0.0367922	5/362	102,351,1000,5702,157570	ADAM10,APP,CDH2,PSMC3,ESCO2
7_Member	GO Biological Processes	GO:0000904	cell morphogenesis involved in differentiation	-2.63795	-0.0367922	7/723	102,351,1000,8301,25791,55435,55740	ADAM10,APP,CDH2,PICALM,NGEF,AP1AR,ENAH
7_Member	GO Biological Processes	GO:0051640	organelle localization	-2.63124	-0.0367922	7/725	274,1000,5577,6790,8301,55435,112755	BIN1,CDH2,PRKAR2B,AURKA,PICALM,AP1AR,STX1B
7_Member	Reactome Gene Sets	R-HSA-8957275	Post-translational protein phosphorylation	-2.58478	-0.00965525	3/108	102,351,1000	ADAM10,APP,CDH2
7_Member	GO Biological Processes	GO:0016358	dendrite development	-2.53295	-0.00380063	4/234	102,351,8301,25791	ADAM10,APP,PICALM,NGEF
7_Member	GO Biological Processes	GO:0048667	cell morphogenesis involved in neuron differentiation	-2.46566	0	6/579	102,351,1000,8301,25791,55740	ADAM10,APP,CDH2,PICALM,NGEF,ENAH
7_Member	Reactome Gene Sets	R-HSA-381426	Regulation of Insulin-like Growth Factor (IGF) transport and uptake by Insulin-like Growth Factor Binding Proteins (IGFBPs)	-2.4059	0	3/125	102,351,1000	ADAM10,APP,CDH2
7_Member	GO Biological Processes	GO:0048813	dendrite morphogenesis	-2.27742	0	3/139	102,8301,25791	ADAM10,PICALM,NGEF
7_Member	GO Biological Processes	GO:0045664	regulation of neuron differentiation	-2.23946	0	6/645	102,274,351,1000,25791,112755	ADAM10,BIN1,APP,CDH2,NGEF,STX1B
7_Member	GO Biological Processes	GO:0051668	localization within membrane	-2.2021	0	3/148	102,1000,112755	ADAM10,CDH2,STX1B
7_Member	GO Biological Processes	GO:0097479	synaptic vesicle localization	-2.2021	0	3/148	1000,8301,112755	CDH2,PICALM,STX1B
7_Member	GO Biological Processes	GO:0010769	regulation of cell morphogenesis involved in differentiation	-2.15273	0	4/300	102,1000,25791,55435	ADAM10,CDH2,NGEF,AP1AR
7_Member	GO Biological Processes	GO:0099173	postsynapse organization	-2.10178	0	3/161	102,1000,25791	ADAM10,CDH2,NGEF
7_Member	GO Biological Processes	GO:0051648	vesicle localization	-2.0845	0	4/314	1000,8301,55435,112755	CDH2,PICALM,AP1AR,STX1B
7_Member	GO Biological Processes	GO:1990778	protein localization to cell periphery	-2.0425	0	4/323	102,1000,8301,112755	ADAM10,CDH2,PICALM,STX1B
8_Summary	GO Biological Processes	GO:0043254	regulation of protein complex assembly	-3.61478	-0.637606	7/492	274,1191,2067,5702,6653,55435,112755,351,23300	BIN1,CLU,ERCC1,PSMC3,SORL1,AP1AR,STX1B,APP,ATMIN
8_Member	GO Biological Processes	GO:0043254	regulation of protein complex assembly	-3.61478	-0.637606	7/492	274,1191,2067,5702,6653,55435,112755	BIN1,CLU,ERCC1,PSMC3,SORL1,AP1AR,STX1B
8_Member	GO Biological Processes	GO:0031334	positive regulation of protein complex assembly	-3.10266	-0.289488	5/286	274,1191,2067,5702,55435	BIN1,CLU,ERCC1,PSMC3,AP1AR
8_Member	GO Biological Processes	GO:1902905	positive regulation of supramolecular fiber organization	-2.75617	-0.0795357	4/203	274,351,1191,55435	BIN1,APP,CLU,AP1AR
8_Member	GO Biological Processes	GO:0044089	positive regulation of cellular component biogenesis	-2.54828	-0.00380063	6/557	274,1191,2067,5702,23300,55435	BIN1,CLU,ERCC1,PSMC3,ATMIN,AP1AR
9_Summary	GO Biological Processes	GO:0051347	positive regulation of transferase activity	-3.49831	-0.58759	8/682	905,1191,5577,6653,8567,10006,146433,256987,2067	CCNT2,CLU,PRKAR2B,SORL1,MADD,ABI1,IL34,SERINC5,ERCC1
9_Member	GO Biological Processes	GO:0051347	positive regulation of transferase activity	-3.49831	-0.58759	8/682	905,1191,5577,6653,8567,10006,146433,256987	CCNT2,CLU,PRKAR2B,SORL1,MADD,ABI1,IL34,SERINC5
9_Member	GO Biological Processes	GO:0045860	positive regulation of protein kinase activity	-2.65123	-0.0367922	6/531	905,1191,5577,8567,10006,146433	CCNT2,CLU,PRKAR2B,MADD,ABI1,IL34
9_Member	GO Biological Processes	GO:0033674	positive regulation of kinase activity	-2.37636	0	6/604	905,1191,5577,8567,10006,146433	CCNT2,CLU,PRKAR2B,MADD,ABI1,IL34
9_Member	WikiPathways	WP4673	Genes involved in male infertility	-2.21022	0	3/147	905,1191,2067	CCNT2,CLU,ERCC1
10_Summary	GO Biological Processes	GO:0045862	positive regulation of proteolysis	-3.411	-0.530243	6/378	351,1191,5702,6790,8301,83464,5577,6653,23450	APP,CLU,PSMC3,AURKA,PICALM,APH1B,PRKAR2B,SORL1,SF3B3
10_Member	GO Biological Processes	GO:0045862	positive regulation of proteolysis	-3.411	-0.530243	6/378	351,1191,5702,6790,8301,83464	APP,CLU,PSMC3,AURKA,PICALM,APH1B
10_Member	GO Biological Processes	GO:0010389	regulation of G2/M transition of mitotic cell cycle	-2.75617	-0.0795357	4/203	351,5577,5702,6790	APP,PRKAR2B,PSMC3,AURKA
10_Member	GO Biological Processes	GO:1902749	regulation of cell cycle G2/M phase transition	-2.63654	-0.0367922	4/219	351,5577,5702,6790	APP,PRKAR2B,PSMC3,AURKA
10_Member	GO Biological Processes	GO:0045732	positive regulation of protein catabolic process	-2.56663	-0.0080918	4/229	1191,5702,6653,6790	CLU,PSMC3,SORL1,AURKA
10_Member	GO Biological Processes	GO:1901800	positive regulation of proteasomal protein catabolic process	-2.54008	-0.00380063	3/112	1191,5702,6790	CLU,PSMC3,AURKA
10_Member	GO Biological Processes	GO:0042176	regulation of protein catabolic process	-2.48898	0	5/395	1191,5702,6653,6790,23450	CLU,PSMC3,SORL1,AURKA,SF3B3
10_Member	GO Biological Processes	GO:0000086	G2/M transition of mitotic cell cycle	-2.38191	0	4/258	351,5577,5702,6790	APP,PRKAR2B,PSMC3,AURKA
10_Member	GO Biological Processes	GO:1903052	positive regulation of proteolysis involved in cellular protein catabolic process	-2.34901	0	3/131	1191,5702,6790	CLU,PSMC3,AURKA
10_Member	GO Biological Processes	GO:0044839	cell cycle G2/M phase transition	-2.27877	0	4/276	351,5577,5702,6790	APP,PRKAR2B,PSMC3,AURKA
10_Member	GO Biological Processes	GO:0009896	positive regulation of catabolic process	-2.20722	0	5/461	351,1191,5702,6653,6790	APP,CLU,PSMC3,SORL1,AURKA
10_Member	GO Biological Processes	GO:1903364	positive regulation of cellular protein catabolic process	-2.15464	0	3/154	1191,5702,6790	CLU,PSMC3,AURKA
11_Summary	GO Biological Processes	GO:0051129	negative regulation of cellular component organization	-3.10737	-0.289488	8/782	351,1191,2067,6653,8301,25791,55435,112755,9158,10006,59338,83464,10011,11007	APP,CLU,ERCC1,SORL1,PICALM,NGEF,AP1AR,STX1B,FIBP,ABI1,PLEKHA1,APH1B,SRA1,CCDC85B
11_Member	GO Biological Processes	GO:0051129	negative regulation of cellular component organization	-3.10737	-0.289488	8/782	351,1191,2067,6653,8301,25791,55435,112755	APP,CLU,ERCC1,SORL1,PICALM,NGEF,AP1AR,STX1B
11_Member	GO Biological Processes	GO:0010721	negative regulation of cell development	-2.92207	-0.176974	5/314	351,6653,25791,55435,112755	APP,SORL1,NGEF,AP1AR,STX1B
11_Member	GO Biological Processes	GO:0007169	transmembrane receptor protein tyrosine kinase signaling pathway	-2.5784	-0.00965525	7/741	351,6653,9158,10006,25791,59338,83464	APP,SORL1,FIBP,ABI1,NGEF,PLEKHA1,APH1B
11_Member	GO Biological Processes	GO:0045596	negative regulation of cell differentiation	-2.57514	-0.00965525	7/742	351,6653,10011,11007,25791,55435,112755	APP,SORL1,SRA1,CCDC85B,NGEF,AP1AR,STX1B
11_Member	GO Biological Processes	GO:0050768	negative regulation of neurogenesis	-2.31794	0	4/269	351,6653,25791,112755	APP,SORL1,NGEF,STX1B
11_Member	GO Biological Processes	GO:0051961	negative regulation of nervous system development	-2.20899	0	4/289	351,6653,25791,112755	APP,SORL1,NGEF,STX1B
12_Summary	GO Biological Processes	GO:0006605	protein targeting	-3.05568	-0.27759	6/442	1191,2053,6653,6726,9472,23431	CLU,EPHX2,SORL1,SRP9,AKAP6,AP4E1
12_Member	GO Biological Processes	GO:0006605	protein targeting	-3.05568	-0.27759	6/442	1191,2053,6653,6726,9472,23431	CLU,EPHX2,SORL1,SRP9,AKAP6,AP4E1
13_Summary	GO Biological Processes	GO:0061061	muscle structure development	-2.97025	-0.203438	7/632	274,905,1000,9472,10011,78994,115509	BIN1,CCNT2,CDH2,AKAP6,SRA1,PRR14,ZNF689
13_Member	GO Biological Processes	GO:0061061	muscle structure development	-2.97025	-0.203438	7/632	274,905,1000,9472,10011,78994,115509	BIN1,CCNT2,CDH2,AKAP6,SRA1,PRR14,ZNF689
14_Summary	GO Biological Processes	GO:0016049	cell growth	-2.90459	-0.16996	6/473	102,351,6790,8425,9472,11007,274,9507	ADAM10,APP,AURKA,LTBP4,AKAP6,CCDC85B,BIN1,ADAMTS4
14_Member	GO Biological Processes	GO:0016049	cell growth	-2.90459	-0.16996	6/473	102,351,6790,8425,9472,11007	ADAM10,APP,AURKA,LTBP4,AKAP6,CCDC85B
14_Member	GO Biological Processes	GO:0071156	regulation of cell cycle arrest	-2.58478	-0.00965525	3/108	102,274,6790	ADAM10,BIN1,AURKA
14_Member	Reactome Gene Sets	R-HSA-1474244	Extracellular matrix organization	-2.14773	0	4/301	102,351,8425,9507	ADAM10,APP,LTBP4,ADAMTS4
15_Summary	GO Biological Processes	GO:0008203	cholesterol metabolic process	-2.18605	0	3/150	351,2053,6309,59338	APP,EPHX2,SC5D,PLEKHA1
15_Member	GO Biological Processes	GO:0008203	cholesterol metabolic process	-2.18605	0	3/150	351,2053,6309	APP,EPHX2,SC5D
15_Member	GO Biological Processes	GO:1902652	secondary alcohol metabolic process	-2.15464	0	3/154	351,2053,6309	APP,EPHX2,SC5D
15_Member	GO Biological Processes	GO:0016125	sterol metabolic process	-2.06557	0	3/166	351,2053,6309	APP,EPHX2,SC5D
15_Member	GO Biological Processes	GO:0008202	steroid metabolic process	-2.01077	0	4/330	351,2053,6309,59338	APP,EPHX2,SC5D,PLEKHA1
16_Summary	GO Biological Processes	GO:0071363	cellular response to growth factor stimulus	-2.05217	0	6/707	351,6653,7791,8425,9158,54778	APP,SORL1,ZYX,LTBP4,FIBP,RNF111
16_Member	GO Biological Processes	GO:0071363	cellular response to growth factor stimulus	-2.05217	0	6/707	351,6653,7791,8425,9158,54778	APP,SORL1,ZYX,LTBP4,FIBP,RNF111

## Sheet: Ex3e_scz
GroupID	Category	Term	Description	LogP	Log(q-value)	InTerm_InList	Genes	Symbols
1_Summary	GO Biological Processes	GO:0045664	regulation of neuron differentiation	-11.1009	-6.74299	39/645	102,466,577,604,1000,1141,1745,1809,2011,2242,3655,4038,4208,4681,5087,5526,5629,5792,6457,6925,7068,8997,9024,9148,9529,9760,10090,10690,10716,22891,25791,27257,50807,53335,57142,57520,57688,65009,152330,2823,2904,8087,10253,22873,26051,26053,27352,473,1009,1385,2016,2131,4130,5595,5598,6711,7162,10048,10890,23114,64221,196383,353116,1495,11151,192670	ADAM10,ATF1,ADGRB3,BCL6,CDH2,CHRNB2,DLX1,DPYSL3,MARK2,FES,ITGA6,LRP4,MEF2C,NBL1,PBX1,PPP2R5B,PROX1,PTPRF,SH3GL3,TCF4,THRB,KALRN,BRSK2,NEURL1,BAG5,TOX,UST,FUT9,TBR1,ZNF365,NGEF,LSM1,ASAP1,BCL11A,RTN4,HECW2,ZSWIM6,NDRG4,CNTN4,GPM6A,GRIN2B,FXR1,SPRY2,DZIP1,PPP1R16B,AUTS2,SGSM3,RERE,CDH11,CREB1,EMX1,EXT1,MAP1A,MAPK3,MAPK7,SPTBN1,TPBG,RANBP9,RAB10,NFASC,ROBO3,RILPL2,RILPL1,CTNNA1,CORO1A,AGO4
1_Member	GO Biological Processes	GO:0045664	regulation of neuron differentiation	-11.1009	-6.74299	39/645	102,466,577,604,1000,1141,1745,1809,2011,2242,3655,4038,4208,4681,5087,5526,5629,5792,6457,6925,7068,8997,9024,9148,9529,9760,10090,10690,10716,22891,25791,27257,50807,53335,57142,57520,57688,65009,152330	ADAM10,ATF1,ADGRB3,BCL6,CDH2,CHRNB2,DLX1,DPYSL3,MARK2,FES,ITGA6,LRP4,MEF2C,NBL1,PBX1,PPP2R5B,PROX1,PTPRF,SH3GL3,TCF4,THRB,KALRN,BRSK2,NEURL1,BAG5,TOX,UST,FUT9,TBR1,ZNF365,NGEF,LSM1,ASAP1,BCL11A,RTN4,HECW2,ZSWIM6,NDRG4,CNTN4
1_Member	GO Biological Processes	GO:0031344	regulation of cell projection organization	-8.72541	-5.14568	37/712	102,466,577,1000,1141,1809,2011,2242,2823,2904,3655,4038,4208,5526,5792,8087,8997,9024,9148,9529,9760,10090,10253,10690,10716,22873,22891,25791,26051,26053,27352,50807,53335,57142,57520,57688,65009	ADAM10,ATF1,ADGRB3,CDH2,CHRNB2,DPYSL3,MARK2,FES,GPM6A,GRIN2B,ITGA6,LRP4,MEF2C,PPP2R5B,PTPRF,FXR1,KALRN,BRSK2,NEURL1,BAG5,TOX,UST,SPRY2,FUT9,TBR1,DZIP1,ZNF365,NGEF,PPP1R16B,AUTS2,SGSM3,ASAP1,BCL11A,RTN4,HECW2,ZSWIM6,NDRG4
1_Member	GO Biological Processes	GO:0120035	regulation of plasma membrane bounded cell projection organization	-8.3366	-4.82382	36/703	102,466,577,1000,1141,1809,2011,2242,2823,2904,3655,4038,4208,5526,5792,8087,8997,9024,9148,9529,9760,10090,10690,10716,22873,22891,25791,26051,26053,27352,50807,53335,57142,57520,57688,65009	ADAM10,ATF1,ADGRB3,CDH2,CHRNB2,DPYSL3,MARK2,FES,GPM6A,GRIN2B,ITGA6,LRP4,MEF2C,PPP2R5B,PTPRF,FXR1,KALRN,BRSK2,NEURL1,BAG5,TOX,UST,FUT9,TBR1,DZIP1,ZNF365,NGEF,PPP1R16B,AUTS2,SGSM3,ASAP1,BCL11A,RTN4,HECW2,ZSWIM6,NDRG4
1_Member	GO Biological Processes	GO:0048812	neuron projection morphogenesis	-8.21293	-4.75815	34/645	102,473,577,1000,1009,1141,1385,2011,2016,2131,2823,4038,4130,4681,5595,5598,6711,7162,8997,9024,10048,10090,10716,10890,22891,23114,25791,26053,53335,57142,57520,57688,64221,152330	ADAM10,RERE,ADGRB3,CDH2,CDH11,CHRNB2,CREB1,MARK2,EMX1,EXT1,GPM6A,LRP4,MAP1A,NBL1,MAPK3,MAPK7,SPTBN1,TPBG,KALRN,BRSK2,RANBP9,UST,TBR1,RAB10,ZNF365,NFASC,NGEF,AUTS2,BCL11A,RTN4,HECW2,ZSWIM6,ROBO3,CNTN4
1_Member	GO Biological Processes	GO:0010975	regulation of neuron projection development	-8.04203	-4.65985	29/497	102,466,577,1000,1141,1809,2011,2242,3655,4038,4208,5526,5792,8997,9024,9148,9529,9760,10090,10690,10716,22891,25791,50807,53335,57142,57520,57688,65009	ADAM10,ATF1,ADGRB3,CDH2,CHRNB2,DPYSL3,MARK2,FES,ITGA6,LRP4,MEF2C,PPP2R5B,PTPRF,KALRN,BRSK2,NEURL1,BAG5,TOX,UST,FUT9,TBR1,ZNF365,NGEF,ASAP1,BCL11A,RTN4,HECW2,ZSWIM6,NDRG4
1_Member	GO Biological Processes	GO:0120039	plasma membrane bounded cell projection morphogenesis	-7.98197	-4.65985	34/659	102,473,577,1000,1009,1141,1385,2011,2016,2131,2823,4038,4130,4681,5595,5598,6711,7162,8997,9024,10048,10090,10716,10890,22891,23114,25791,26053,53335,57142,57520,57688,64221,152330	ADAM10,RERE,ADGRB3,CDH2,CDH11,CHRNB2,CREB1,MARK2,EMX1,EXT1,GPM6A,LRP4,MAP1A,NBL1,MAPK3,MAPK7,SPTBN1,TPBG,KALRN,BRSK2,RANBP9,UST,TBR1,RAB10,ZNF365,NFASC,NGEF,AUTS2,BCL11A,RTN4,HECW2,ZSWIM6,ROBO3,CNTN4
1_Member	GO Biological Processes	GO:0048858	cell projection morphogenesis	-7.91729	-4.63859	34/663	102,473,577,1000,1009,1141,1385,2011,2016,2131,2823,4038,4130,4681,5595,5598,6711,7162,8997,9024,10048,10090,10716,10890,22891,23114,25791,26053,53335,57142,57520,57688,64221,152330	ADAM10,RERE,ADGRB3,CDH2,CDH11,CHRNB2,CREB1,MARK2,EMX1,EXT1,GPM6A,LRP4,MAP1A,NBL1,MAPK3,MAPK7,SPTBN1,TPBG,KALRN,BRSK2,RANBP9,UST,TBR1,RAB10,ZNF365,NFASC,NGEF,AUTS2,BCL11A,RTN4,HECW2,ZSWIM6,ROBO3,CNTN4
1_Member	GO Biological Processes	GO:0048667	cell morphogenesis involved in neuron differentiation	-7.68972	-4.51039	31/579	102,473,577,1000,1009,1141,1385,2011,2131,4038,4130,4208,5595,5598,6711,7162,8997,9024,10048,10090,10716,10890,22891,23114,25791,26053,57142,57520,57688,64221,152330	ADAM10,RERE,ADGRB3,CDH2,CDH11,CHRNB2,CREB1,MARK2,EXT1,LRP4,MAP1A,MEF2C,MAPK3,MAPK7,SPTBN1,TPBG,KALRN,BRSK2,RANBP9,UST,TBR1,RAB10,ZNF365,NFASC,NGEF,AUTS2,RTN4,HECW2,ZSWIM6,ROBO3,CNTN4
1_Member	GO Biological Processes	GO:0032990	cell part morphogenesis	-7.66415	-4.51039	34/679	102,473,577,1000,1009,1141,1385,2011,2016,2131,2823,4038,4130,4681,5595,5598,6711,7162,8997,9024,10048,10090,10716,10890,22891,23114,25791,26053,53335,57142,57520,57688,64221,152330	ADAM10,RERE,ADGRB3,CDH2,CDH11,CHRNB2,CREB1,MARK2,EMX1,EXT1,GPM6A,LRP4,MAP1A,NBL1,MAPK3,MAPK7,SPTBN1,TPBG,KALRN,BRSK2,RANBP9,UST,TBR1,RAB10,ZNF365,NFASC,NGEF,AUTS2,BCL11A,RTN4,HECW2,ZSWIM6,ROBO3,CNTN4
1_Member	GO Biological Processes	GO:0000904	cell morphogenesis involved in differentiation	-7.01136	-3.98006	34/723	102,473,577,1000,1009,1141,1385,2011,2131,4038,4130,4208,5595,5598,5629,6711,7162,8997,9024,10048,10090,10716,10890,22891,23114,25791,26053,57142,57520,57688,64221,152330,196383,353116	ADAM10,RERE,ADGRB3,CDH2,CDH11,CHRNB2,CREB1,MARK2,EXT1,LRP4,MAP1A,MEF2C,MAPK3,MAPK7,PROX1,SPTBN1,TPBG,KALRN,BRSK2,RANBP9,UST,TBR1,RAB10,ZNF365,NFASC,NGEF,AUTS2,RTN4,HECW2,ZSWIM6,ROBO3,CNTN4,RILPL2,RILPL1
1_Member	GO Biological Processes	GO:0061564	axon development	-5.66613	-2.86456	25/507	1000,1009,1141,1385,1495,2011,2131,4038,4130,5595,5598,5792,6711,8997,9024,10048,10090,10716,10890,23114,26053,57142,57688,64221,152330	CDH2,CDH11,CHRNB2,CREB1,CTNNA1,MARK2,EXT1,LRP4,MAP1A,MAPK3,MAPK7,PTPRF,SPTBN1,KALRN,BRSK2,RANBP9,UST,TBR1,RAB10,NFASC,AUTS2,RTN4,ZSWIM6,ROBO3,CNTN4
1_Member	GO Biological Processes	GO:0007409	axonogenesis	-5.35889	-2.64446	23/460	1000,1009,1141,1385,2011,2131,4038,4130,5595,5598,6711,8997,9024,10048,10090,10716,10890,23114,26053,57142,57688,64221,152330	CDH2,CDH11,CHRNB2,CREB1,MARK2,EXT1,LRP4,MAP1A,MAPK3,MAPK7,SPTBN1,KALRN,BRSK2,RANBP9,UST,TBR1,RAB10,NFASC,AUTS2,RTN4,ZSWIM6,ROBO3,CNTN4
1_Member	GO Biological Processes	GO:0010769	regulation of cell morphogenesis involved in differentiation	-3.19375	-1.12813	14/300	102,577,1000,1141,2011,4038,8997,9024,10090,10716,25791,57142,57520,57688	ADAM10,ADGRB3,CDH2,CHRNB2,MARK2,LRP4,KALRN,BRSK2,UST,TBR1,NGEF,RTN4,HECW2,ZSWIM6
1_Member	GO Biological Processes	GO:0022604	regulation of cell morphogenesis	-2.7669	-0.88031	18/486	102,577,1000,1141,2011,2242,4038,8997,9024,10090,10716,11151,25791,53335,57142,57520,57688,192670	ADAM10,ADGRB3,CDH2,CHRNB2,MARK2,FES,LRP4,KALRN,BRSK2,UST,TBR1,CORO1A,NGEF,BCL11A,RTN4,HECW2,ZSWIM6,AGO4
1_Member	GO Biological Processes	GO:0007411	axon guidance	-2.10609	-0.465054	11/277	2131,5595,5598,6711,8997,10048,10716,23114,57688,64221,152330	EXT1,MAPK3,MAPK7,SPTBN1,KALRN,RANBP9,TBR1,NFASC,ZSWIM6,ROBO3,CNTN4
1_Member	GO Biological Processes	GO:0097485	neuron projection guidance	-2.09498	-0.460267	11/278	2131,5595,5598,6711,8997,10048,10716,23114,57688,64221,152330	EXT1,MAPK3,MAPK7,SPTBN1,KALRN,RANBP9,TBR1,NFASC,ZSWIM6,ROBO3,CNTN4
1_Member	GO Biological Processes	GO:0050770	regulation of axonogenesis	-2.02727	-0.42144	8/173	1000,2011,4038,9024,10090,10716,57142,57688	CDH2,MARK2,LRP4,BRSK2,UST,TBR1,RTN4,ZSWIM6
2_Summary	GO Biological Processes	GO:0099537	trans-synaptic signaling	-10.2084	-6.16271	39/691	488,783,801,1000,1006,1009,1141,1182,1385,1740,1812,2131,2890,2894,2903,2904,2914,3745,3780,4130,4208,4842,4900,5334,7162,8525,9148,9568,11188,22986,23228,26045,27445,30819,57282,60412,114088,140679,152330,10716,23259,65009,577,8997,9867,1958,4985,7068,53616,55585,57561	ATP2A2,CACNB2,CALM1,CDH2,CDH8,CDH11,CHRNB2,CLCN3,CREB1,DLG2,DRD1,EXT1,GRIA1,GRID1,GRIN2A,GRIN2B,GRM4,KCNB1,KCNN1,MAP1A,MEF2C,NOS1,NRGN,PLCL1,TPBG,DGKZ,NEURL1,GABBR2,NISCH,SORCS3,PLCL2,LRRTM2,PCLO,KCNIP2,SLC4A10,EXOC4,TRIM9,SLC32A1,CNTN4,TBR1,DDHD2,NDRG4,ADGRB3,KALRN,PJA2,EGR1,OPRD1,THRB,ADAM22,UBE2Q1,ARRDC3
2_Member	GO Biological Processes	GO:0099537	trans-synaptic signaling	-10.2084	-6.16271	39/691	488,783,801,1000,1006,1009,1141,1182,1385,1740,1812,2131,2890,2894,2903,2904,2914,3745,3780,4130,4208,4842,4900,5334,7162,8525,9148,9568,11188,22986,23228,26045,27445,30819,57282,60412,114088,140679,152330	ATP2A2,CACNB2,CALM1,CDH2,CDH8,CDH11,CHRNB2,CLCN3,CREB1,DLG2,DRD1,EXT1,GRIA1,GRID1,GRIN2A,GRIN2B,GRM4,KCNB1,KCNN1,MAP1A,MEF2C,NOS1,NRGN,PLCL1,TPBG,DGKZ,NEURL1,GABBR2,NISCH,SORCS3,PLCL2,LRRTM2,PCLO,KCNIP2,SLC4A10,EXOC4,TRIM9,SLC32A1,CNTN4
2_Member	GO Biological Processes	GO:0099536	synaptic signaling	-10.0435	-6.16271	39/700	488,783,801,1000,1006,1009,1141,1182,1385,1740,1812,2131,2890,2894,2903,2904,2914,3745,3780,4130,4208,4842,4900,5334,7162,8525,9148,9568,11188,22986,23228,26045,27445,30819,57282,60412,114088,140679,152330	ATP2A2,CACNB2,CALM1,CDH2,CDH8,CDH11,CHRNB2,CLCN3,CREB1,DLG2,DRD1,EXT1,GRIA1,GRID1,GRIN2A,GRIN2B,GRM4,KCNB1,KCNN1,MAP1A,MEF2C,NOS1,NRGN,PLCL1,TPBG,DGKZ,NEURL1,GABBR2,NISCH,SORCS3,PLCL2,LRRTM2,PCLO,KCNIP2,SLC4A10,EXOC4,TRIM9,SLC32A1,CNTN4
2_Member	GO Biological Processes	GO:0007268	chemical synaptic transmission	-9.76246	-6.10355	38/684	488,783,801,1000,1006,1009,1141,1182,1385,1740,1812,2131,2890,2894,2903,2904,2914,3745,3780,4130,4208,4900,5334,7162,8525,9148,9568,11188,22986,23228,26045,27445,30819,57282,60412,114088,140679,152330	ATP2A2,CACNB2,CALM1,CDH2,CDH8,CDH11,CHRNB2,CLCN3,CREB1,DLG2,DRD1,EXT1,GRIA1,GRID1,GRIN2A,GRIN2B,GRM4,KCNB1,KCNN1,MAP1A,MEF2C,NRGN,PLCL1,TPBG,DGKZ,NEURL1,GABBR2,NISCH,SORCS3,PLCL2,LRRTM2,PCLO,KCNIP2,SLC4A10,EXOC4,TRIM9,SLC32A1,CNTN4
2_Member	GO Biological Processes	GO:0098916	anterograde trans-synaptic signaling	-9.76246	-6.10355	38/684	488,783,801,1000,1006,1009,1141,1182,1385,1740,1812,2131,2890,2894,2903,2904,2914,3745,3780,4130,4208,4900,5334,7162,8525,9148,9568,11188,22986,23228,26045,27445,30819,57282,60412,114088,140679,152330	ATP2A2,CACNB2,CALM1,CDH2,CDH8,CDH11,CHRNB2,CLCN3,CREB1,DLG2,DRD1,EXT1,GRIA1,GRID1,GRIN2A,GRIN2B,GRM4,KCNB1,KCNN1,MAP1A,MEF2C,NRGN,PLCL1,TPBG,DGKZ,NEURL1,GABBR2,NISCH,SORCS3,PLCL2,LRRTM2,PCLO,KCNIP2,SLC4A10,EXOC4,TRIM9,SLC32A1,CNTN4
2_Member	GO Biological Processes	GO:0050804	modulation of chemical synaptic transmission	-7.8269	-4.59407	26/418	488,783,801,1000,1009,1141,1385,1812,2890,2894,2903,2904,2914,3745,4130,4208,4900,5334,8525,9148,11188,22986,23228,26045,57282,152330	ATP2A2,CACNB2,CALM1,CDH2,CDH11,CHRNB2,CREB1,DRD1,GRIA1,GRID1,GRIN2A,GRIN2B,GRM4,KCNB1,MAP1A,MEF2C,NRGN,PLCL1,DGKZ,NEURL1,NISCH,SORCS3,PLCL2,LRRTM2,SLC4A10,CNTN4
2_Member	GO Biological Processes	GO:0099177	regulation of trans-synaptic signaling	-7.80582	-4.59407	26/419	488,783,801,1000,1009,1141,1385,1812,2890,2894,2903,2904,2914,3745,4130,4208,4900,5334,8525,9148,11188,22986,23228,26045,57282,152330	ATP2A2,CACNB2,CALM1,CDH2,CDH11,CHRNB2,CREB1,DRD1,GRIA1,GRID1,GRIN2A,GRIN2B,GRM4,KCNB1,MAP1A,MEF2C,NRGN,PLCL1,DGKZ,NEURL1,NISCH,SORCS3,PLCL2,LRRTM2,SLC4A10,CNTN4
2_Member	GO Biological Processes	GO:0008306	associative learning	-6.68283	-3.73993	10/68	1141,1385,1812,2903,4130,4900,7162,10716,23259,65009	CHRNB2,CREB1,DRD1,GRIN2A,MAP1A,NRGN,TPBG,TBR1,DDHD2,NDRG4
2_Member	GO Biological Processes	GO:0007612	learning	-6.47467	-3.56396	13/130	577,1141,1385,1812,2903,4130,4900,7162,8997,10716,22986,23259,65009	ADGRB3,CHRNB2,CREB1,DRD1,GRIN2A,MAP1A,NRGN,TPBG,KALRN,TBR1,SORCS3,DDHD2,NDRG4
2_Member	GO Biological Processes	GO:0007611	learning or memory	-6.22145	-3.32597	17/235	577,1141,1385,1812,2890,2903,2904,4130,4208,4900,7162,8997,9867,10716,22986,23259,65009	ADGRB3,CHRNB2,CREB1,DRD1,GRIA1,GRIN2A,GRIN2B,MAP1A,MEF2C,NRGN,TPBG,KALRN,PJA2,TBR1,SORCS3,DDHD2,NDRG4
2_Member	GO Biological Processes	GO:0007610	behavior	-6.12713	-3.24637	27/544	577,1141,1182,1385,1812,1958,2131,2890,2894,2903,2904,4130,4208,4900,4985,7068,7162,8997,9867,10716,22986,23259,53616,55585,57282,57561,65009	ADGRB3,CHRNB2,CLCN3,CREB1,DRD1,EGR1,EXT1,GRIA1,GRID1,GRIN2A,GRIN2B,MAP1A,MEF2C,NRGN,OPRD1,THRB,TPBG,KALRN,PJA2,TBR1,SORCS3,DDHD2,ADAM22,UBE2Q1,SLC4A10,ARRDC3,NDRG4
2_Member	GO Biological Processes	GO:0050890	cognition	-5.26947	-2.57435	17/276	577,1141,1385,1812,2890,2903,2904,4130,4208,4900,7162,8997,9867,10716,22986,23259,65009	ADGRB3,CHRNB2,CREB1,DRD1,GRIA1,GRIN2A,GRIN2B,MAP1A,MEF2C,NRGN,TPBG,KALRN,PJA2,TBR1,SORCS3,DDHD2,NDRG4
2_Member	GO Biological Processes	GO:0048167	regulation of synaptic plasticity	-5.05035	-2.40004	13/174	1385,2890,2903,2904,3745,4130,4208,4900,9148,22986,26045,57282,152330	CREB1,GRIA1,GRIN2A,GRIN2B,KCNB1,MAP1A,MEF2C,NRGN,NEURL1,SORCS3,LRRTM2,SLC4A10,CNTN4
2_Member	GO Biological Processes	GO:0008542	visual learning	-4.15281	-1.79057	6/42	1141,1385,1812,2903,23259,65009	CHRNB2,CREB1,DRD1,GRIN2A,DDHD2,NDRG4
2_Member	GO Biological Processes	GO:0007632	visual behavior	-3.87263	-1.59903	6/47	1141,1385,1812,2903,23259,65009	CHRNB2,CREB1,DRD1,GRIN2A,DDHD2,NDRG4
2_Member	GO Biological Processes	GO:0007613	memory	-3.32623	-1.23561	8/107	1141,1385,2890,2903,4130,8997,9867,22986	CHRNB2,CREB1,GRIA1,GRIN2A,MAP1A,KALRN,PJA2,SORCS3
3_Summary	GO Biological Processes	GO:0050808	synapse organization	-7.97633	-4.65985	26/411	102,577,783,1000,1006,1007,1141,1812,2066,2823,2904,4038,4208,5792,7162,8997,9118,9148,10082,11122,22891,23114,25791,26045,27445,54674,473,4130,50807,53335,57520	ADAM10,ADGRB3,CACNB2,CDH2,CDH8,CDH9,CHRNB2,DRD1,ERBB4,GPM6A,GRIN2B,LRP4,MEF2C,PTPRF,TPBG,KALRN,INA,NEURL1,GPC6,PTPRT,ZNF365,NFASC,NGEF,LRRTM2,PCLO,LRRN3,RERE,MAP1A,ASAP1,BCL11A,HECW2
3_Member	GO Biological Processes	GO:0050808	synapse organization	-7.97633	-4.65985	26/411	102,577,783,1000,1006,1007,1141,1812,2066,2823,2904,4038,4208,5792,7162,8997,9118,9148,10082,11122,22891,23114,25791,26045,27445,54674	ADAM10,ADGRB3,CACNB2,CDH2,CDH8,CDH9,CHRNB2,DRD1,ERBB4,GPM6A,GRIN2B,LRP4,MEF2C,PTPRF,TPBG,KALRN,INA,NEURL1,GPC6,PTPRT,ZNF365,NFASC,NGEF,LRRTM2,PCLO,LRRN3
3_Member	GO Biological Processes	GO:0050807	regulation of synapse organization	-6.82707	-3.83092	17/213	102,577,1000,1006,1141,2823,2904,4038,4208,7162,8997,9148,10082,11122,25791,26045,54674	ADAM10,ADGRB3,CDH2,CDH8,CHRNB2,GPM6A,GRIN2B,LRP4,MEF2C,TPBG,KALRN,NEURL1,GPC6,PTPRT,NGEF,LRRTM2,LRRN3
3_Member	GO Biological Processes	GO:0050803	regulation of synapse structure or activity	-6.54225	-3.61573	17/223	102,577,1000,1006,1141,2823,2904,4038,4208,7162,8997,9148,10082,11122,25791,26045,54674	ADAM10,ADGRB3,CDH2,CDH8,CHRNB2,GPM6A,GRIN2B,LRP4,MEF2C,TPBG,KALRN,NEURL1,GPC6,PTPRT,NGEF,LRRTM2,LRRN3
3_Member	GO Biological Processes	GO:0007416	synapse assembly	-5.80141	-2.97501	14/173	577,1000,1007,1141,1812,2066,2823,4038,4208,7162,10082,26045,27445,54674	ADGRB3,CDH2,CDH9,CHRNB2,DRD1,ERBB4,GPM6A,LRP4,MEF2C,TPBG,GPC6,LRRTM2,PCLO,LRRN3
3_Member	GO Biological Processes	GO:0016358	dendrite development	-4.92463	-2.30975	15/234	102,473,577,1141,4038,4130,4208,7162,8997,9148,22891,25791,50807,53335,57520	ADAM10,RERE,ADGRB3,CHRNB2,LRP4,MAP1A,MEF2C,TPBG,KALRN,NEURL1,ZNF365,NGEF,ASAP1,BCL11A,HECW2
3_Member	GO Biological Processes	GO:0048813	dendrite morphogenesis	-3.88208	-1.59903	10/139	102,473,577,1141,4038,7162,8997,22891,25791,57520	ADAM10,RERE,ADGRB3,CHRNB2,LRP4,TPBG,KALRN,ZNF365,NGEF,HECW2
3_Member	GO Biological Processes	GO:0050773	regulation of dendrite development	-3.65894	-1.46243	10/148	102,577,1141,4208,8997,9148,25791,50807,53335,57520	ADAM10,ADGRB3,CHRNB2,MEF2C,KALRN,NEURL1,NGEF,ASAP1,BCL11A,HECW2
3_Member	GO Biological Processes	GO:0051963	regulation of synapse assembly	-2.91168	-0.965342	7/96	577,1141,4208,7162,10082,26045,54674	ADGRB3,CHRNB2,MEF2C,TPBG,GPC6,LRRTM2,LRRN3
3_Member	GO Biological Processes	GO:0060996	dendritic spine development	-2.85944	-0.936128	7/98	102,4208,8997,9148,22891,25791,50807	ADAM10,MEF2C,KALRN,NEURL1,ZNF365,NGEF,ASAP1
3_Member	GO Biological Processes	GO:0099175	regulation of postsynapse organization	-2.83382	-0.915496	7/99	102,1000,2904,4038,8997,25791,26045	ADAM10,CDH2,GRIN2B,LRP4,KALRN,NGEF,LRRTM2
3_Member	GO Biological Processes	GO:0060998	regulation of dendritic spine development	-2.77178	-0.883722	6/75	102,4208,8997,9148,25791,50807	ADAM10,MEF2C,KALRN,NEURL1,NGEF,ASAP1
3_Member	GO Biological Processes	GO:0099173	postsynapse organization	-2.76365	-0.879984	9/161	102,1000,2904,4038,8997,9118,22891,25791,26045	ADAM10,CDH2,GRIN2B,LRP4,KALRN,INA,ZNF365,NGEF,LRRTM2
3_Member	GO Biological Processes	GO:0048814	regulation of dendrite morphogenesis	-2.39699	-0.648705	6/89	102,577,1141,8997,25791,57520	ADAM10,ADGRB3,CHRNB2,KALRN,NGEF,HECW2
3_Member	GO Biological Processes	GO:0106027	neuron projection organization	-2.34958	-0.615986	6/91	102,2904,4130,8997,22891,25791	ADAM10,GRIN2B,MAP1A,KALRN,ZNF365,NGEF
4_Summary	GO Biological Processes	GO:0060322	head development	-7.60179	-4.47437	36/751	473,801,1000,1141,1152,1385,1500,1745,1812,2016,2066,2131,2903,2904,4900,5087,5595,5629,6628,7531,9118,9148,9760,10092,10716,10978,22891,23314,29123,57142,57282,57688,65009,84159,140679,152330,1009,51684	RERE,CALM1,CDH2,CHRNB2,CKB,CREB1,CTNND1,DLX1,DRD1,EMX1,ERBB4,EXT1,GRIN2A,GRIN2B,NRGN,PBX1,MAPK3,PROX1,SNRPB,YWHAE,INA,NEURL1,TOX,ARPC5,TBR1,CLP1,ZNF365,SATB2,ANKRD11,RTN4,SLC4A10,ZSWIM6,NDRG4,ARID5B,SLC32A1,CNTN4,CDH11,SUFU
4_Member	GO Biological Processes	GO:0060322	head development	-7.60179	-4.47437	36/751	473,801,1000,1141,1152,1385,1500,1745,1812,2016,2066,2131,2903,2904,4900,5087,5595,5629,6628,7531,9118,9148,9760,10092,10716,10978,22891,23314,29123,57142,57282,57688,65009,84159,140679,152330	RERE,CALM1,CDH2,CHRNB2,CKB,CREB1,CTNND1,DLX1,DRD1,EMX1,ERBB4,EXT1,GRIN2A,GRIN2B,NRGN,PBX1,MAPK3,PROX1,SNRPB,YWHAE,INA,NEURL1,TOX,ARPC5,TBR1,CLP1,ZNF365,SATB2,ANKRD11,RTN4,SLC4A10,ZSWIM6,NDRG4,ARID5B,SLC32A1,CNTN4
4_Member	GO Biological Processes	GO:0007420	brain development	-6.70498	-3.74504	33/710	473,801,1000,1141,1152,1385,1500,1745,1812,2016,2066,2131,2903,2904,4900,5087,5629,6628,7531,9118,9148,9760,10092,10716,10978,22891,23314,57142,57282,57688,65009,140679,152330	RERE,CALM1,CDH2,CHRNB2,CKB,CREB1,CTNND1,DLX1,DRD1,EMX1,ERBB4,EXT1,GRIN2A,GRIN2B,NRGN,PBX1,PROX1,SNRPB,YWHAE,INA,NEURL1,TOX,ARPC5,TBR1,CLP1,ZNF365,SATB2,RTN4,SLC4A10,ZSWIM6,NDRG4,SLC32A1,CNTN4
4_Member	GO Biological Processes	GO:0021879	forebrain neuron differentiation	-5.48422	-2.73912	8/54	1745,1812,2066,5629,10716,23314,57282,57688	DLX1,DRD1,ERBB4,PROX1,TBR1,SATB2,SLC4A10,ZSWIM6
4_Member	GO Biological Processes	GO:0021872	forebrain generation of neurons	-4.91944	-2.30975	8/64	1745,1812,2066,5629,10716,23314,57282,57688	DLX1,DRD1,ERBB4,PROX1,TBR1,SATB2,SLC4A10,ZSWIM6
4_Member	GO Biological Processes	GO:0021953	central nervous system neuron differentiation	-4.89179	-2.29734	13/180	1009,1141,1745,1812,2016,2066,5629,9760,10716,23314,51684,57282,57688	CDH11,CHRNB2,DLX1,DRD1,EMX1,ERBB4,PROX1,TOX,TBR1,SATB2,SUFU,SLC4A10,ZSWIM6
4_Member	GO Biological Processes	GO:0030900	forebrain development	-4.354	-1.9406	18/358	1000,1141,1385,1745,1812,2016,2066,2131,4900,5629,9760,10092,10716,23314,57142,57282,57688,140679	CDH2,CHRNB2,CREB1,DLX1,DRD1,EMX1,ERBB4,EXT1,NRGN,PROX1,TOX,ARPC5,TBR1,SATB2,RTN4,SLC4A10,ZSWIM6,SLC32A1
4_Member	GO Biological Processes	GO:0021537	telencephalon development	-3.1524	-1.10334	12/235	1000,1745,1812,2016,2066,2131,4900,5629,10716,57142,57688,140679	CDH2,DLX1,DRD1,EMX1,ERBB4,EXT1,NRGN,PROX1,TBR1,RTN4,ZSWIM6,SLC32A1
5_Summary	KEGG Pathway	ko04728	Dopaminergic synapse	-7.33319	-4.23059	14/130	775,801,1385,1812,2890,2893,2903,2904,3760,5330,5520,5521,5526,55012,1740,2066,4900,783,1141,3737,3745,3780,3782,5595,5792,9568,26045,56479,140679,348980,4842,4208,5138,488,491,7253,2894,2914,6457,57521,1839,9148,54206,4700,4719,4985,7068	CACNA1C,CALM1,CREB1,DRD1,GRIA1,GRIA4,GRIN2A,GRIN2B,KCNJ3,PLCB2,PPP2R2A,PPP2R2B,PPP2R5B,PPP2R3C,DLG2,ERBB4,NRGN,CACNB2,CHRNB2,KCNA2,KCNB1,KCNN1,KCNN3,MAPK3,PTPRF,GABBR2,LRRTM2,KCNQ5,SLC32A1,HCN1,NOS1,MEF2C,PDE2A,ATP2A2,ATP2B2,TSHR,GRID1,GRM4,SH3GL3,RPTOR,HBEGF,NEURL1,ERRFI1,NDUFA6,NDUFS1,OPRD1,THRB
5_Member	KEGG Pathway	ko04728	Dopaminergic synapse	-7.33319	-4.23059	14/130	775,801,1385,1812,2890,2893,2903,2904,3760,5330,5520,5521,5526,55012	CACNA1C,CALM1,CREB1,DRD1,GRIA1,GRIA4,GRIN2A,GRIN2B,KCNJ3,PLCB2,PPP2R2A,PPP2R2B,PPP2R5B,PPP2R3C
5_Member	KEGG Pathway	hsa04728	Dopaminergic synapse	-7.24874	-4.16961	14/132	775,801,1385,1812,2890,2893,2903,2904,3760,5330,5520,5521,5526,55012	CACNA1C,CALM1,CREB1,DRD1,GRIA1,GRIA4,GRIN2A,GRIN2B,KCNJ3,PLCB2,PPP2R2A,PPP2R2B,PPP2R5B,PPP2R3C
5_Member	Reactome Gene Sets	R-HSA-9620244	Long-term potentiation	-6.99552	-3.98006	7/24	801,1740,2066,2890,2903,2904,4900	CALM1,DLG2,ERBB4,GRIA1,GRIN2A,GRIN2B,NRGN
5_Member	Reactome Gene Sets	R-HSA-112316	Neuronal System	-6.78133	-3.80366	24/410	783,801,1141,1385,1740,2066,2890,2893,2903,2904,3737,3745,3760,3780,3782,4900,5330,5595,5792,9568,26045,56479,140679,348980	CACNB2,CALM1,CHRNB2,CREB1,DLG2,ERBB4,GRIA1,GRIA4,GRIN2A,GRIN2B,KCNA2,KCNB1,KCNJ3,KCNN1,KCNN3,NRGN,PLCB2,MAPK3,PTPRF,GABBR2,LRRTM2,KCNQ5,SLC32A1,HCN1
5_Member	KEGG Pathway	hsa04713	circadian entrainment	-5.98333	-3.11682	11/100	775,801,1385,2890,2893,2903,2904,3760,4842,5330,5595	CACNA1C,CALM1,CREB1,GRIA1,GRIA4,GRIN2A,GRIN2B,KCNJ3,NOS1,PLCB2,MAPK3
5_Member	Reactome Gene Sets	R-HSA-438066	Unblocking of NMDA receptors, glutamate binding and activation	-5.87568	-3.03631	6/22	801,1740,2890,2893,2903,2904	CALM1,DLG2,GRIA1,GRIA4,GRIN2A,GRIN2B
5_Member	Reactome Gene Sets	R-HSA-442755	Activation of NMDA receptors and postsynaptic events	-5.40219	-2.66756	10/93	801,1385,1740,2066,2890,2893,2903,2904,4900,5595	CALM1,CREB1,DLG2,ERBB4,GRIA1,GRIA4,GRIN2A,GRIN2B,NRGN,MAPK3
5_Member	WikiPathways	WP2636	Common Pathways Underlying Drug Addiction	-5.2906	-2.58593	7/41	801,1385,1812,2890,2893,2903,5595	CALM1,CREB1,DRD1,GRIA1,GRIA4,GRIN2A,MAPK3
5_Member	Reactome Gene Sets	R-HSA-438064	Post NMDA receptor activation events	-5.08113	-2.41831	9/80	801,1385,1740,2066,2890,2903,2904,4900,5595	CALM1,CREB1,DLG2,ERBB4,GRIA1,GRIN2A,GRIN2B,NRGN,MAPK3
5_Member	Reactome Gene Sets	R-HSA-112314	Neurotransmitter receptors and postsynaptic signal transmission	-4.94448	-2.30975	14/205	801,1141,1385,1740,2066,2890,2893,2903,2904,3760,4900,5330,5595,9568	CALM1,CHRNB2,CREB1,DLG2,ERBB4,GRIA1,GRIA4,GRIN2A,GRIN2B,KCNJ3,NRGN,PLCB2,MAPK3,GABBR2
5_Member	Reactome Gene Sets	R-HSA-112315	Transmission across Chemical Synapses	-4.78664	-2.2141	16/270	783,801,1141,1385,1740,2066,2890,2893,2903,2904,3760,4900,5330,5595,9568,140679	CACNB2,CALM1,CHRNB2,CREB1,DLG2,ERBB4,GRIA1,GRIA4,GRIN2A,GRIN2B,KCNJ3,NRGN,PLCB2,MAPK3,GABBR2,SLC32A1
5_Member	KEGG Pathway	ko05031	Amphetamine addiction	-4.72229	-2.16375	8/68	775,801,1385,1812,2890,2893,2903,2904	CACNA1C,CALM1,CREB1,DRD1,GRIA1,GRIA4,GRIN2A,GRIN2B
5_Member	Reactome Gene Sets	R-HSA-8849932	Synaptic adhesion-like molecules	-4.66024	-2.12844	5/21	2890,2893,2903,2904,5792	GRIA1,GRIA4,GRIN2A,GRIN2B,PTPRF
5_Member	KEGG Pathway	hsa05031	Amphetamine addiction	-4.58331	-2.09141	8/71	775,801,1385,1812,2890,2893,2903,2904	CACNA1C,CALM1,CREB1,DRD1,GRIA1,GRIA4,GRIN2A,GRIN2B
5_Member	GO Biological Processes	GO:2000310	regulation of NMDA receptor activity	-4.54592	-2.0631	6/36	1740,2890,2893,2903,2904,4208	DLG2,GRIA1,GRIA4,GRIN2A,GRIN2B,MEF2C
5_Member	WikiPathways	WP4222	Phosphodiesterases in neuronal function	-4.53029	-2.05322	7/53	1385,1812,2890,2903,2904,4842,5138	CREB1,DRD1,GRIA1,GRIN2A,GRIN2B,NOS1,PDE2A
5_Member	KEGG Pathway	ko04024	cAMP signaling pathway	-4.45465	-1.99728	13/198	488,491,775,801,1385,1812,2890,2893,2903,2904,5595,7253,9568	ATP2A2,ATP2B2,CACNA1C,CALM1,CREB1,DRD1,GRIA1,GRIA4,GRIN2A,GRIN2B,MAPK3,TSHR,GABBR2
5_Member	KEGG Pathway	ko05033	Nicotine addiction	-4.2761	-1.87754	6/40	1141,2890,2893,2903,2904,140679	CHRNB2,GRIA1,GRIA4,GRIN2A,GRIN2B,SLC32A1
5_Member	GO Biological Processes	GO:0007215	glutamate receptor signaling pathway	-4.19519	-1.82029	9/103	1740,2890,2893,2894,2903,2904,2914,3745,4208	DLG2,GRIA1,GRIA4,GRID1,GRIN2A,GRIN2B,GRM4,KCNB1,MEF2C
5_Member	KEGG Pathway	hsa05033	Nicotine addiction	-4.15281	-1.79057	6/42	1141,2890,2893,2903,2904,140679	CHRNB2,GRIA1,GRIA4,GRIN2A,GRIN2B,SLC32A1
5_Member	GO Biological Processes	GO:0035235	ionotropic glutamate receptor signaling pathway	-4.09803	-1.75299	5/27	2890,2893,2894,2903,2904	GRIA1,GRIA4,GRID1,GRIN2A,GRIN2B
5_Member	Reactome Gene Sets	R-HSA-442742	CREB1 phosphorylation through NMDA receptor-mediated activation of RAS signaling	-3.94249	-1.63383	5/29	801,1385,1740,2904,5595	CALM1,CREB1,DLG2,GRIN2B,MAPK3
5_Member	WikiPathways	WP4008	NO/cGMP/PKG mediated Neuroprotection	-3.87263	-1.59903	6/47	801,1385,2903,2904,4842,5138	CALM1,CREB1,GRIN2A,GRIN2B,NOS1,PDE2A
5_Member	KEGG Pathway	hsa04024	cAMP signaling pathway	-3.87035	-1.59903	13/226	488,491,775,801,1385,1812,2890,2893,2903,2904,5595,7253,9568	ATP2A2,ATP2B2,CACNA1C,CALM1,CREB1,DRD1,GRIA1,GRIA4,GRIN2A,GRIN2B,MAPK3,TSHR,GABBR2
5_Member	KEGG Pathway	ko04720	Long-term potentiation	-3.867	-1.59903	7/67	775,801,2890,2903,2904,5330,5595	CACNA1C,CALM1,GRIA1,GRIN2A,GRIN2B,PLCB2,MAPK3
5_Member	KEGG Pathway	ko04724	Glutamatergic synapse	-3.8539	-1.58944	9/114	775,2890,2893,2903,2904,2914,3760,5330,5595	CACNA1C,GRIA1,GRIA4,GRIN2A,GRIN2B,GRM4,KCNJ3,PLCB2,MAPK3
5_Member	KEGG Pathway	hsa04720	Long-term potentiation	-3.78593	-1.53865	7/69	775,801,2890,2903,2904,5330,5595	CACNA1C,CALM1,GRIA1,GRIN2A,GRIN2B,PLCB2,MAPK3
5_Member	KEGG Pathway	hsa04724	Glutamatergic synapse	-3.76795	-1.52734	9/117	775,2890,2893,2903,2904,2914,3760,5330,5595	CACNA1C,GRIA1,GRIA4,GRIN2A,GRIN2B,GRM4,KCNJ3,PLCB2,MAPK3
5_Member	Reactome Gene Sets	R-HSA-9617324	Negative regulation of NMDA receptor-mediated neuronal transmission	-3.33621	-1.23945	4/22	801,1740,2903,2904	CALM1,DLG2,GRIN2A,GRIN2B
5_Member	Reactome Gene Sets	R-HSA-6794362	Protein-protein interactions at synapses	-3.19524	-1.12813	7/86	1740,2890,2893,2903,2904,5792,26045	DLG2,GRIA1,GRIA4,GRIN2A,GRIN2B,PTPRF,LRRTM2
5_Member	GO Biological Processes	GO:1900449	regulation of glutamate receptor signaling pathway	-3.09745	-1.07403	6/65	1740,2890,2893,2903,2904,4208	DLG2,GRIA1,GRIA4,GRIN2A,GRIN2B,MEF2C
5_Member	WikiPathways	WP4549	Fragile X Syndrome	-2.99729	-1.00303	8/120	1385,2890,2903,2904,5526,6457,57521,348980	CREB1,GRIA1,GRIN2A,GRIN2B,PPP2R5B,SH3GL3,RPTOR,HCN1
5_Member	WikiPathways	WP4539	Synaptic signaling pathways associated with autism spectrum disorder	-2.81722	-0.907837	5/50	775,2903,2904,5595,57521	CACNA1C,GRIN2A,GRIN2B,MAPK3,RPTOR
5_Member	GO Biological Processes	GO:0010469	regulation of signaling receptor activity	-2.79766	-0.896153	10/191	1740,1839,2890,2893,2903,2904,4208,5526,9148,54206	DLG2,HBEGF,GRIA1,GRIA4,GRIN2A,GRIN2B,MEF2C,PPP2R5B,NEURL1,ERRFI1
5_Member	KEGG Pathway	ko04723	Retrograde endocannabinoid signaling	-2.78357	-0.886593	7/101	775,2890,2893,3760,5330,5595,140679	CACNA1C,GRIA1,GRIA4,KCNJ3,PLCB2,MAPK3,SLC32A1
5_Member	KEGG Pathway	hsa04723	Retrograde endocannabinoid signaling	-2.65523	-0.812971	9/167	775,2890,2893,3760,4700,4719,5330,5595,140679	CACNA1C,GRIA1,GRIA4,KCNJ3,NDUFA6,NDUFS1,PLCB2,MAPK3,SLC32A1
5_Member	WikiPathways	WP4875	Disruption of postsynaptic signalling by CNV	-2.65209	-0.812971	4/33	1740,2903,2904,5595	DLG2,GRIN2A,GRIN2B,MAPK3
5_Member	GO Biological Processes	GO:0099601	regulation of neurotransmitter receptor activity	-2.60117	-0.782372	6/81	1740,2890,2893,2903,2904,4208	DLG2,GRIA1,GRIA4,GRIN2A,GRIN2B,MEF2C
5_Member	Reactome Gene Sets	R-HSA-9022699	MECP2 regulates neuronal receptors and channels	-2.56434	-0.755467	3/17	1385,2903,2904	CREB1,GRIN2A,GRIN2B
[truncated: 222 more rows]

## Sheet: Ex3e_ad
GroupID	Category	Term	Description	LogP	Log(q-value)	InTerm_InList	Genes	Symbols
[truncated: 109 more rows]

[truncated: 32 more sheets: Ex4_scz, Ex4_ad, Ex5b_scz, Ex5b_ad, Ex6a_scz, Ex6a_ad, Ex6b_scz, Ex6b_ad, Ex8_scz, Ex8_ad, Ex9_scz, Ex9_ad, In1a_scz, In1a_ad, In1b_scz, In1b_ad, In1c_scz, In1c_ad, In3_scz, In3_ad …]
