# Supplementary material for: scGRNom: a computational pipeline of integrative multi-omics analyses for predicting cell-type disease genes and regulatory networks
Source: Genome Med. 2021 May 27;13:95. doi: 10.1186/s13073-021-00908-9 (PMC8161957; doi:10.1186/s13073-021-00908-9)
Supplement: Supplementary file 6 — Additional file 6. Human brain cell-type disease genes associated with AD clinical phenotypes. [file 13073_2021_908_MOESM6_ESM.xlsx]

## Sheet: disease_genes
Cell type disease genes siginificantly associated with AD clinical phenotypes in ROSMAP
Braak	CERAD	COGDX	DCFDX	MMSE
RTN2	SORL1	SORL1	SORL1	SORL1
SORL1	PSMB6	ALDOA	ALDOA	LAMTOR4
LAMTOR4	LAMTOR4	INPP5D	INPP5D	ALDOA
ALDOA	ALDOA	ARHGAP30	ARHGAP30	INPP5D
INPP5D	INPP5D	MAFK	MAFK	ARHGAP30
SPRED1	METTL22	MED6	OARD1	METTL22
ARHGAP30	NDUFA12	GNPDA1	MED6	MAFK
METTL22	MED6	ZSCAN30	GNPDA1	MED6
MED6	GNPDA1	BCKDK	ZSCAN30	GNPDA1
CPEB2	BCKDK	EIF4G3	BCKDK	BCKDK
RPS27L	EIF4G3	GAL3ST4	EIF4G3	EIF4G3
BCKDK	ZYX	BCL7C	GAL3ST4	ZYX
ZYX	RAB3A	RAB3A	BCL7C	GAL3ST4
RAB3A	ZSCAN21	USP21	RAB3A	BCL7C
USP21	MBLAC1	SPI1	PIGK	RAB3A
ZSCAN21	FBXL19	PSMC3	USP21	USP21
BIN1	PSMC3	STX1B	MBLAC1	MBLAC1
MBLAC1	SLC39A13	MADD	SPI1	FBXL19
FBXL19	B4GALT3	LINC00271	PSMC3	PSMC3
PSMC3	STX1B	GPR158-AS1	STX1B	STX1B
B4GALT3	MADD	AKAP6	RNF111	PRKAR2B
STX1B	SFMBT2	SRA1	PRKAR2B	MADD
RUNX2	GPR158-AS1	FAM47E	MADD	RANBP9
TMEM259	MSRA	ABCA7	SRP9	GPR158-AS1
MADD	AKAP6	PITPNA	LINC00271	MSRA
GPR158-AS1	SRA1	CCNT2	FAM98B	AKAP6
RAB8B	FAM47E	CCDC152	GPR158-AS1	SRA1
ARHGAP5	RNF167	CTSH	ZSCAN25	ARHGAP5
RNF167	MIR124-2HG	CLASRP	CCDC6	FAM47E
PITPNA	PITPNA	ERCC2	AKAP6	RNF167
SLTM	CCNT2	KXD1	SRA1	MIR124-2HG
CLASRP	SLTM	FAM193B	FAM47E	ABCA7
ERCC2	CLASRP	SCOC-AS1	RNF167	PITPNA
KXD1	ERCC2	JUND	ABCA7	CCNT2
HDAC5	KXD1	KTN1-AS1	PITPNA	CCDC152
KTN1-AS1	KTN1-AS1	MPV17L2	CCNT2	CTSH
MPV17L2	MPV17L2	CSTF1	CCDC152	CLASRP
AP4E1	ATXN3	PGPEP1	CTSH	ERCC2
ATG16L1	CSTF1	ATG16L1	CLASRP	KXD1
CAMTA2	ATG16L1	MED11	ERCC2	SCOC-AS1
LSM4	CAMTA2	FAM210B	PLEKHA1	KTN1-AS1
GALNT10	FAM210B	LSM4	KXD1	MPV17L2
PTK2B	LSM4	PTK2B	FAM193B	CSTF1
SF3B3	PTK2B	SF3B3	SCOC-AS1	CCNH
TMCC3	SF3B3	TMCC3	JUND	PGPEP1
ARRB2	TMCC3	SDHC	KTN1-AS1	ATG16L1
PPOX	ABAT	RIN3	MPV17L2	CAMTA2
APTR	SDHC	ATMIN	ATXN3	MED11
ERCC1	RIN3	APTR	CSTF1	FAM210B
KIF1C	ARRB2	KIF1C	PGPEP1	LSM4
SLC43A2	PPOX	ABI1	ATG16L1	GALNT10
SPAG7	APTR	SLC43A2	CAMTA2	PTK2B
DCTPP1	ERCC1	LINC00476	MED11	SF3B3
LINC00173	KIF1C	SPAG7	FAM210B	TMCC3
NYAP1	SLC43A2	DCTPP1	LSM4	SDHC
ZNF594	SPAG7	LINC00173	PTK2B	RIN3
LTBP4	DCTPP1	CKMT2-AS1	SF3B3	ARRB2
SRP14-AS1	LINC00173	MEPCE	TMCC3	PPOX
ADAM10	NYAP1	NYAP1	ABAT	ATMIN
ZNF48	ZNF594	ZNF594	SDHC	APTR
DACT3-AS1	LTBP4	ZNF48	RIN3	ERCC1
BACH1	ZNF48	PARP2	ATMIN	KIF1C
ZNF652	PARP2	AKT3	APTR	ABI1
NFYA	OST4	ZNF652	ERCC1	SLC43A2
FBXL19-AS1	AKT3	SEPHS2	KIF1C	LINC00476
FIBP	CCDC85B	FBXL19-AS1	ABI1	SPAG7
NGEF	SUPT3H	SC5D	SLC43A2	DCTPP1
APP	ZNF652	FIBP	LINC00476	LINC00173
PLCG2	SEPHS2	NGEF	SPAG7	MEPCE
STARD4-AS1	FBXL19-AS1	APP	DCTPP1	NYAP1
CMIP	SC5D	LHPP	LINC00173	ZNF594
ENAH	FIBP	CMIP	CKMT2-AS1	LTBP4
	NDUFB1	ENAH	MEPCE	SRP14-AS1
	NGEF		NYAP1	ZNF48
	APP		ZNF594	PARP2
	STARD4-AS1		ZNF48	AKT3
	CMIP		PARP2	BACH1
	ENAH		AKT3	ZNF652
			ZNF652	NFYA
			SEPHS2	SEPHS2
			FBXL19-AS1	FBXL19-AS1
			AURKA	SC5D
			SC5D	FIBP
			FIBP	IL34
			NGEF	NDUFB1
			APP	NGEF
			LHPP	APP
			CMIP	STARD4-AS1
			ENAH	COG4
				LHPP
				CMIP
				ENAH
